# Supplementary material for: Chloroplast variation is incongruent with classification of the Australian bloodwood eucalypts (genus Corymbia, family Myrtaceae)
Source: PLoS One. 2018 Apr 18;13(4):e0195034. doi: 10.1371/journal.pone.0195034 (PMC5905893; doi:10.1371/journal.pone.0195034)
Supplement: S1 File — Quality control and assembly of HTS chloroplast DNA sequences (Excel file). (XLSX) [file pone.0195034.s001.xlsx]

## Sheet: Trim Sequences
Trim Sequences

## Sheet: Map Reads to Reference
Map Reads to Reference

## Sheet: Extract Consensus Sequence
Extract Consensus Sequence
