# Supplementary material for: Chloroplast variation is incongruent with classification of the Australian bloodwood eucalypts (genus Corymbia, family Myrtaceae)
Source: PLoS One. 2018 Apr 18;13(4):e0195034. doi: 10.1371/journal.pone.0195034 (PMC5905893; doi:10.1371/journal.pone.0195034)
Supplement: S2 File — Alignment (121,016 base pairs) of chloroplast sequences for 123 accessions of eucalypts (phylip file format). (PHY) [file pone.0195034.s002.phy]

123 121016
Angophora_costata_subsp_costata_DN2073_                                                              cgggRattgaacccgcgcRtggtggattcacaatccactgccttgatccacttggctacatccgcccccactaaaaaaaactagaagataataatctcccaaagccttacaaagggttgaaaagaatgtataaaaaaggatgatacgcaatcataaaccaatccctaagactagaatactttcttatgttgaagtaaagaaaaaagcactcaataaaggaacaataaccaatttctttttctatcaagagtgttggttattgctcctttctaatcaaaaactcacctagacttagactaagaccaaagtcttatccatttgtagatggaacttcgacagcagctaggtctagagggaagttatgagcattacgttcatgcataacttccataccaaggttagcacgattaataatatcagcccaggtattaattacacgaccttgactatcaactacggattggttgaaattgaaaccatttaggttgaaagccatagtgctgatacctaaagcagtgaaccagatacctactacaggccaagcagctaggaagaagtgtaaagaacgagaattgttgaaactagcatattggaagatcaatcggccaaaataaccatgagcagctacgatattatacgtttcttcctcttgaccgaatctgtaaccttcattagcagattcattttctgtggtttccctgatcaaactagaggttaccaaggaaccatgcatagcactgaatagggagccgccgaatacaccagctacgcctaacatgtgaaatgggtgcataaggatgttgtgctcagcctggaatacaatcatgaagttgaaagtaccagaaattcctagaggcataccatccgaaaaacttccttgaccaattgggtagatcaagaaaacagcagtagcagctgcaacaggagctgaatatgcaacagcaatccaagggcgcatacccaggcggaaactaagttcccactcacgacccatgtaacaagctacaccaagtaagaagtgtagaacaattagctcataaggaccgccgttgtataaccattcatcaacagatgccgcttcccatattgggtaaaaatgcaaacctatagctgcagaagtaggaataatggcaccagagataatattgtttccataaagtagagatccagaaacaggttcacgaataccatcaatatctactggaggagcagcaatgaaggcaataataaatacagaagttgcggtcaataaggtagggatcatcaaaacaccaaaccatccaatgtaaagacggttttcggtgctggttatccagttacagaagcgaccccataggctttcgctttcgcgtctctctaaaattgcagtcatagtaaaatcttggtttatttaatcatcagggactcccaagcacacgaattctctataaatagaatagaaatagataattgagggcttgttattcaacagtataacatgacttatatacgcgtgtcaaccatattcatagatacctatctatgatcttatctatggagattcatccgaattttttgaatctgaatgaatatcaatgaggtgagttacaaaaagataatgcggatatatagaatttcgatattcttgggttgcccgggactcgaacccggaactagtcggatggagtagataatttctttgttaaaatacgtaacaaaaatccctccccaaaccgtgcttgcatttttcattgcacacggctttccctatgtatacatcgaaaactcaatgtcttccctagaaaggactctaagaaaaatggaatactcagtcgatcaatcctaagttaactcttactacataaatattaaaaaaatgaatgaattttttttgttatctcttcattatttagggataatttacatttccatgatctcatagccaatcattcataattgactagatcattgatagaagtaatatccaaataccaaatccgccctctatataaccttcgtgaagtagaataagttcttgggaagatcaaagaaagaacaacttcgtcctccgtaaggaattcttccaaaaattccgaacctaatctttttaaaaaagtgcgtacagtctttttgtgtttacgagccaaagttttaacacaagaaagtcgaagtatatattttcctcgatataaactctttttttttgaggatccgctgtgataatgagaaagatttctgcatatacgcaaaaaacggtcgataatatcagaatctgatgaatcagcccgggtcggtttactaatgggatgccctaatgtgttacaaaaattcgctttagacaatgatccaatcagaggaataattggaactattgtctcaaacttcttcatagcattatttattagaaataaattttctagcatttgacttcgtaccactgaagaatttagtcgcacgcttgaacgatagcccaaaaagtcaagagaatacttgcataattggtttatatcgatccttcctggtttcaaccaggcgtaaaaatgatattgccataaattaacaaggtaatatttccatttcttcatcagaagaggcgtatcttttgaagccagaattgattttccttgatatcgaacataatgcatgaaaggatctttgaagaaccataggatgcactgaaaatcattatcaaagaagactttgacaaaatgttctatttttacatagaaatatattcgctcaaaaaagattccagaagatgttgaccgtaaatgagaagattgattaaggagaaaaagaaagatgtattcgtattcacatatatgagaattatataggaatcttggattaccttttgaaaaaatggtaatatgtttcttttgagtaataagactattccaatactcgtggagaaagaaacgtaataaatgcaaagaagaggcatcgttcacccagtagcgaagggtttgaaccaagatttctagatggatgtgatatggtattagtacRtccgacacataatctaaatgtgaaaatttgtcMtctaaaaaaggaaatatgRaatgaattgatcgtaatttatgagattttgctatttctttcctttctaaggaagatactaatcttagggaaaatggaatttccacaccctcggagataatttgagaataaaaattcttgttttgcccaaaaaatggattttggatagaatcattagctgaaaggattctgttgatacattcgagtaattaaacgtttcacaattattgaactagatttattgtcataacctgcattttcgaacaaaatcatcatgagtaagtgcataaatatactctcgaaaaagaagtgggtataggaagtcatgttgtctagatctatctagttctaaatatccttKaaattcctccattggaaattcgatttgaataatacatagtgcgatacagtcaaaacaaggtattctagtaagaaaagaatagatacctcggagacaggtagactcatcaacggactctctatcctctctttttcaatggaattagtttatattagtaagaagatggattcgaaatcctttatttttcatttcaacccaatcgctcttttaattttggtctttatcaatatgccgcttcttctacacatttaggtacaacctagaataggaaatataatagttaggactcattaaaaaaRaaatggataatcatccactcacggaaaagccattctcgtaccaggtactaatatctttttaacgtataattagatcgggtaatcagtcaaaaagaaattatgaacagaagctttttctttctataattaattgaggtcataggactctatccatttattcattcaacccaactctgaattcatttcatttttttctcactaaaaattcaaacaaggttttgaactccagtaagaatgaaatattttcagaattctctattgatacgacatgctgttttttccagtcattcctttcaggatcagtcgtggtcttacaaactctaccgaaggtatgaacgaatccgttacttcatagaaatgtgtaaaagatgctagccgcacttaaaagccgagtactctaccgttgagttagcaacccgaaaaaattaggatatgtagatacaatcggaatcaaataaataaattcaattgcatgacgcaatcaaaacagcgaactagcaataaaattctaattgattctgaaattaMaaaataaacagatccaataagaataaaattttcagataaaaaaaggcaataacaatcgaatgatatagatagatattttttgttgaatgaagtaaagtaaaaaaacagaaagaaaaatataaggaagataaatagatccatttctacacgatggaattatatttgttcaatacactgttgtcaatatgaatagttaaaaaagaatacaataaaataaagtataaatagagcaaaagaagaggaggggagtggggaaagtatagtagaaaaaaacttatacttatacaaagctatatacgaatcacccacaccctcttcttttgtatttcattaatttactttcctttaattaagacgaaattctctaaaaccgccttctttaaaatatccagttcctgtaggttgagcacctttttcaagaaaaaatagaatagcaggaatatttaaatacgtttgattatttatcggatcataaaaacccactttccgaagatctcttccttctcttcgggatcgaacatcaattgcaacgattcgataaacggctcattgggatagacgtagataaactagaaccccccctagaaacgtatacgaagctttctcttcgtacggctcgagaaattagaagatatgtatacaattcgaatgtcaaatagatctataaaattaaatcaaataaattagactaagattatttaatacttttttattcttctttttctttatccatttgtattctcaaaactcaagttgagtaactcggaaatatgaaatagctcaaaagaaaacccttatgtatttgattttttgagtggtctctaacccctttttctttgtctcatttagaatatatttggactccttattcttgatctagttgtcgagacaattaaaaaaaagatatttacttgttccaaaatattttctctttgccttgaatcattgggtttagacattacttcggtgatttttaatcgtttcaaaatggcagcaacatggccctttttcggatttatttctatcaaagaatcataaacggttgattcccgcaagatacacttttgatcaaaagagtttcactaattccaacaaattttccttttttggatttgaaacttgctcgaattggatcctttcgatttagaaatcgaaaatcgactacacttacgaagttgttccaacttattaattggcactaaccctagatccttgccctgagaaatgaatcaatactttctactcgagctacatcttacactacaacccaagaaaaaatgagggttcgagtggaacagaacaaaggatgtcgagccaagagcaccttcattcctatataataaaaagggtgggtgtaagaatccacaactgatcatgtccttcaagtcgcacgttgctttctaccacatcgtttcaaacgaagttttaccataacattcctctagtttggaactgatatgtaattgattcaattacggaatcatgaatagtcatttgttcggtcgttccattggtttctaaagaagtcttagaaagaattcaatttaatcctcgatttttttttattggatgaatgcaatattttttttctaactattaggaagaaaaaagttctttgtattgaatctacattgcatcttcaagtaacttgagagRatatattcaacaatcttagacttcttcgaatatcaaatactcataagaaatcattcaattcaaatagttattgaattgaaaaaaaacctacctggatatcactatttgaataaagttttactaaagattgcatttatcatcataaataattcctcagtgattaaaaaaatatagatagaaaaagaaataaatttctttttcgtggagttgatgtaaaggaagatttaggctctttttctttcatttcatactaaaRaattccctctatcagatagactgaacaattgtcattatttcaaattaacgcatccaaaatctttttcaaaaaaaaaaaacgttatcactgaaatagaacgacaataatacattaagcatttccggttcgttcaaaaatttKtatttaaagaaggggaatagaatataggatgtatgaattacccctgtctatattattacatatatttattctttatgagaaccaaatcaaatacgaaatgaaataaaaaatgaggttcaaagaaaatagatacgttatatgtatgtaacttgattatttcttaatccaatttgtacaaacacagctagtgaaattgctatcttatattgttaattaattcttattatatgggacgtaaggcttttcgaagtaactaacttaaacttcaatagggatggacatacgatgaaaagcgcattcaacctcttttgcaacccccttttttcgttatttccaattcttcgaatctaggttacaactcgattcagtttcatctatatggatcttagttgaatttaatttgtgaagaatagaatcattaaaaatcagaaaatcacataatatccaatatttaactcttaaagagtagagaaggtagttcaaaaagaaaacctttctttattctgataataaatatttctatatatagaataggtattccctgggacggaaggattcgaacctccgaatagcgggaccaaaacccgttgccttaccacttggccacgccccatttcaatttctattcaatactactaaacagtagtattgtttttggttgttcgtcaattccaatatatctatggacttgttcctagggttttgacacgtgtagatatacaatgaagctgaatttattgatcattacatataattcaattaagatattgtataaaagtatgatttcttctattcttttttgagaattgaaggatttttgattgggtgagttcaaagaaggattttttggtataccttaatttttaagggatatcaattatcaataacaataactcaatcaaaatacaattatctccaagtccaagaaaaaaaatgtttgttatgcttaatatctttagtttgatctgtatctgtcttcattccaccctttattcaagtagttttttcttagccaaattgcctgaggcctacgcttttttgaatccaatcgtagattttatgccagtaataccccttctcttttttctcttagcctttgtttggcaagctgctgtaagttttcgatgagatctttaatactgtcctagacatgatttattcgaaattggaacaatggataagatcggataagtcttacagcaaccctcgattcaaacaattcttagatagctgcaacaaaatgaaagactcgactcttattccaaatgaatttctgaaaattctttttgatttcgagaaaccattttgtttattggtgtcaaaataggctatggggtataaaaatggagaataaaaagatcttggagattgtgtaatgctcaaactctttgtttacacagtagtaatattttttgtttctctcttcatctttggattcctatctaatgatccaggacgtaatcctggacgtgaagaataaaaagccctttctttttacttgcttaatttttcaatgttctattgtacatccttatttattatatgaaaataaataaaataacaagtcatcaacggaaagagagggattcgaaccctcggtacgaaaaactcgtacaacggattagcaatccgacgctttagtccactcagccatctctcccaattgaaaaaggataattactatcttacattacacaaaaagtaaggcttgaaaaaaagtctttctttatctctcttgatatatacaactttaatatatactacttttataagcaatcccatttcgataaagaaaaggttctaaagagatatttcgaaaagaatacctcttcttccgaaagagctttttttcttttcacggcctggcctggtcagtacctagccgggccattttttgttccattccatagataaaatgatttgttggaaaacaaaaatgcttttattgaaacaacaatcagaagaaaagatctttccattcctatgatatggaatttcattctatagaatcaaagtatctttttttcctttactggaaggaactgtggattgttatgcaatgcattcttatgtcataacataaatagttttatcgagccctatctgttctgtcaaaaatcctccaacaaaagaaagaacttctttattttcattttgaattaggagtgctcttttactaatctgattaggtttactgacaaaaccaaagcaaacacgtcaatgctataattttcatcattattttgttttggatcctatcttgattagggtatagtttagtggtaaaagtgtgattcgttttattaatcccttttctagttaagggatccctcggaaaaactttatttcttaaaaggatttaatcctttacctcttaacgaaggattcgaggaaaaatatacattctcgtgatttgtatccgggtcaattaaaaataaaattggattatttaattgcgaaacataatttttttgaattggatcaatatttccaatttaatgagtattagtaaaggatccatggataaataaagcgtatttctaatcgtaactaaatcttccattttttctttttcgataggaagcaaaatagctataaattaataaaataatagagaacgaagtaactaggaatattgttagaataccctattccctattctagagggattgtctaaaaagcgaaaaatgcattcaaacagaaaagctgacatagatgttatggatcgaattttttgatttcgttcacgtcttatcttagatatatcgatatctgggaatttatccatcttccataaaggagccgaatgaaaccaaagtttcatgttcggttttgaattagagacgttaaaaatgatgaatcaacgtcgactataacccctagccttccaagctaacgatgcgggttcgattcccgctacccgctctattctatactatctatctatattagatagacctgtattcgatcgaattgaaatatttttcaaattaatattttgaattggattatttaattctattctgttattaatccatctttgaattgaatacgcaattcccgaaattctcttatctttccgaacaagagaaggtataagggaaagggatatgaaagtcaaaaatgcgaaaaaaatcagaataaaaagaaaaagcgtccattgtctaatggataggacagaggtcttctaaacctttggtataggttcaaatcctattggacgcaatttttttttttgagatttctatctcacgaaagatattgatattttgaatgatttaaataagtttcttatattatatttaaaatgaaagtaaagattaaattaatacgcaaagatgaagagtgatcaatttatttatttctactatccttgttcctgaagtagaaagcgttccttctgttcctggatagcttctttcaaaagggcttctgcttcctcagtaaatgttttagtagaagatataatttcttggaattgaggtttattcgtttttacgtaagtacgtaactcaacgagaaatttccttacctgtccaatttctaatgaatcaagataaccattcgttcccgtataaatagtcattatctgttcttccaccgtgagaggggctgattgggattgtttaagcaattcacgtaatcgttgacctcttgccaattgattctgggtagctttatcgagatcagaagcgaattgtgcaaaggcttctaattctgcgaattgcgctaattccaattttaattttccagctacttgtttcatggctttaatttgagctgcagatcctactctggaaacagaaatacccacattaatagcaggtctgattccagcattgaatagatcggctgataagaatatttgtccatctgtaatggaaattacattagtaggaatataagccgaaacatctcccgactgggtctccactattggtaaggcagtcatacttccttcacctaaaagagaacttaatttagcgctctttctaaaaggcgtgaatgcaaataaaaaacatctcctggataagcttcgcgaccgggtggtcttcgtaatagaagagacatttggcgataagcctgtgcttgtttggagagatcatcataaatgattaaagtgtgtcgttcacgaaacataaaatattcagcaagagctgctcctgtataaggagcgaggtattgtaacgtagctggggaatccgccgtttcagctaccacaatagtgtattccatagctcccctttcctggagagtattcactacctgagccacagaagatgctttttgaccaatagctacataaacacatattacattttgaccttgttgattgagaatagtatccgtggctactgctgttttaccggtctgtctgtccccaataattaattctcgctgaccacgtcctatagggatcatcgaatcaatagcaataagtccagtttgaagaggctcatatacggaacgtctcgaaataatacctggagcaggagattcaattaatcgagattcagaagcgtaaatttcacctcgaccatcaataggtttggccagggcatttataacacgacccaaataagcctcactcaccggtatctgagcaattcttcctgttgcttttacagaacttccctcttgtatcatcaaaccgtcacccattaatacaacaccaacattatttgattccaaattcagagcaatccctattgtaccctcttcaaattctactaattcacccgccattacttcatcaagaccataaatacgagcaatgccgtcgcctacttgcagtacggtaccggtatttacaatctttacttctctattatattgctcaatacgttcacggataatattactaatttcgtcggctctaatggttaccatgagtatttcttaattcttttttgtacgaaaaaaaataatgcctacaatagaaggactaatcagttatttctttcatcgccccaaacatgccaatattagcactgatagtacgtaaatggaactcgttgttcaaacaactattcagagttcctagagctccttgtaaggcttgttggaaaacccgttgtcggacttgattaatcgctctttgctgttcaaaatgaatagtttcgtttttgtaattttctaattgttccaaggtcttataagttgaattaatcagattcaacttttcttgttctatctcagagtatccattcactcgaaactgctccgcttccatttccactttccgtaaacgggcccgggctttttccagctgttcaatggccccgccgcgtaattcttctgaatttcgaatagtattcaagatcctctgttttcgattatctaataaatcgcttaatgaaagtagattatctttccattcatttcaaaaattccataatcccttcccgaaccaaacatgaatctttcaattcatttggctctcacgctcaattacttatgtaaaattcccttttttttgaatgtaatgagcctatcctctcttccctattcatattctcccaaaaagatatcaaaacggatcactaatccaagaccaaaataatatttggaggactcttctgaccaaacaaaaaatatggaattgtcagcaaagttgtttctttttttcttttctaaaaatccaaagaattctacttacattatacattacataggtcatcgattcagcattggctaagatagtgtgaccttttttccaataaaggtttcaaataatttcatcgacatgagtgttctctatcgagaaaaaatttcaattattcgttttgaaacccttcaattaacatagtagtagaaagaataccatgctacgtttaaacttcaaacgatttagctttaaccatattaatggtcccacattattggttaatcgagaatcaaagtggatttaccaatgaatcacgaaatgctatggttcttaaatattagaagtaattcgcgggatcatgcatcttttactttttactagttataatgaaaaaagtgcagctggtttagtccagccaattcttaaaataaacaactcgcacacactccctttccaaaaaagatcaatacaccaaggactacacttagatttattggatttgttgctaaaatatcggtattaaatccgaaactcccggccgatggccagtgacccaaggaaacgaaagaatcggttacatttttcatacaatctccttatagataaaataaaaaaatcgaatagagttcgttttttttgtatcacttcacgttttttctatttattttctatatatttaatatatttatctatctattttagatatttcgatatattgaattattatttaatttccttgtttctaaaaaaaaatatagttgattttgaaatggatttttttcaataaataatactgattagaatcagggaccaagtttcatctcaattggagaatacttcgtttgttgtaacactctctaaaaaaaaaagagtttcctttgcgggaaggaagaaagcgaatcggtatgctaattcctcatcgtccttcccaggggttagtgtcccaacgaataagtaattgtaggagtgaaatattgatataattcgaaaaaacaaggagcaagccccagccatttttgatatttatcggattacacaaagggattcgcaaataaaagcgctaaggctacaaccaatccataaattgttaacgcttccataaaagccagactaagcaataaagtacctcgtatttttccctccgcctcKgRctgtcttKcaataccttctacagcttSgccYRcaKcaRtaccttgaccaactcYaggtccaatagaagcaagcccgacaRctaacccagcagcaataacggaagcggcagaaatcagtggattcatgataagttcctcacatagttaatgatacattcatccaatgaattatgacttaattattccatcactaagattcatccagacgaagtaactaacaactccgaattcaagtgatggaataatattattgaatcatcagaactacttttatgtctcttttttagttcctatcgacgggatttttgtgaatccatacgacttttgttcttccatttctttgttccgaaccattagttgaattctttttctttatttcatctttttattcattcaattcacagtcacagacgaaagggaaagacttctattggaatccctatctaaattcataattcatagtagtatagagcagatcagatctatttttttcttccataatgtaaaccaattattcgtatcttagattaaatcagattctagaattctgaaactgaaacatccaatagttggattctagccattMcattaccaatttgtacacacccatattaaccaattcatttttatgaatcgcgtcaattcttattctgcatgtatacaatctacatggacgaattcgttaggtcgaataattgaatMgcataggtagaaatatcagtatttcattgattaggaaaagttcataccatttttttattaaatcRaaatatctttcctattcctgtagatcgtatataccttatttgtctatttttatcttgccagattatcttgagttacacatacattaccttgggctaaactaaaaaacgactattttgaaaacgagtcaatgatgaccctccatggattcgcctatataagccgcggctaaagttgcaaaaataagagcttgaataccacttgtaaataatccaaggaacataacaggtataggaaccactaaaggtactaaagaaacaagaacaacaactactaattcatcggctaatatatttccgaaaagtcRaaaactaagtgataaaggttttgtgaaatcttctaagatgttaatgggtaaaaggattggagttggttgaatgtatttactgaaataacttaatccttttttggtaagacctgcatagaaatatgctactgacgtgagtaaagctaaagcaacggtagtatttatatcattcgtgggtgcggctaattccccatgaggtaactctatgattttccatggtaaaagagcccctgaccaattcgaaacaaaaataaataggaacatagttccaataaaaggaacccatggaccatattcttctccaatctgagttttgctaacgtctcgaatgaattcaaggacatattcgaagaaattctgactgtcattcggaatggtttgtggattccgaacagctatactggcggaacctaataagatagcaattacaacccaagaagtaataaggacttggccatggacttgaaaacctcctatttgccaatagaaatgttggcctacttccacacccgatatatcgtataacccttttagtgtgttggtggaacatgataaaacattcatattgccctctgacagaaatagaactttaaagggaattattttgattcaaccatctctttttcgacttgcttagttgaattttcgattttggatacgaactaatcacataatatccgcttccagaaatttatgaagttcaaaaaataatttatttatcttattattaatcaaggatttcgtatatagctagaacgaccctcacaaattgcaaatactaatttgttaagaattaatcggattgaagctatagcgtcatcatttgctggaatcgaaatatctgcaagatccgggtcacaatttgtatcgattaaacaaattgttgggattcccaaagtgatacattctcgaagagccgtatattcttcttgttgatcaacgataattacaatatcaggtaaccccgtcatatatttaatcccgcccagatatgtttgcaagtgagataattgtctcttcaacatagctgcgtctcttttcggaagacgattgagtctccccgccttttgttccgttctcaagtccctgaacttatgaagtctcgtttctgtagtggaccaattcgttaacataccaccaagccactttttattaacataatgacatcgagcccttattgcagcccgtgctactgaatcagctgctttattcttggtaccaacaattaaaaactgttttcccctacttgctgcatcaaaaactaaatcacaagcttctgataaaaaacgagcagttttagtaagatttggaatatgaatacctttacgcttggcagaaatataaggtgccatcctaggattccatttcctagtaccatgaccaaaatgaactcccgcttccatcatctcttccaaattgatattccaataccttcttgtcatttctcccccccactttcgcaaaaaaaagcgacgaggttgccctgaactaaataattgttccgatggaacctttggagattggccgtgtggatgtcgatacacaatccaaacccctaccctcttattatctttttttcgattaccacaaaaaatgaccctaaataaagagaagtatKaatccacttttaagaatcatKaaatcctctaaatgattgttctgatgtatcatgaaacttctttgaaatggaagaatcaaataattctctgtggtggaacaaaatatctccgatttccccctcgaaaaaattcttctttttggttttcaaaggaatgttcttatgttgccttgaacgatgcactaatcctttgaatccggtaccaacgggtatcatcccccctataacaacgttctcttttaggcctttcaaccaatcgatacggccccggagagcagctttggctaaaactcgagcagtttcttgaaaactcgcttcagatatgaaactttgagtattcaaagatgcccttgttattcccaataggatggcgcggtaacaaatcgattcttccaaagcgcgccccgttcgcgccgctcgcaacaatccaattagttctccaggtaaaaaaacattagacattccatcctctgaaaccaacacctttgatgttatttggcgtacaataatttctatgtgcctattatggatttgcaccccctgggatcgataaaccttttggatcttattaaccaaagatatacgactttgcactatagttagctcagccccaatcaagaatcccaaaggaattccaagaattttttttatatgctcgttccaaccctcaattcttttttctaggttcatcgatattgaatcaattgaacgcacttctaacacttgttccacttttggaagaccctgcgttatatcaccggatctcgatttttcatatataaatgtaactaatgtatctccYtcgtaaaggatttctccataatgaccatgaacagttgYtcctggagtggccaaataaggcttggcggatcttattactacagagtcaacttgaacaatcaaaacttgacccgatttgagatggggtccgtttttggatatacatccattttcacaaataaactgtccaagactaattattgtggatctttcttcaaaataattatgataataattatgatggagaaaataccaattcaaattgaatgaattcaaaacgatgttactgatcgggattcaaaattctcccattttcatccattaaataatagttaattacttgaaaagtcKgttttaaattttcaagttgcaaatatttagttaccaaaataggattatgagttattaaatagtaaaatgaataaaaattcacaaattgaaggactgttcctaaagggccaatcgaattcctaattttaattataggatcttttttagattcttttatcacattgtgatattttccagcgttgaatggacccattcggaaacaattagatgatgacaaaattatcaaagatgggcattccttatttttatttaacaacgtgcgaatagttccttgattttggctaagtaattgttgaatttttgtcttggaataaaagggattgttattggtgtgatctgacacattatctgaatctgagatcaatcctgagcctgagggatcattcctttttctgagatacgaaatagggaatttcactaagtcaattcttaggaaatctcgaatcagaccatttgtacttacttcaaSaMaRgaagYRtgRgcctcttcgatagaagMactttYtttgtcttggtcccaaWtcaaaattaaacaagtccgaactaattgaatacttgtatcagaaattccccgaattggtttgccatttctgtaaacaatataattgacaactcgaagttgcatattatccctttcttgtaacagatccggggggaagagtgttgctaaatttataccgtccgatacttcatatgtcactacgggtcgaactaaaacaaaatactttttcttagtaggtgtgatccgttggacatagatccaatttttcaattttttggattccttagaatttgtttttcctgttcctgggggtatcaagatgccactgtgtcgggatatcttatctgtctctccaggaaaatggatatctccagaaaagattttcagttcaatccttttttttctctccactcggactaatccgcccactcggcttcttgtatttaaagcgattcgtgtatctactccaatcagactattgttccgtaccattatcgaagaagattcagggaaaatatgcacttcttcgggaatgaaaaaaaatcgatctagtttcatttggcatttttgcttaaattctttgattcctcgatactcaatcaaatcctcttttttaacgactgaatgaacccctagagtcccatatttagtaattcccgaactctttcttctgtatcgaggatcatcgaaataagcaagaatactctttctacgtaaaattccatttatcggtagttcaatcgagatacctgaatggggcattagttctttctttcgttcttgaatcgattcgagtggaataagaaatcgatttcttcgcctttttgccaataaatcagaactctcgtggaaagtagtaggatatttaagattacaatgaacaatagatatgattcgattaagttctgaataatcaggaatcctatcttcttttattttaccagaaaaatcagaactacataattcgtatctcatttgatcattattcactgagagactcgaaatatatcttcgttctctttctgtcgaacgaagattcatttggtcttgatccttgtagagtgaaaaagggactccactggatctgcacgaaccccctgataatatccataaatggcttgtttttggtaaaagatggacattactatatgtaaattcaggtgcatggtacacatcggtgctccagtgcatttctccctctgattcagaataaatatgttttcgaaccctctctttcaaattgaaagtgtatgttcccgcgcgaatttcagcaatcacttgttctgattctacatattgattattttgaaccaaaagaaaactttttggtggaatagtcaccttatgtagaatatcttcactctcaatagttacatacaagtctatagaacatagaaaggcaggatgcccatgacgcgtacgtgtgggatgaaccaaatcgtcattgaatttgatttttccattagagggggctcgtacatgttcggcagtaccacctgtgaatactccgccggtatgaaaagttcttaatgttagttgagtccctggttctccaatagattgacccgcaataatacctacagcttctcccaattcgaccaggtcgccatgagtaggactcctaccataacataatcgacagatccaagatgtactcctacaagtaaagggggttcgaatagatattggttgtgttcgaaaggttatgaatcgattgacaagtccaattccaatatcttgatttcgaatggcaatgcatcgtgggcccatatagatatcgtctgctaatacacgaccaattaatgtttgaataaaaattctttccggcatcatcccattttgaggactcacagaaacccctcggatggttccacaatctgttctgcgtacaacaatgtgttgtactacttcaacaagtctgcgcgtaagatatccagcatctgatgttcgtacagcagtatccacaactcctttgcgggctccgtagcaagaaatgatatattctgttaaagatagtccttcgcgtaaattgctttgaatgggtaaatcaatcatttgtccttgaggatctgacattaatcctctcatacctactaattggtgtacttgagatgcatttcctctggctcccgaaaaagacattatatggactggattaaagggatctgtcatcctaaaattaggattcatttcttgtcgcaaatattcacttgtagcataccatacctcaatggattggcgtaatttttctactgcatgtacattcccataatgatggtgtttttccaaaattaaactttgttgttcagcatcttgtactaaccatcccttcgaaggtattgttaaaagatcatcaatccctaatgaaatggatgtagcagtggcttgctggaaacccagagtctttacttgatccagaacgtgtgatgtatatgccattccgaagtgatctattaatctgctaataagtcttttaatggcagttccatctattactttattgtgaaagactagattgactcgttctgccataagtacctccatattctgctgagtgggattcgacaatgagtttgagtcaatgattggaaaacttccttttcccgatcttaattcacctagaaattaaggaactagggtcctagttgaaccaaagagacccgaattcgcactggtgtcatagaattacttaatttagataccatatgattaggtaccaaatgagcaggctcgacaaaacccttgtatagcttcttcgatttctcgaaaaagagaaatatgaccgacagttgttcgaatgtatatacaaataatttctttttttacacttcttactattagataatgcccataaatttcatgataggtacccaaagattcatagtgaatctcgataggaacttctcttgaagcaataatgcgttgatctagtcgccatcgaagccacaaaggactatcgaaattgattcttttctgtcgataagctccaattgcatcataggaattacaaaaaaaaggttctctatatttatagttattatcataagttctttcattttgatagtttctgcgattccatggattatacctatttgtacaaatacctcggcgattcccactcgttaatacatatagaccaataagcatatcttgggttggtacggaaatgggatccccaatagctggagacaagagattcatatgagaaaacataagtaaacgagcctccgcttgagcctccaaagataaaggtacatgaacagccatttgatccccatcaaagtctgcattgaatcccttacgaactaatggatgtaaacaaatagcacgtccttccactaaaatgggttgaaatgcctgtatgcctaatctatgcagagtaggcgctctattcagcaatacgggatgtccctgcataacttcttgcagtatttcccatacaatgggctccttttcccgaattttactcttagcaactcctatgttcgaagcaagatgttgtctaattagcccacgaattacaaatgtctgaaaaagctctattgctatttcccgaggcaatccacatcgatgtaatggaagtgagggtcctacgacaatgacagaacgacccgaataatcgacccgtttgccaagcagagtctcacgaaatcttccctctttgccttcaattacatccgaaaacgacttgtaaaccttattatgaccatccctcattggttgtccgcgaattccattatcaagaagtgtatccacggcttcttgtaccaatttctcttgacacattactaattcccctggtgtagatctacttgttgttaatagatcggtaagagtattgttccgatagataactcttctatagagttcattaatatccgagctcattagcttacctccatctatctgaatgatgggtcgtagttcgggaggaagaactggtagtagacataaaaccatccattctggttctatatttgttcgaagaaaatgcttagccaattccatgcgtctaaccaaaaaatcctttcttcttccaattttgtgatcttcccattcattacccgtgggtctttcttctcctaattccttccattctaccaatgaataatctataataattcgcaaatcgagatcggctaattgttctcggatagcacccgctccagtagaaatttctcgatttcgaaatgtatcgaagccttgagtagtaaaaaaaagtgggatgctgtatttccatgattggatttcatattcgaataaccctcgtaatcgtaagaaagtaggttttttagctatgggcctagcaaaagaaaaattgggataggatcctataggatcttcaaaatcggacgtgaaagtttcctttcatccggctcaagtagttacacgctttcaaattctcgaaaaacctccaaaaatctactccttactcaagttagcagtgaagaccaagcaatatttctttgattcattcttattttcgttttatttcgatttttagaattctttattcaattctaaattactacataaatgaaatgtgaaattcttgagtagtctacttccctttgaacgataatccctttaagggttgtaattcataagggatttacttgtctatgtatccttccattcgatcttttaggtcctgacatcacctcgacggttatgctacgatgtccttaaagcctatatgcgatggatagactcctgcaaccatgacatatttgctacttgaacataaacctaatttaatttccttctaaaagaaattaatgattaatttcacaaaataaagaagtctttcgaggtccaactaaaaattactatttcttttttactgaatcgaccatagaccaatccccttggaatattttatacacYcataattctgagcttcatgttactcctttcacgagacatgtcagatctggggcatcccaattcagttgactgggatgacagtttctcatttcgaatctgtaaaatcagaatttcgatcaaatcacacatcgcagtatactagcccttctaattctttaagaggtttatctaaaatattcgcgatataactaggaagacgtttcaaataccacacatgggttactggacatgctaatttgatgtatcccatttgatatcttcgtatccgagaatcaacaaattcgactccgcattgttcacaaaatttcgggtcctctttttcatttccgattactcgataatttccacaagcacaaattccactttttataggaccaaaaattctttcacaaaacaatccatctttttccggtttattggttttgtaatgaaaagtatagggttttgtcacctctccaactatctctccattagggaggatttttttggcccaagcacttatttgttgaggagaaactgatccaattcggagttgttgatgtttataccgatcgatcatagaagaaaaattatgattcattccgattaagcttccttcctattaatctggaagttcttctcagatacaaggaaatgattcagttccagagccaaagatcgtagttctcgaacgagcaatcgaaaagattctggagcatcttcaggtttaggtattgttcccccaatgattgtagtaccaagtacttcttgacgagctctaatatgatccgatttataagtaagcatctcttgtaaaatatgagcaacaccaaacccctcgagagcccaaacctccatttctcctactcgttgtcccccttgtttggcccttcctctaaggggttgttgtgtaacaagtgcataatgtccactggaacgtccgtgtattttatcatcaacttgatgaattaatttcaagatataaggctttcctattataacaggttgttcaaaaggatctcccgttcttccatcaaatattctgctttttcccggatactcgggttcaaatacccatggattcgctgtttgctgactggcttcatataattcagaaaacactagttttctcgaagcctcttgctcatatctctcatcaaagggtactattcgataatgtctatctagcagatcccccgctaacccgagtgagcattcaaatatctgtcctacattcattcgtgagggtactcctaatggattgaagaccatatcaacaggtcttccatcttgcaaataaggcatatcttgtctaggtaaaattttggaaatgatacctttatttccatgccttccagctactttatcacccactttgatttcacgtttctgtaaaatatagacacaaatagtttctggattataattcgaaSccccttttttctggatccatctcacatcaataactctacccctaccacctataggtagttttagacaagtttcctttgaagtggatacctgaatgccaagtatggctcgtaataatctatcttctggggcatacgatgattctttcgccgtctggggagtKaatttacctactaaaaYatcgcccgcctctacccaagatcccagcatcacaattccattttKgtctaaattgcggagtaaatgggcttctagatgcggtatttYgttagtgatcctttcgggtccttggcttgtcacatgagtctgaatttcatatttccgtatgtgaaaagaagtaWaaatatcttcatataccagacgctcgctaatgagtactgcatcttcaaaattgtaaccttcccatggcagataagctactaatacatttttacccaaagcgagttcgccaccaactgtagcggcaccatccgctaaaatttKtccttttttaatgcatttaccccgcggaacctggggtttttgatgcatacaagtatttttgttggaacgttgatacataactaatggaatgcttaaagtatctccattgcccaaKaaaatgatcttgtcagtattggtataaatgatctttccctcgtgttcggctatagcggtaacccctgaatctagagccgcttggcgttccaacccagttccaacaatgcacttctcggaccgagaaagtggaactgcttggcgttgcatattcgaactcattaaagctcgattcgcatcattatgctcgataaaaggaatgagagaagctccaatagaaaaatattggaaaggaaaaaKacttcgaagatKaacctgttcccatgcaatagttaggaattcttgacggtatcgagctggaacaacctgttcttcttgaataccctgattcagcgctaaagaatttcccgccgctaYcatatagtattcatctctacttggtgataaataaagcatccgtactttttttKattttKatctctcggagatttcataaaatggactttctagagatcccccctgaccaattctcgcatgaattgctaaagatccaataagtccaacattgattccttcagacgtatcgattgggcaaatgcgtccatagtgactagggtggatatctcgtattcgaaaactagcagttcgccctgttaatcctccagggcccaaataactcaattttctcccatgaacaatttgtgtcaatggattcgttcgatccaaaacttgagataatgggtgtaatccgaaaaaagattcataagtggttgttaatggagttgaagttaccaaattctgaggagtcggtatcaatttatgcctaattgctccacatatagttcctttaaccacattttctaaacgaaccagagccaatccgaattgatcttgtaagagatccgctacagaacgaatacgcttatttttcaaatgattcatatcgtcaagtgtacccattccgaatttcattccaatcaaatgatccgcagctgccaatatatctcgcggtaacaaaaatgtattgttctgaggtatatcaagatttagtctccgattcatatttcgtcgaccaatccttcctaattcacatctttgttgaaagaattttttttgtaattccttacataaggattcagaaaatacaggatctccgcctacacaagcaaattgttgataaaactccaaaatggcattttcttttgacccaattttttttttctctttatcattcaggaaagacaagaaaatttcaggatagcaaacattctctagaatttctcttagaatattttctgtttcctactcacacgagcccatatccttgcttttcgatcaatctctaattctaatcttcctccccaatctgatattatggtcccggtatagaccgaaattccgttatggtccaattctgaccggtaatagataccgggactttgcaatatttgattgatcacaattctgtatattccatttactatagaagttcccagggaattcattaaaggaatgtttccaataaaaagagtttgttcttgcatatccctactggttttccaaattaatcccgcggatacatataattcagaagaatatgtgagtgattcatatacagcatctctttcttttatcaaaggttctaccaattgatatgtttccacaaataattgaaattcaatttcttgatctgtatcttcaatttttggaattataaagttcttctgttaagccctgatcaatgaatctacaaaatccttcaaattgtatctgattaaacccaggtattgtagacattccatttccatccccgagcattttgaatttcccttttctccaaaaattccattattgacccattcttcatcaaatcatatggattgatttagcaatgatggaatttctattttgtttactgaatcacatgaaatttctcaccccgtatatggaatgtatgaaatgcatatgaacggaggaataaagacaattttatattcaaattggaatttgtaacagatacaaaatcgaaaggaattaataaataccattattatgatattacatactctaatccattgggtaccagaaaaagaaatggattcggtctgttcgatgatatagacattataatcatcactattgttcaacaaatgattcgcataaaagagagatacttttattttacaatacgattgaagggcgtaacatagtaataaagtttggatttattaaccatgtgtagatagctatctatgtttcctcctttattgaagttctattcgggacagctgctatatcaaaatttccattttctattccatctattgaatgaaaaattgaagcactacaatttactgataattctctatagtatatttgtataacaatttatgttctggggtttacatatacttctatttgctgttataatggaaattggaaaggatttttttcttttcgggcaggggttaaatttaagaaaacgggattcaagatgcaagtccaataaaaaagaagtttaggaaccccccactcgacgcaaacaaagggagacttttttcatctattttgtagggtatcatacattttggcggcatggccgagcggtaaggcgggggactgcaaatcctttttccccagttcaaatccgggtgtcgcctgatcaagaaaaaactcgaaatcttttatttcgttttgctgatataactcgctggtttttccccagcagaaacaaacaaagtaaaaggactcttgagacttgctKgcttggttctaaacatctggaagtttggctctcgaaagctaaagtgctctaaatccttgcctctaggattcaaggacagaKagtggtggaagggctctcatataaagaWKKWYKKattcYcttMMactactaatgtagtgtttaattaccgggtcctgaattagattggatagcccgacggaaaatcRaatKagtggttgtggaaagggctgaagatactttctataSagactcaggagagtctctaagtcctcggtatcSaataacaattcgatggaaaattggctttataaaatKgaaatgaaattctttcttttcaaYaaaccctagtcaaRaatggaataagaatttgaagaatttgttataagcagatttattagagcctttgatcaatggtgttgggtcagaatccctttttgactctacgccagtgattccactattattagtgaacatggaataattccttcatagagataggggacataatttacatggatatagtaagtcttgcttgggctgctttaatggtagtctttacattttctctttcactcgtagtatggggaagaagtggactctagaggtactactaattgaggcgaggaatcaaactgtatcgattgttttatagatcgttttgcaaagtaagagaaaaacgttctattaagtggatacgtaccttctatgggaaacaacatatacatMgtggttgtccaaggagRgactacgcataataagatcttaccttggcaagtcacatattgcgcacttactttaccacttgttttttatttagtacaacttgttacattMcaataaattacaaataatagctagtatggtagaaagaaatatatgaatctttctaccatactatcggatctcatagaatactataccgctaattcgagtccgctcatttcatttaagacgcgagaWgaaaatctttgatttcttctatttcttcaatcattgactaagaaaagaagtcaagtttgattcaaattaatcactttctgtttttacgtatattataagtaaaaaagcagtaggaactagaatgaagagtgcagtagcaataaatgcgagaatatttacttccataatctcatttggMaataactcgggatttaatcccatagagatgataaatctttcgcctgtaaattcaatgggatgaattacacctYgatgatattgaatcggatcaatatcatgaataacaatatctgagctatcaaatcaaYtcatcgtcgaKaattKWWtWKtataacataggaagatcttttatccataccgaatccaaaattggattcctgatccaaccatttMtccttctttttttttctataaMctaccgcttccttgtacaatcatctgatgacgtatcatttgaccKctcttacgtttccattggttacaaacccaaacaaacaatagaaggagttaaKtactcttttttaatgaaatgtattttttRttggattKgatYccgtcgggactgacggggctcgaacccgcagcttccgccttgacagggcggtgctctRaccRattgaactacaatcccMaRaaatRaRgtgtagagtatacatattgcatttaaaccatttctcgaatcgccgtggtgcaggcttgagtgctatattgatatctccatggatgggcactttagtgagagcgacacagattactagtaatccttttattatttccaaatcgggtaataatcaatctttaaattttcttttattatattatgaaattcgatttttagcatttgtgcgaacaaataaaataaatagaacagagcaaatcagaaaattgtacttttttctattctttcgtttcggagccggaattctttatgaagaacaaagcgaattcttgggccgagctggatttgaaccagcgtagacatattgccaacgaatttacagtccgtccccattaaccgctcgggcatcgacccaggaagaatcaattctaggcttattgataatccacgatcaacttcctttcgtagtaccctacccccaggggaagtcgaatccccgctgcctccttgaaagagagatgtcctgaaccactagacgatgggggcatacttgcccgaccgccactatattatgctcatggtatagtatgaacagttttttgaaattgtcaatataatggaatggtctgactagacccgaaagatctttctctttcaaaattccataagtttttgaattcgtcatttatattcctaaatcattcattcgaatcaccattctataaataaatctattttgaattctataaaatagaatgaatattttatggattcattattcaatttaaatattaattaaaactaaataaaaagaaatagaagtaatacgaagtaaggatcctttcaggaagtgattgggaaaagggggttaaacttcagttcttccacttcattSattcactccttcttcagatgagatagaagtatctctatctcacaataagctaggaaattaacaaacgacccattttgaaatctggggagggggatcaagaagttatcgaaatttttttttgtttgattcagggaacaaattcatatgattcgatMaaatattttgaatctatgggagtcaatttattaattaattagggtcagccttgaaagaattcattgcattgatatttatcaaatcgaatttggaccctatatctaggtaggtcaaatttttcgttactgaatgaaccacactagtcattcagagtctactgcatagaatagaatctatagatagaaatattagagatagatatatgcatagtaggaactgattcaggaattgaatcaaatgggcccttttaactcagtggtagagtaacgccatggtaaggcgtaagtcatcggttcaaatccgataaggggcttcataaaactccatcgctattattcatatatgaatggaaaaactaactctctaattttatcatgagttatagtaattatagttataaaataaagtggaacacttgtttatatttattatgatgaataatcaagccgtctcttgaattgccaaatattctccattattccaatcaaatcgattctaaaaattagaaatcaacaaaaaaaagtaagtagacctagcccattgaatcatgactatatccactattctgatattcaaattcgatatagaaaaaattgtaagattggtttttttatttatttggactccgcaagaatctgtcgatatttccgattccattttcttgttcctaggatattgaagaggaataaattgatatttcgttccttcacagagaaaggcacaacacaagagccatttctatagataagatagatctatcagatcatatcttcatgtaccaaatccaaatatttatgtgagaaagatacgttcatttttttttacaaaaacatttttttttgacagataaaaaagaaaataatagaaaaatattcaaattgtattttttgcttcgaaccgttaaagatatactctggagttttctattcatctgaagtaaaaggaaatataataaaaaagacaataaatgaaagaatacaaaagaatatagtagagtagtttaatacaatagaaatgaatacattgattttcttaactcacgaacaagatccaagaatcaaattagttgatcgaccaagaggaggaagtctgtggatcaactgatatcgagagaaaggatccctttctccttgaaaaattctttcaaaaatttatctatctgattgatgattcataggtaattcaaggttcaggtgcttattaaaaataggaacaaataaccgaatggatttcatggaatggaccaagaaaggttttttttatcttcgaaacccattagaattaaagagggtccgtgtacgagaaatcaaataaataaatgatcgaatcctcaaacgccctgaaaatgccatgaggtgttcggaaatggttgaagtagttgaataggaggatcactatgactatagcccttggtaaatttaccaaagacgaaaatgatttatttgatattatggatgactggttacgtagagaccgtttcgtttttgtaggttggtccggtctattgctctttccttgtgcctatttcgccttaggtggttggttcacaggtacaacctttgtaacttcatggtatactcatggattggccagttcctatttggaaggatgcaacttcttaaccgccgcagtttctactcccgctaatagtttagcacattctttgttgttactatggggtcctgaagcacaaggagattttactcgttggtgtcaattaggcggtctgtggacttttgtggctctccacggcgctttcggactaataggtttcatgttacgtcaatttgaacttgctcgatctgttcaattgcgaccttataatgcaatcgcattctctggtccaattgctgtttttgtttctgtattcctgatttatccactaggtcagtctggttggttctttgcgcctagttttggtgtagcagctatatttcgcttcatcctttttttccaagggtttcataattggacattgaacccatttcatatgatgggagttgccggtgtattgggcgctgctctcctatgcgctattcatggtgctaccgtagaaaatactttatttgaagatggtgatggtgcaaatacattccgtgcttttaacccaactcaagctgaagaaacttattcaatggtcaccgctaatcgcttttggtcccaaatctttggggttgctttttccaataaacgttggttacatttctttatgttatttgtaccagtaaccggtttatggatgagtgctcttggagtagtcggtctggctctgaacctacgtgcctatgacttcgtttcccaggagatccgtgcagcggaagatcctgaatttgaaactttctataccaaaaatattctcttaaacgaaggtattcgtgcttggatggcggctcaagatcagcctcatgaaaaccttatattccctgaggaggttctaccccgtggaaacgctctttaatggaactttagctttagctggtcgtgaccaagaaaccaccggtttcgcttggtgggccgggaatgcacgacttatcaatttatccggtaaactgttgggggctcatgtagcccatgccggattaatcgtattctgggccggagcaatgaacctatttgaagtggctcattttgtaccagaaaagcccatgtatgaacaaggattaattttacttccccacttagctactctaggttggggggtaggtccgggtggggaagttatagacacctttccatattttgtatctggagtacttcacttaatttcgtctgcagtattaggctttggcggtatttatcatgcacttctgggccctgagactcttgaagaatcttttccattctttggttatgtatggaaagatagaaataaaatgaccacaattttgggtattcacttaatcttgttaggtataggtgcttttcttctagtattcaaggctctttattttggaggcgtatatgatacctgggctccgggagggggagatgtaagaaaaattaccaacttgacccttagcccaagtgttatatttggttatttactaaaatctccttttggaggagaaggatggattgttagtgtggacgatttggaagatataattggagggcatgtatggttaggttccatttgtatacttggcggaatctggcatatcttaaccaaaccttttgcatgggctcgtcgagcacttgtatggtctggggaggcttacttgtcttatagtttagctgctttatctgtttttggtttcattgcttgttgctttgtctggttcaataataccgcttatcctagtgaattttacgggcctactgggccagaagcttctcaagctcaggcatttacttttctagttagagaccaacgtcttggggctaacgtgggatccgctcaaggacctactggtttaggtaaatacctaatgcgttccccgactggagaagtcatttttggaggggaaactatgcgtttttgggatctgcgtgctccttggttagaacctctaaggggtccgaatggattggacttgagtaggctgaaaaaagatatacagccttggcaagaacggcgttccgcagaatatatgactcatgctcctttaggttctttaaattctgtgggtggtgtcgctaccgagatcaatgcagtcaattatgtctctcctagaagttggttagctacctctcattttgttctaggattctttctattcgtaggtcatttatggcacgcgggaagggctcgtgcagctgcagcaggatttgaaaagggaattgatcgtgattttgaacctgttctttccatgaccccccttaattgaaacaggagtccaatgtttgaagtcagaatcaatttgattccactaccctacatattggtaggatggggtcatacttcaaataattcctttctttttatttctatctaatctatttttttctggctcggctatagccgagccatttccttttatgatactaaaaagccaggcaacaggaaagaaatattttcaccgagcaaaggagagagagggattcgaaccctcgatagttttttgttacgaactataccggttttcaagaccggagccatcaaccactcggccatctctccgaaagacgatttctattatatttttattccaccgatagaacatggccatatgaccatcactatctagagaaaggtgttaggtttgaatctatctatatatacagatagatgcatgatccatctatgtcctgtgaagtaaaaaaatgacccgcggcttcatgtccgaataaagtaagaataaagtaaaggggtgtaaataagtcatctcgaatcaatggattcattgtaaaatccctctatgatataatgcattttKattacaatttttttggcaaagggattaaatggtataattcttttgttggtagattggaggattagaaacatgactattgctttccaattggctgtttttgcattaattgctacttcattaatcttactgattagtccgttgtatttgcttctcctgacggttggtcgagtaacaaaaatattgtattttctggtacatcattatggattggattagtctttctggtgggtatccttaattctctcatctcttgaacctatttggtccagatccaaaactgaaatgacccctcccgcgaattctttcgggttgtgagacacattcaaattcaatataagtcctcaaaatggaactaaaaaaacaaaaaaagggggggtcaaactaactttcttgaataMSaaacttctaatataaattgtaaattgaattggaatcgccctgaacagagtatctggcctagctagggataaatattatccagacacctcgtatcaaggtatcaagaacgatgcggatatagtcgaatggtaaaatttctctttgccaaggagaagacgcgggttcgattcccgctatccgcccaggttaaagtattgtagttaatggtataagggattcgatataattgactgtgatagtatagtgaatggttctataagtattaattaatttaattagagacaaacccttttttatcacaaaaatgttgcggagacgggatttgaacccgtgacctcaaggttatgagccttgcgagctaccaagctgctctaccccgcgatgaagataagaaggaggccctaataaacaaacaagaaggccctcttccatatctgtataaatagaatagcccatttatacagaatggtaaaggggccccgatgaccataggaaatgactagaaaaatgaaRgaatttttKaatccttaccaacttgatcttgttgcccctggcaacaaacatgcatgaaccatttcccgaagtatgtgcccggaaagcccaaagtctcgatagttagctctcggtcttccggtcgaaaaacaacgtcgatgaagacgtgtaggcgcactattacgcggtgaggattgtaactttccatgaattttccatttctcactcaacgacggaactttgcttatttctttttttgaggatcgacgaatcaaatgatatttttgttccagtttttgcctcttcttctccctctgaatcaaacttttccttgccataatggttcagttcctattagtatcaatgatacaagtcggatcctagatgtagaaatataagaaggcatagccccttctctatcaaaagaaatcatattctcatggatacaacacataaaggaaagaattaaccaaatttgcctgacgtggaggcaatcaagaaagccgcatacgtgaatatataacctacagaaaaatgggctaatccaaccaatcttgcttgtacaatggaaagagccactggtttatctctccatcgaatcaaattagctaaaggtgtgcgttcatgagcccatgctaaagtttcaatcaattcctgccaatatccacgccaggaaattaaaaacataaatccagtagcccaaacaagatgtccaaataagaacatccacgcccaaactgataaactattcataccaaaggggttatatccattgataagttgtgaagagtttacccatagataatctcttaaccatcccatcaaataagtggaagattcattaaactgtgaaacgttaccctgccataatgtgatgtgtttccaatgccaataaaaagtaacccacccaatggtatttaacatccagaaaactgccaaataaaatgcgtcccaagcggaaatatcacaagtaccgcctcgtcccggaccatcgcaaggaaaactataaccgaaatcctttttatctggcattaactttgaaccacgtgcatctaaagcaccttttactaagatcaatgtagttgtatgtaaacctagagcaatcgcatgatgaaccaagaagtctccaggaccaattgttaagaatagtgaattactattctcattaatagcatttaaccagccgggcaaccatatgctttgacctgcattaaatgctgggctattcgttgaagataaaagcacatcgaacccatatgaagttttcccatgagcagattgtatccattgggcaaatataggttcgattaagatttgtttctccggagtaccaaaagcaagcatgacatcattatgaacataaagccccaaagtgtggaaccccagaaagaggctggcccaacttaaatgggatatgatagcttctttatggtctaacattcttgccaatacattatcctcattctgttccggattgtaatctctaatgaaaaatatagccccatgagcaaaagcccctgtcatgatgaatcctgcgatgtattggtgatgagtatataacgcagcttgagtagtaaagtcttgtgctatgaacgcataagcaggtaaagagtacatgtgttgagctaccaaggaagtaataacacctaaagaggctagagcaaggcctaattgaaaatgaatcgaattattgattgtgtcataaagacctttatgtccacgccccaatcgcccccccggaggaatatgtgcttctaaaagatcttttatactgtgcccaatcccgaagttagttctatacatatgaccagcaacgagaaaaataaatgcaatagccaaatgatgatgagcaatatcagtcaaccataaactttgcgtttgtggatggaatccccctagaagggttagaatggcagttcctgatccttgggaggtaccaaataaatgactatttgaatcggggttttgggcataaagattccactgacctgtaaaaagtggtcctaacccttcgggatgcggtaatacatctaaaaaattattccatcgaacgtattcccccctggatccaggaatagcgacatgtactaaatgccctgtccaagccaaagaacttacaccgaatagtcctgacaaatgatgattgagacgagattcggcatttttgaaccacgaaacgctcggtttccatttcggttgtaggtgtaaccaacctgctattaaggatatggcagaaagaaataatagaaaaagggctcccgtataaagatcttcatcagtacgtaaaccaattgtataccaccactgataaacaccagaataagcgatattcactgggccaagagcaccccctcgagtaaaagcttccacggccggttgaccaaaatgaggatcccaaattgcatgagcaataggtcttacatgtaaggggtcctgtacccatgcctcaaaatttccttgccaagctacatgaaacagatttccggaagtccatagaaaaattattgctaattgcccgaagtgagaagcaaaaatattctgataaagacgttcctcagtaatatcatcatgactctcaaagtcatgcgcggtcgcaataccaaaccaaatacgacgagtagtggggtcctgagctaagccttggctaaaccttggaaatcttaatgccataatgcctttcaaatcctcctagccattatcctactgcaataattcttgctaagaagaacgcccatgttgtggcaattccacccagaaggtaatgggttactcctacagcacgtccttgtacaatgctcaaggctctaggctgagtagcaggagcaacttttaatttattatgagcccaaacgatggattcaataagttcttgccaataaccacgcccgctgaatagaaacattaaactaaaagcccatacaaaatgagcacctaggaaaaaaaggccatatgcagataatgaagaaccataagactgaattacttgggatgcctgtgcccataagaaatcgcggagccacccattaatagtgatggaactctgcgcaaagtttcctcccgtgatatgagttaccactccttgatcacttatactaccccaaacatctgactgcattttccaactgaaatgaaatatgactaccgaaattgcattgtacatccagaataggcctaagaagacatgatcccaagcggatacttgacatgtcccccctcttccaggtccatcacaagggaaacgaaaaccaagatttgctttatccggtatcaaacgagagctacgagcaaatagaacacctttcaggagtatcaatactgttacatgaatcgtaaatgcatgaatgtgatggaccaaaaaatctgcggttcctaatggaataggtaataaagcaaccttgccacctactgccactaaatcaccacctccccaagtcaaactggtgcttgctgttgcaccaggggcggttgcagcaggcgccaaagcatgggtgttttgtatccattgagcaaagacgggttgtaattggatagcggtatcagaaaacatatcttggggtcgccctaaagcgctcatggtatcattatgaatatacaaaccaaaactgtgaaagcctagaaatatacatacccagttgagatgtgatatgattgcatcacgatgcctaaggacacgatctaatagatcgttgtatcgagtagttggatcataatctcttaccataaaaatagctgcatgcgcggcagcaccaactatgagaaatccgccaatccacatgtgatgtgtgaacaatgacagttgtgtaccatagtcagtagctagatatggataagggggcatggaatacatatggtgagctacaacaatggttaaagagcctaacatagctaggttaagagataattgagcatgccatgacgttgttaggatctcgtataggcctttatggccctggcctgtaaatggacctttatgagcctctaaaatatcttttatgccatgaccaatgccccagttggtcctatacatgtgacctgctatcaagaaaagaattgcaatagctaaatgatgatgagcaatatcagtcagccatagacccccagttactggatctaatccgccacgaaaagtaagaaattccgcatattttgaccaattcaaggtaaaaaatggggttgctccctcggcaaaactgggataaagttgagccaaaagatcccgattcaagataaattcatgaggaagtgggatctctttaggatctactccagcgtttagaaattggttaattggtaaagatacatgtacttgatgccccgcccaagaaagagacccaagtcctagtagccctgctaaatggtgattcaacatagattctacatcttggaaccaggccaattttggagcagctttgtgataatggaaccaaccagcaaaaagcattaaggctgcaaagactaatgcaccaattgcggtacaatagagttgtaattcactagttattccagatgctcgccaaatctgaaaaaaaccagaggttatttgtattcctcggaaacccccgcccacatcgccattcaatatttcttggcccactattggccaaaccacctgggcactaggtccaatgtgagtagggtcacttagccatgcttcataattggaaaaacgagcaccatggaaatacataccactcagccaaagaaagataatggaaagttggccaaaatgagcactaaatacttttcgagagatctcctccaaatcattggtatggctatcgaaatcgtgagcatYagcatgtaggttccagatccaagtggtagtatcagggcccttagctattgttcttgagaaatgacccggtttggcccattcctcgaaagaagtttttacgggatccctatctaccaaaattttgacttctggttccggcgaacgaataatcattgagtcctcctctttccggacaacacatccaaagaaacccgccaatagtcaagtaattagtgaatctatgggagatgtttataattagtttctttttctttcttctatctcccatctattttatttagttattcactggagcaattatgatctggaagtcgatccggggcaagtgttcggatctattatgacatagccatgaggcgcgcaacggacctttttaatcttctacaaccttttccgggctttaaattgatgcaaaaaacattttttgtgcaacctagtctgtatttattaatatctcaattcaaagtttctagacgtcgctactttaacattacagagaacacgtatattatWtattctaaattctcggaagttcattttaatagcagaaatatatattctctactttatctgcgtatcctttatactcgcgaaataccaaacgaaatagaaaatgatcttagaaaggatataatgaaattcttggattgtttttaccagataaatgatcctttttatttgaMaagctaacaaacaattcaatataaataataaaaaaaaaagagtgctcttattcgaaacgtctcgtgatcttcaaccaattctgcgcttcaatataattaccaggagtgagcgctatagcttgtttccaatactcagcggcttgatcgaaccaagcctccgcaatttcagaatccccctgtcgaatggcctgttctccccggtcggaataggcgggtcaattccttcccttagaaccgtacttgagagtttcctacctcatacggctcatcgttcaattcttgtggtgtcccattttttttctcaggttaaccaaaagcaaaagaggttaattccatgagtttcaaacttgaatttttattaattagttttatcttttctcccaccttcagaagaataaagcataggcatttccactattgctagaattttctcaaaggtaactatctcggtttcatagagaaattgatatagaatcttcgaaaaagtcttttcttcataataaagaaaagacttactatctttgggatctgatgctacaccgctgctcaataccttaggggatcgactttattacataaatggattcctaacttttatcttctatcatgacataagtaagtaagcagttcttattgtatcggcccaaaacctcactaattgatctttacggtgctttctctatcaattagatcctttatccatagaataaagtatctaggcatatctatttcttcatattttgacttctatgaagttctttgctacagctgataaaaatcgttttttggacgatgcatatgtagaaagcctattttttcgagtatttactagcggattcgctcttttctctttccttctatagtggagatagtcgcacgtaatgacagatcacagccatattattaaaagcttgtggtaaaaacgggtttcgttctagtgcccgaaaataatattccaaagcttttgtatgttctccgttacttgtgtggataaggcctatgttatagagtatatagcttcgatcatagggatcaatttctagtcgcatagcttcataataattctgtaaagcttccgcataatttccttcggattgagccgacatccgttacggtcgttgttcgattcaaagaatctccgttccagaaccgtacgtgagattttcacctcatacggctcctcccttatgtgcataatgagaataatacatggaatcaaaaaagattgaaatattctcattattgactgagcggggctagtgtttttacaagaaatctctagccaaccttcctgcaaaagatcttttttaccatcaaatgggttgatactagataaaaaaatggtaacttcaacaatttctttgtcccccacgccccttaaattccaggaattcgtcacttcaacagtcttcgatggttatacgggtatccaaaatacaaacgagatggatgtttgttggcccaaccattcttcttagttccggtctcgggagtataatttataacataacaaagttttcgtgttgttgatttctagacgtagtgcttcttctcctatgccgcctatgggtactaatggattagggttgaccccacaatacataacccataggtgtaacctttcgctcaatactagaatcgacaattgaagcatctgaggcggcattaatcggggatacacgacagaaggaattgttttttttacaaacttcaccttcaaaaagcgtagattttttgcaataacctttttttctttctatcccgaatcatgtgtctttcttctaagactgaaagaaaagcggtaaatagaaaaagatacttaaaaaaagaataatcaaatcgcaccatctctgtaataggtaaatgcctctttttctcctgaagttgtcggaattattcgtaataagatattggctacaattgaaaaggtcttatcaataaaatttccatttatcctcgatctaggcatagatagcaatccattctataattcttttcattacctctcgtgagaaaatgatcccacaaacaacggaattgtatagtacgaaataacataaaaacaaaaagatatgaccttctactcaaattctttctttttgataggaatccgattggatttcatccaaataatttcatacaaatcgagtagtatattaatgaataaggggagctattccgattccattgaaatggaagaatcaaagaatttgtcctacagattaagataattcgagaagttttcattgaattatgagaaaaagaatcgaataatcattctatgatgaaaatagaataaaggcccattttgtgttgtgtgcataccagatatacactatcMattcatgggatgatttatgaatttttaatcaatctcctgagagatcgaaaactcgaaaggaatttttgaattcaattcttatggaaatggaatcctagtcgaaatagaatcatgatcgaaaagtatccattaatcatagtcgtagatagaccgatattccttacaattcatcgattgaattcctttaaaaatatcatattttcacaaaaaattttatctaccgggaaggtttttgatgaaaagtgtccgcaactatctaagaatcgagtatgaatgactcgctattcattcggttgctgggacataatcattatgtaggagagatggccgagtggttcaaggcgtagcattggaactgctatgtaggcttttgtttaccgagggttcgaatccctctctttccgtaccttaaactaatttaccaatgttactaaccacaatgtatcaaataacaacacataccctgattccaaaagttaaaactttctttgatatagattcgatatttctgtggtacgtcaaatactggaaagagcggacaagggatgaaatctccctactgattatgatacattaatgggagaaaaatccctggataatccccttatcttattgtccgaacccttcttattttagttaggtttaagtctgacgagaataatattctacgactagcaattcatttattttcaaaccgatccatttactatcgattatttgattgactaatcctttatattgaaatgggtgaagagtcaaatgttttggcacttcctcatggggggatgaatcaagataattttgaatcctcgatttttgatgatccctcgccgtaataatatcgcgtggtttgcagcgataacttggtatatctactatacagccattaactaaaatatgtctatggttaactaattggcgggcttgaggaatagtcgaagccatacccaatcggaaaaggatgttatccaaacgcatttcaagtaattgtagtaaaacctgacctgttgacccttttgcttttccggcgatacgaacgtatttaagtaattgtcgttctgtaagaccataatgaaaacgcaatttttgtttttcttctaaacgaatacgatattgagattttttcccagagcgcgattggtttctaagatcgcttccggctctaggccttttactagttagtcctggtaaagccccaagacggcgtatttttttgaaacgaggccctcggtaacgcgacataaagactccgaaatttcataaacctaaaataaaactgaactaaattaaatgataaatgaataaaaaaggggaaaaaagccttttcaatgttctttgatttcaaaaagaccaatcatgtgaaaaaaaaacaaatagaaaaagccggctatcggaatcgaaccgatgaccatcgcattacaaatgcgatgctctaacctctgagctaagcgggctcaaaaatagtagaaatggaatttagtaaactcttgggatcttttctattaatatgaactattaattattagctattcataatgaatatggatagaaaagtagaatatccaataaatattggatagtatagaagataaggattcatatagtgatatagaatttggatctatttctcaattatatgcttatcaatacttcatttttgaattcatctttttttactaattactaatattttattaactaatttaatttactgttatatcatctatataaaaattcgaaatagaaaaatactaaatagaatatagaataatccagaaaatagaaattctaatcgatttaatcaatatccaatttcgattttcttgagttatcttatagaaggtccactctactctaaggaaaggataagataagaagaaaaataaaagatgcaataaagataaatgcattccaaaccataatgaatgagacattcctctgttgtcattcaaaaaagaatcgaccgttcgagtattccaaattgcacgagaaaaatgagagtaaaagaggcatagatatgttatatgatatagatcatatccatctatattgaattgcggatacagaaataataaattatttctgattggatcaaatggaggtctctgatagagattaaagaagataggcaagaaattcaaagaacaagaaacgcttttttctctagtttctatagaaaaagaaaaaatcggtatctaattcgagcaggatttcagcaaaagggggatatggcgaaattggtagacgctacggacttaattggattgagccttggtatagaaacctactaagtgacaactttcaaattcagagaaaccctggaattaaagatgggcaatcctgagccaaatcctgttttacgaaaaccaacaaaacaataagggttcataaagcgagaataaaaaagagactcaatgggagctgttctaacaaatggagttgaccacgttgcgttggtaaaggaatctttttatcgaaactcgagaaagggaaaggataaacctatgtatatacgtatacgtactgaatactatctcaaatgattaatgacgacgcgaattttttatatgaaaaagaaagaatcgaatattcattgattaaatcatttactccatggtctgataaatcttttgaagaactgattaatcggacgagaataaagatagagtcccattctacatgtcaataccgacaacaatgaaatttatagtaagaggaaaatccgtcgattttaaaaatcgtgagggttcaagtccctctatccccaaaaaaggaccctttgactccttaacttaacgatttatcctattaaaaaaaattctggagtctggataagactttttctacccctttcgtctttttaattgacatagaaccaagtcatctagtaaaatgaggatgatgtgtaaggaatggtcgggatagctcagctggtagagcagaggactgaaaatcctcgtgtcaccagttcaaatctggttcctggcacatgattaatttgtatgagtatctattccataaattaattgatatctacaacttaattgatatggatcgacatacatattcattaatagtatagatcatgatacatccttatccatctaggtatctggaactatattcctttattttatagctgaggaaaatttctagaaagtataaaaagtatctatacgtaaaatatcgaaattagattatcttttctcttctttttgatttcttttgttcatttcatactttgtctcctctcgttcaaaatcaaaatatgaatacttcatacatatatgaaaggttcaattagttgcttgaaaaacccaagcaaaggtctagtctcaaggagttaatggatgggaatagcgaagatggatctgagatagagtacaaatagaattcgacccctttcatttcttgttattttcattctctcctacgcgctcttctagagcgcgtgtaacttatgtgcgcagtacaaagttcataatgtggaactcttttaattcatcctattggctcagctcatccaaaataaaaagaaagaagtatactccaaatttgagaatttcaatgaatccctaattgtattgtctttttttatttagcacatccatattacgaatgatgcttcaattactccgtttgatttagaagagaacatacaaatactccttgaatatctagagttatagaaatgaggattagtttcttatcattcaatgagcatcttgtatttcataaaaattaggggcaatataatccttacgtaagggccatcctatccaactttcaggcattaagatacgtttaagtcgtggatgagtatcataacagattcccaacatatcataagattcccgttcttgaaaatccgcacttttccaaatccagaaaacagacggaattcgaggattactcctcggggcaaatacttttatgcatacctcttcMggttgatctacaccatactctattctcgtaagatgatacacactagctaacagtccaccgggtgctacatcataagcacattgggaacgtagataattgtaaccatatacatataaaatgacagcaatggaatgccaatcctcaggctttatttgtaaagtctctattccttgataatcgaagcccaaagatctatgaactagtccatgcttgactagccaagcagacaaaggaccctgcatcttttttatctcccgcattttgatttgtatttttatttgtataWgWagattaatttgttgtttgttattcatacaaaggaatgctgcctaattcactaattcgtgggaagatactgaacttttgtatttgaaaaatgtttcaggaggtatctctgaagtagatggtgattgatagagtaatccttgatcataatttccagtatgaatactgcgtccaacatgaaacttgtgattggtagtaaaacaccgattttcttcttgagacctaattcgctcttcatagatttctctagctattttcttacgaagttttgttatagcatctataactgcctctggtttaggtggacagcctggcaaatagacatctacaggaattagcttatcgactccccgaacagtactatacgaatcggtactgaacatcccccctgtaattgtacatgctcccatagcaataacatattttggttcaggcatttgttcatataatctcactaaagaaggagccattttcattgttactgtgccggctgttaaaatgaggtctgcctgtctaggactcgatcttggtaccagtccataacgatcaaagtcgaatcgtgagcctattaatgaagcaaattcaatgaagcaacaactggtaccataaagaagcggccataaactagagagccttgaccaatttgaaagatcatttaatgtagttgaaataactgaattttgggttgttcgagcaagtaagggaaattctatggaattcataaccgtctttttttttactttttttattgtctgaatattcaggaactaagaccattccaatgctccttttcgccatgcataaactaaaccaacaattaggataagcacgaaaattaaagcttctataaatacggatacccccaatacatcgaaactcattgcccatggataaagaaaaaccgtttcaacatcaaaaacaacaaaaactagagcaaacatataataacggattcgaaattgtaaccaagcatcgcccattggttctatacctgattcataactcgaaagtttctctggccctttgctaatcggggctaaaattccggaaattagaaatgccaaaataggaataacacttgatattattagaaatgcccagaaaatatcatattcataaagaagaaacatagatgaactcctatgagtgtgaaaaatagacccgattagtcgatttaattggaattaattgtaaagtcatccataatatcaaataaatcattttgatcgacctatctagtttcgtttgttaactgtggtatatgtctcgtttaaatattcatcaattggaatcctatttccattaaccttacttcgaatctagatagagtagttataaatagatagtgctcttatacaaaacaaataaaactttttcgctttcacctgcctttggatgaattttttataacgaagaaaaggaattcaaacttttattataattttaatatactagttaagaatattagttctattagggctatacggactcgaaccgtagaccttctcggtaaaacagatcaaactgattattatcaaaatgattcgaactggttcaaagacccaacatgccttgcattgggctctttcattaactgatcgaaatatcagttagtctgccatcttttttcttgccaataaggagatggctccatgtgctctgattcattattttggtttcgactcaggagcactaccaaagtgtttcaaagaagggttatcttgacgtaggtctgctttttgccgagattaacctaagttaaatggagtctctatcggccctgcttaaagaaatatgaaacttcatacaccttaaagttcatagggagaaaagagaatttttggaggtccttatactcattataagcctagcattgaatatactgggtattcaccttatcaatatctcaaatcaaggatgggttctatttagtgcttaactgaaatgggcacccgaatcgaaccgagaaccttttgtcaggctattgttctcttgttttgttccctaaaccttatggagtaagacatggatttatcaataagataaattcttttgattacatgatgtgatggactcctctgaaaaacattggcgcacgtgtaaacgaggtgctctacctaactgagctatagcccttgtgtttatgatacatattttatcatattatgtagataatttcttgtcaagatgaatattacatgattcaacacatatctcccagtttgattggtattgcttagaagtaatattggatttataattcatcgatgggatgagttctttttgtttctctttgtgatgataaatgacctacttaactcagtggttagagtattgctttcatacggcgggagtcattggttcaaatccaatagtaggtagaacttattagataccagagtcagggtatctaataagtttttctgaccaccttctcttattgattttgtaccttttccattcatttttgaattgaatattttttcattgcataagaatccatccgattccacttgatttttttgaattgtattgaatattgtattcaatcaacaggggggtgtataaacagaacctctgtttatatcgaagttcctttgattgttcgtatgcaccaactaattatgaaattgcattgatagcctcgactcgtgtcctagctcgtctgagagctagatttgcctcaattgtttgtctcttaccttcagcttttcttaagttagcttccgctagttcaagagtttcctgagcttcttgtgtatcaatatcactacccttttccgcgtcatttactaaaatagtgatctcattattgcctattctagcaaaaccacccatcagagccattgttaaccattggtcgttaaggcgtattctcaaaatacctatatctacagctgtggcaataggcgcgtgatttggtaatacgccaatttgtccagtattagtagataaaatgatttctttcacttctgaatcccaaacaattcgattaggggttagtacacaaagatttaaggtcatttcttcaatttactctccatttctaagttcgtagccttcgcagtagcttcatcgatgttacctaccaaataaaaggcttgttcaggaagaccatctaattctccggaaaggatcaatttaaaccctctaattgtttctgctagaccaacatatttccctggggaaccggtaaatacttctgctacgaaaaagggttgggataagaaacgctcaatttttcgtgctcttgctacggttaagcgatcctcttcggataattcgtccaacccaaggatagctataatgtcctgaagttctttgtaacgttgtaaagtttgcttaactctttgcgcagtttcataatgttcctcaccaacgattcgaggttggagcatagttgacgttgaatctaaaggatctactgctggatagatacctttagcagctaatcctcttgatagtacggtcgtagcatctaaatgtgcaaatgtcgtggcaggagcagggtcggttaaatcgtccgcaggtacataaactgcttgaatagaagttatggatccctctttggtagaagtaattctttcttgtaaagtacccatttcggtactaagggtgggttgataacccacagcagaaggcattctacccaataaggcggatacctcagatcctgcttggacgaaacggaatatattgtcgataaatagaagtacgtcttgttcattaacatctcggaaatattccgccatagttagggcagtcaaaccaactctcatacgagctccagggggttcattcatctgaccgtagactagagccaccttagattctgcaatattttgttcattaattactcccgattctttcatttccatgtaaagatcatttccttcacgagtacgttcacctactcctccaaatacggatacccccccatgagctttagcaatgttgttgatcaattccataatgagtactgttttacccactccagcccccccgaatagtcctatttttcctccacgccgataaggggctaaaagatctactactttaattcctgtttcaaaaatagataattttgtatctaactgtataaaggcgggcgcagatctatgaataggagatgttgtacgagtatctacaggtcctaaatcatcaacaggttctccaagcacgttgaaaattcggccgagagtcgctccgccgactggaacacttagaggagctcctgtgtcaatcacttccattcctctcattagaccatctgtagcactcatagctacagctctaactcgattatttcctaataattgctgtacctcacaagtcacattaatttcttgaccgatagtatctcgacctttaactaccagagcgttataaatattaggcatcttgcccgggggaaaggctacatctagtaccggaccaatgatttgagcgatacgtcccaggtttMaagtgtggaaactccaggacccgaagtagtaggattgattctcataataagaaaagtgaaatatattgaattttgcgaaaattgtcgaatccaaatgttcgatagcaagttgatcggttaattcaataagaaatggtaattagcactcgatttaattggtaccatccaaccgaatccaattccattttgtttacttattcaattctcaagttcaaccaacctattttcaaaatatcaagatcaagtggatgaataaaaatcttgagcttgagaaagtccttaatttgatttgtctatcattataacaagaaattccatattatctatggaattcgaacctgaactctatttacaattcatcattggcccttattttttcttttttcagcagagcgcccagtctattcttttttttatacctatcctttttcatggatataaattcctcatattttcacatctagatatacaacatatatcactgtcaagagtgaatttcttattatttcaaaagtaagggattctcaatttcaaaaacaagaattgggttgcgccatacatatgaaagagtatacaataatgatgtatttggcgaatcaaataccatggtataataaagaaccatttagttgataatattcgttgatgattttgtgaaagatttctgtgaaagctttcattaactccgaatttctgtcgagtagaccttgttgttgtgagaattcttaattcatgagttgtagggagggacttatgtcaccacaaacagagactaaagcaagtgttggattcaaagctggtgttaaagattataaactgacttattatactcctgattatgaaaccaaagatactgatatcttggcagcattccgagtaactcctcaacctggagttcctcctgaggaagcaggggctgcggtagctgctgaatcttctactggtacatggacaactgtgtggaccgatgggcttaccagccttgatcgttataaaggaagatgctaccacatcgagcctgttgctggagaagaaaatcaatatatatgttatgtagcttaccctttagacctttttgaagaaggttctgttactaatatgtttacttccattgtgggtaatgtatttgggttcaaagccctgcgcgctctacgtctggaggatctgcgaatccctacttcctatacgaaaactttccaaggcccgcctcatggtatccaagttgagagagataaattgaacaagtatgggcgtcccctattgggatgtactattaaacctaaattggggttatccgctaagaactacggtagagcagtttatgaatgtcttcgtggtggacttgattttacgaaagatgatgagaacgtgaactcacaaccatttatgcgttggagagaccgtttcttattttgtgccgaagcaatttttaaatcacaggctgaaacaggtgaaatcaaagggcattacttgaatgctactgcaggtacatgcgaagaaatgatcaaaagggctgtatttgccagagaattgggagttcctatcgtaatgcatgactacttaacagggggattcactgcaaatactagcttggctcattattgccgagataatggtctacttcttcacatccatcgtgcaatgcatgcagttattgatagacagaaaaatcatggtatacactttagagtactagctaaagccttacgtatgtctggtggagatcatattcactctggtactgtagtaggtaaacttgaaggagaaagagacattactttgggctttgttgatttactacgtgatgattttattgaaaaagatcgaagccgcggtatttatttcactcaagattgggtctctctaccaggtgttctgcccgtagcttctgggggtattcacgtttggcatatgcctgctctgaccgagatctttggagatgattccgtactacaattcggcggaggaactttaggacacccttggggaaatgcaccgggtgccgtagctaatcgagtagctctagaagcatgcgtacaagctcgtaatgagggacgtgatcttgctcgtgagggtaatgaaattatccgtgaggctagcaaatggagtcctgaactagctgctgcttgtgaagtatggaaggagatcaaatttgaattcgaagcaatggatactttgtaatccaataattgccgttcgttctcttaattgaattgcaacgaaactcggcccaatcttttactaaaaggattgagccgaatacaaagattctatttattctatctatctagatatacaagataaaaacataacgaaataaacaattcaaatgcttctattgtttgttgtgttcgatccacaattaatcttatggatctttaggattggtgtattcttttaatcccttagtttcggatcatgaatggagtcaagtatgacaacctcttctacccatcctgtatattgtccttttcgttccgtgttggaatagacgagattttacgaaaaaaggagaacaaattttcgatgcgaatttgacacaagatgaaggaaggaaattgctatttcaatttcgaaaaaaaagagttccatcagtaatactccggtttctcacaaaacaaaagaaaatcctttttttcaatactcattccttattttattagttaatgatctagtgattggatctctatgcttattccgatagaaaatgaaatattcaaataatttttcatcgaatgactattcatcacataaataggggcaagaaagttctatggaaaaatggtggttcaattcgatgttgtataaaagaaaattagaatacaggtgtgggctaagtaaatcaattgataggtttggtaatcaaaaaaccagtgtaagtgaagatccggttctaaacgatacggataaaaagattcatagttggagtgaaagttctagttacagtaatgctaatcatttagtgggcatcagggacgttcgtaattttatctctgatgacacctttttagttagagatagtaataggaatatttattccatatattttgatattactaatccaatttttgagattgacaatgatccttctttactgagtgaacgagaaagttctttttttagttatcggacttatgcttatctgaagaatggatccgccctgtgatcgttccatgtatgatactaaatacagttggaataatcacattactagttgcattaactcttatattggttctcaaatctgtattgagagttccattttaagtagtagtgacaattccagtgccagttacatttatagttacatttatggtgaaagtagaaatagtaatgaaagggggagctccagtataagaactagcaggaatggtattgatttcactcgaagagaaaattctactgatttcgatttgactcaaaaatataggcatttgtgggttcaatgcgaaaattgttatggattaaattataagaaacttttgaaatccaaaatgaatatttgtgaccaatgtggatatcatttgaaaatgagtagttcagatcgaatcgaactttcgattgatccaggtacttgggatcctatggatgaagacatggtttctctggatcctattgaatttcattcggaggaggaaccttataaagatcgtattgattcttatcaaaaaaagacaggattaaccgatgctgttcaaacaggcacaggtcaactaaacggtattcccatagcaattggagttatggattttcagtttatggggggtagtatgggatccgtagtaggcgagaaaatcacccgtttgatcgagtatgctaccaataaatttttacctctgattctagtgtgtgcttccggaggagcacgtatgcaagaaggaagcttgagcttgatgcaaatggctaaaatatctgctgctttatatgattatcaatcccataaaaagttattctatgtatcaatccttacatctcctactactggtggggtaacggctagttttgggatgttgggggatattattattgccgaacctaatgcttacattgcattcgcaggtaaaagagtaattgaacaaacattgaataagatagtacctgaaggttcacaagcggctgaatatttattccataagggcttattcgatccaatcgtaccacgtaatcctttaaagggtgttctgagtgagttatttaagcttcacgctttttttcctttgaattaaaattcacttattaagtttagtggagccttaagtcaaattatttttttttatttagttacatttttgtatttgtagcgaacaattaggtagtttatcggaatcaaagtcaaaattctaaggaagaatttcttttttctttggtgatMatattgaattgtaaattgtagaaagaatcgtgcggataattcttttttttataccgatattcctgattattaattaggaaacctctatcaacaagaaaatggttctcttcaaaattcaaattgggcaaggcaaataaaataaaccgaaggtcatctttccttcttgctttgtatatatataattcaaatatagaaaatatagatatagagtatctatcttccgagaatctctatttttactaagaatcctgttgttggaaagataaagaagaataagtctcatttatttaattatccattccttgcacttattatatataatcacttagatatactcaatataattctatacgaattataattattctaagatatctttctaacaggtacaaatattaaatcgaggtacccattctatgataatttttaacaacttaccctctttctttgtgcctttagtgggcctagtatttccggcaattgcaatggcttctttatctcttcatgttcaaaaaaacaagattttttagattcgataggtgcaaatcttatctatttttttcaagacttagatatagataacacagatatctatttagtagaatatggcagtttctttcgaacatagctcttatgtatgcgtaaatatatgggtaaataaattatagcaattttcaaatggatcggaatccaggtggatgtatgaaatgtaaagtcaatgtatctatatgtggatatctataggagatcatagaaaagggatattcttattttagacagatgaattactcctaaagggttacattcgaatgacgctagttgatgagagttacttcggaaacacgaaagtcaaattcatttggactattttctcaattccaataaaatgcaactggatctagtatgagttgtcgatcagaacatatatggatagaacttatagtggggtctcgaaaaataagtaatttctgctgggcctttatcctttttttaggttcactaggattcgtattagttggatcttccagttatctcggtaagaatttgatatctttagttccgcctcaacaaattcttttttttccacaagggatcgtgatgtctttctacggtatcgcaggtctctttattagttcctatttgtggtgcacaatttcgtggaatgtaggtagtggctatgatcgattcgatagaaaagaaggaatagtgtgtatttttcgttggggatttcctggaaaaaatcgtcgcatctttctacgatttcgtatgaaagatattcagtccatccgaatcgaagttaaagagggtatttatgctcgtcgtgtcctttatatggaaatcaaaggacagggggccgttcccttgacgcgtactgatgagaatttgactccgcgtgaaattgagcaaaaagccgccgaattggcctatttcttgcgtgtaccgattgaagtattttgaaatgaacttgaactgaagaagaaattctttcYcggctcaagaattctctgttctttctcagcatagcatagcttcagaacgttcatgtatacgtatatggaacatccataaaacgaaattttttttgtatgcataaaaaagaatttatgcgtatggaaatccactcaactcaatttagtcaagtaaaagtaacaaatcgaaaatatcaaaacatttcggaataaaggatttctctttttattttcaatatgaattgaaatttttcttaatgatcaaaggcaaaggattgcttggatcataaggataacttttctgtcttgttttgccactcatttttgatcattccattaggtattttcttttttgatagaaaggaccatttggcttaaaatcctttcaagcattcatcgaaaagggcttcgaatttgatcaattcaattgaggtatctggaaacaagattttttcttatttcttcatttgaaacgggctcttatgattcatagatcctatgccttgtaatagaactagaaatagtagatcacatagattcaacaattcattaacaattcaaagatgaaaaaatggtaaaaagaaagcatttcttcctcttctatatcttgcatctatagtatttttgccctggtggatctctctctcatttaataaaagtcttgaattttggattactaattggtggaatactaggcaatccgactgatattcaagaaaagagtattctagaaaaattcatagaattggaagaactcttactcttggacgaaatgataaaagaatacccggaaacacatctacaaacacttcgtataggaatccacaaagaaacgatccaattgattatgattttgcacttatcgacaaatataacctctttcattattttaagtggttattctattttgggtaatgaagaacttgctattcttaactcttgggttcaagaattcctatataacttaagtgacacaataaaagctttttctattcttttattaactgatttatgtatcggattccattcgccccatggttgggaactaatgattggctatgtctacaaagattttggatttgttcacaacgatcaaattatatcgggtcttgtttctacttttccagtcattctggatacaatttttaaatattggatcttccgttatttaaatcgtatatctccatcacttgtagtgatttatcattcaatgaatgactgatccaactataatatttgttactttgtaacataaggtacataagcaaagcatttccattttaagacgtacttactctttctaccctacagggatttctactactccttctattccagtaaaatgatttcaataaagtaaatagcagaattgtggatagggcactatacaagcgacctacctaattttattgtagaaattttcgggatcaatgattggaccatgcaaactaaaaacaccttttcttggataaagaaagagattattcgatgtatttccgtatcgctgatgatatatatcatagctcggacatccatttcaaatgcatatcccatttttgcacagcagggttatgaaaatccacgagaagcgaccgggcgtattgtatgtgccaattgccatttagctaataagcccgtggatattgaggttccgcaagcggtacttcctgatactgtatttgaagcagttgttcgaattccttatgatatgcaagttaaacaagttcttgctaatggtaaaaggggaggtttgaatgtgggggctgttcttattttacctgaggggtttgaattagcgcctcccgatcgtatttcgcccgagatgaaagaaaagataggcaatctgtcttttcagagctatcgccccaataaaaaaaatattcttgtgataggtcctgtttctggtcagaaatatagtgaagtcacctttcctattctttccccggaccccgctactaataaaaatgttcacttcttaaaatatcccatatatgtaggcgggaacagaggaaggggtcagatttatcccgatgggaacaagagtaacaatacagtttataatgctacagcggctggtgtagtaagtaaaatcatacgaaaagaaaaaggggggtacgaaataaccatatcggatgcgtcagatgaacgtcaagtggttgatattattccaccagggccagaacttcttgtttccgaaggcgaatctatcaaacttgatcagccattaacgagtaatcctaatgtgggtggatttggtcaaggagatgcggaaatagtacttcaagatccattccgtgtccaaggccttttgttcttcttggcatctgttattttggcacaaatatttttggttcttaagaagaaacagtttgagaaggttcaattgtccgaaatgaatttctagattcgcggatttccaatatcaaattcgtaaaaagaatcaaatttttgttttgatatatgattcaaaattatgaaaagctttttgctgtttctattccagatgtcgatatcgggaattMtttgtaccgcattactagtcatagtatgtatattgtgaagaagattatttKactttatccctttttttaagccaaattcgagcggtgtcactaggttactcttgtgagattgaaatgtcatagaatggatcaatcgttttctattctaatcgaataaatcaaatctaaaatttcactggatactaaacataagaagtaagtggagaatagaaaacaaaggattattcgacttctttctttgacacaagaaacaaagaaaaccggtttttgatcccgttagtaaaagattactatctttagtttctattttttccaggtttatcagaatatatttattatgaaagtagtgaacaaacaaaaaatggaaattttttgataaaatagaacttataatgaacttagttgtaattgtgtcattaggaaaatcaaatcgagcgattccttctttcttaactttgaaagatagataagatactatcagcgaataagaaattaatgaaattttcaaaaacattatcagaaatgaaatgaatttttttcaaaaccgggaaaagttattttatttagactaataaaatattatgaaagcttaagccttcttaagctttcatgtctccaactYagttcatcttattattagattattaMagagatgaacccaacccggagtatgaaccataaaagaaaatacctattaaaccaatcacaagaatacccgttaacctattatccaaagaggaatccttccagtagtatcggccatttatcccgcttcctccaccatttctttcatcaaagttgtcatgctaaagacataaacagccatagataattatgagatgtgatccttccgaatgggttaagataattcttattatgatttagtattatactattcttttttcttctcttaattgaagaaataattggaaaataaaacagcaagtacaaaataataacccccagtagagactggtacgattcaattcaacattttgttcgttcggatttgattgtgtcgtagctctataatttttattaggtttatcgttggatgaactgcattgctgatattgaccctaaaaaagaaacggtaggtacagctagtccatgaacagctaaccatcgcactgtaaaaattggataggttcgatctatggtcattgggtcctcctaaaaagatctactaaattcatcgagttgttccaaagggtcaaaacggccagttattaatggaattccttgtcggctctctgtaaaatattcgtttggacgagggcttccaaacacatcataagctaaacccgtgctgacgaataaccaacccgcaatgaatagggaaggtatagtaatactatgaataacccagtatcgaatactggtaataatatcagcaaaagaacgttctcctgtgcttccagacatgctgagctccacatattcttgtacagttaaaggggggatcgattccataaaagatgatatcagtaaatggaaattcactgaagttccatccttgttagatcgtcaatattgtaccaagggtgtttttcgagtataccgaatcagtatagctatccttattctgacacagcaacgcaatttgatgaaaatgaagtactcgataatttctttattcttttcttgttgcttgtcgatgtagaatcatgcatgtattcgaatttctccaatttctataaggtttctttctctccattttttccacaattcgatgcgaaattgaaaaatctccttttcaaagatataagcttaaattgtagaaaagttttttgttgttctcattttacattttggtagatagtattaaaagagaacaacaacaaaaatagaattgaaataatctcgtgatgcacacattgtttttttgtattagatcgaaaggttctttctggaactagctgcgaggatgggaacttatgatatgaaaagacaatttctatttctaataaatgtagaacctagaaaagaaaggaaaaattataggaattactagtcttagaatcgagttggacaaaaataaagatttgattttcttatttttactttattttcatttttactcattaaattcaggagtagattcattcacataatatctcaaatgacaagaaaaaaaggtgttattgttataaggtcactctttattctaaaatcgaaaaatagattcgatacgattaaagatcaaaagaaaagattatatggattccaatttcttactattttattattttaatattagtctactcaagaattatctaatgaatcacttgattcgaaattaagggataggtagacattacaaatgattaattgatctctttttctacctcccttactctatgctatcaattgaacttattctttcatttgaattgatatttttgcttatcttcgttcatgcttactataactagttatttcggttttctactagcagctttaactataacctcagctctctttattggtctgaccaagatacgacttatttgaaattaattgaatgaacacaacgcataaaaagaaatctttctgtggtattcatagactctaccttagagagtcaatttccaattagtggtcattgagattcatgagcaatgcggattaatatgtagggatagatattacctctcctttttccctttcaaaaaaattgaaatgattgaagtttttctatttggaattgtcttaggtctaattcctattactttagctggattatttgtaactgcatatttacaatacagacgtggtgatcagttggatctttgattaaattaattaacatctttttttaattgactYYtctttaatccaaaggaggtcaaattaagattactgttcaattatttaattgtaattttgggactaacctaaccaagaatggaatcacgctctgtaggatttgaacctacgacatcgggttttggagacccacgttctaccgaactgaactaagagcgYtttcttatcttcttatcattatcacactagctaaaacaaaaaaagaagaggattttttttctaacccgaatacatcttgtatacataagactatcatatagaatatgatataataaagattatgtatgcctgattttaatcgatttcaataaatccctcgttactgctcagacgagaagtaataggtagggatgacaggatttgaacccgtgacattttgtacccaaaacaaacgcgctaccaagctgcgctacatccctttcaattggtctacagtgtcattttatagaatccctgtcttgttttcaaaatccttattttctcccaagttatcttgccatttcttttttttattctcatgtaacatWtaataataatagaaggtttatatacacatgaatatgaaactcatcgaaaaaagggaatattttttgggaatgctcagtcggaagggacgtctttttaggaattccgtgtacaMaagcggtccttaactacttacatatatattatatcggatcatatatgtattaacattaggcataagaataaagaaggaggatttaaaatgcgagatctaaaaacatatctttccgtggcaccggtactaagtactctatggtttggggctttagcaggtcttttgatagagatcaatcgtttatttccggatgcgttgacattcccttttttttcgttctagttattgacatgagaaggggtgaagaagattagagatagaatcaaaagatttgtgactttagaaataatattgtgagaacagaaatgtgtctagggcaagaagatcatacaagatcttttaataaaatactgtacattgaatcgaattcgattcaaaatatacctaaatattagtgttttacttcttMttttttYMtttttcgcggaaagtagaagaattggttgaatcaaaaacgcaaaggaggttcatggccaagggtaaagatgtccgagtaacggttattttagaatgtaccaactgtgttagaaacggtcttaataaggaatcaaggggtgtttccagatatattactcaaaagaatcgacacaatacgcctagtcgattggaattgagaaaattctgtccctattgttacaaacatacgattcacggggagataaagaaataactcgaatcaagtgcctgtgtgtcactcttacaagtaacacgaaaaggacatattctatatataccatattattttatatattttcattttagttaacataatataactaactaaaaaaaagccaaatcaaatcctatattttgaattggaaatctttttggatcaaattgaaataggattttgaggataagaaataaacaaaccatggaaaaatccaagcgactctttcttaaatccaagcgatcttttcgtaggcgtttgcccccgatccaatcgggggatcgaattgattatagaaacatgagtttaattagtcgatttattagtgaacaaggaaaaatattatctagacgggtaaatagattaaccttaaaacaacaacgattaattactattgctataaaacaagctcgtattttatctttgttaccttttcttaataatgagaaacaatttgaaagaagcgagtcgaccgccggagctactggtctataaataaataagtagacttactttactcctcaattgaacccaaataaaaatccgaactcaaacacagattgatattttgttcgaaaaatcgtaagaaaaaaattggggaagaagattggatattggacatattcgctcatttaattttgaacgactttatcatactaatttctactctaccttcccggagttcattctccagcgaactccatttaaaatattctgacaaattccttacaatttccttttttattttatgatctcattagaaatcatataaagacaattcctatttaatatagctatttgtgcaagtattttacgattaagaagcaactgtctcttgtacagattgtgtattaatctactataactataggatactctattcccgcgaattactgcatttatccgagtgatccacaaacgacgaaaatctatctttttcctatctctatctcgatgagacgaaaccaaagatcttattttctgttgaataattgttcgagtaagtcttgaacgagccccccgaaagcttgatgcaaataaacgaatttttgttctacgtctccgagctatatatcctcgtctaattctagtcattgaataaatgaaactttcatgaataactaattgatttcctttctttcagttattcttttcctagtttattaataacaaaacggattcttccaatgtataaaataaaaattccaatggcttttgctactataaccttcccgaccacgatttgtcttttctagacatttcacctcgaaacgagtattgatactaggaataaatagaaatgaataacgaaatagtggattccatcgtttctatggttatgtcttaaacggtgaggtcctctatatataccggagtcccttacttcatttaatcaatgctattagcaagttgtacagtttccgttcttcggctctaccgatgaattatctagtaataggtctttcacaacgagatctacctatagagtaacggtatttaattatgaagattggatgggggaccctcttagtccgtttttgcaagaataggatttccccgcttaatgtttgttaccaatgaggaattttttctcatcggaaaccataaatttcatatacaatagaagaattgaatagatctttttttttagttttcgatatatagatagtgaacgaccttcttccttccattttatactattcaatagtactgatcattgggaaaatttctttccctttttctaccaatggtgatcggaacgagtcgcacatacaccctagtacatgttcctcgacgctgaggacatcccccaagagcgggggatttcgtgacatttctgattggctgtcttgtgtttctaataagttgtttaatagttggcatgttgaatcgtatacataataaatgggctggtttagatcaatcctaaccggatgattatgaattacttctctatttaatagatgaatagaatattattaaacccggtaataagtaagaagataaaatctcaaatcggcgatttgcttaaacttactgctatttttttttattcaatcgctacaagatcaacaattccatgagcttgggcttctgttgctgacataaaaacatccctttccatatcttcggatacaacccataagggtttgcccgttctttgtacataaactcttgtgatggtttcgcgcagtttcagtagttcttctgcttccaggataaattctcccgtttgtgcctcataaaaagaactcgcaggttgatgtatcattaccctgataatataacaaatggttcctctaggtgaggagaagagataaagaatactaaagatagaattgagcaaccgtacaggcatcttttgcgcattgcatacggctatacaatggaattcactttaccatcgaagaaagagaaaaaatatagatatagggtttatccgattcaggtcggcaaatgatccaattaccatccttcctttcggagcagttaaaaaatactatgatggctccgttgctttttatatattcagcaatcccaaagtttcatattgttaaaagttttctgttgtgaaaacaaaaaagtttgtgacgctgaaatggtaatggtcacctataaataaggtaaaatcgagaataccctttattttatactaatttcatactactctttcgatatataatctaatgttttRaaaaaaaatttctcatatcgaattcgaagtgccatgctattattacttaatattcctatttcatatggcgaaggcatagtcttcttaaaaaactcattggcgccaagcgtgagggaatgctagacgtttggtaatctctccgccgaccaggataaaagatcccattgaagcggctaatcccatgcatattgtatgcacatcgggttgcacaaattgcatagtatcataaatagctactccggggattacccatccgccaggagagtttataaacaaatacagatccttgttatcattctctatactgagatataccataagaccaataagttgattcgaaatctcgctatcaacctcttggcctaaaaaaagtaatctttctcgataaagtcggttgattaggatcaaatttgtatcccttaagagccgtacatgcatcttttgatgcatacggttcaacaaaaattgcgaaaaaaaagaatcaatgtgtagattccagacctctttcccttttctaatcttattttttaatttcttaatgaagcggcttttttttcttccatttttcaagaaagatgagttttggttttgtcctctttccctccataaaaaatccattaaacttatgaaataaactcattgatgtattgtttcatcgagatctaatccaaatcacgatgtcattttcttgttcctgaatgggacttttttcaattcttttaggtttatgctctactccgagtaaaaaaaatctgcccgatttttatttgcacatataggacaaatgacactaatactatcttttttctacgacttacttcttcatgtcttctgccaatgccaaatattcgacgtatttatcatattactcgcttgattaaaagtttaagattactctctaatattttaggatctatataaatatattaccaattgggttttttctaaacggagtctgaatacttcattttattggccataaattattctatagacttttctaattgataatagaaatttgaataccctccaaggatataatttcacttgatttcacttcacgctccaatttttggataattccaaatcttttttgggcgaaacagaggatatctcgatcgggggagagaacggggaaatcccatatgacccaatatatctgacaagtcgcactatacgtcaacccaagaggcatcttcctctccaggacttcgaaagggtacttttggaacaccaataggcataaaatgaaagaaaaaagaattaagtactatatttcactttgatgtggaagcgtaacaatgcgtttattttcttaataatattgtcttttatcatattttatcttcttacgaataggttttttgaatgattaacacatatgtatgcattcgttcatagaaaatgggatcaacccccattgcgtattggtacttatcggatatagaatagatctgcttctctttgttcctacgaaccgaattgttccaaaaaagaatagaacaaatattaatcctttctcctagataatcccctgaaaaggggaggtccatagcatattttttccaatgcaataaagttacatagtgtctatttttcgttgataaaggggtatttacatgggtttgccttggtatcgtgttcataccgtcgtattaaatgatcccggccgtttgctttctgtccatataatgcatacagctttggttgctggttgggccggttcgatggctctatatgaattagcagtttttgatccctcggatcccgttcttgatccaatgtggagacaaggtatgttcgttatacccttcatgactcgtttaggaataaccaattcatggggcggctggagtattacaggagggactataacaaatccgggtatttggagttacgaaggcgtggccggtgcacatattgtgttttctggcttgtgcttcttggcagctatctggcattgggtgtattgggatttagaaatattttgtgatgagcgtacaggaaaaccttctttggatttgccaaaaatttttggaattcatttatttctttcaggagtggcttgctttgggtttggcgcatttcatgtaacaggattgtatggtcctggaatatgggtgtccgatccttatggactaactggaaaggtacaacctgtaaatccagcgtaaggttttgatccttttgttccgggaggaatagcctctcatcatattgcagcaggtactttaggcatattagcgggcctatttcatcttagtgtccgtccgccccaacgtctatataaaggattacgtatgggcaatattgaaaccgtcctttccagtagtattgctgctgtcttttttgcagcttttgttgttgctggaactatgtggtatggttcagcaactacccctatcgaattatttggtcccactcgttatcaatgggatcagggatacttccagcaagaaatatatcgaagagttggtgctgggctagccaaaaatcaaagtttatcagaagcttggtctaaaattcctgaaaaattagctttttatgattatatcggtaataatccggcaaaggggggattattcagagcgggttcaatggacaacggggatggaatagctgttgggtggttaggacatcctatctttcgagataaagaagggcgtgaactttttgtacgtcgtatgcctactttttttgaaacatttccggttgttttggtagacggagacggaattgttcgagccgacgttccttttcgaagggcagaatcgaagtatagtgttgaacaagtgggtgtaactgttgagttctatggtggggaactcaatggagtcagttatagtgatcctgctactgtgaaaaaatatgctagacgtgcccaattaggtgaaatttttgaattagatcgtgctactttgaaagccgatggtgtttttcgtagcagtccaaggggttggtttacttttggacatgcttcgtttgctctgctcttcttcttcggacacatttggcatggtgctagaaccttgttcagagatgtttttgctggtattgaccccgatttggatgctcaagtggaatttggagcattccaaaaacttggagatccaactacaagaagacaagtagtctgatacaagatttctctcttatctttttcctttatttttgggagataatcctaaataaacagaacaggtatggaagctataattgtaaagcacgatcgaatttatggaagcattggtttatacattcctcttagtctcgactctagggataatttttttcgctatcttttttcgagaaccacctaaagttccaactaaaaaggtgaaatgatttttcattatatcaattgaattgaagtaatgagccgcccaacattgggcggctcattacttcaactagtccccgtgttcttcgaatggatctcttaattgttgagagggttgcccaaaagcagtatataaggcgtacccagtaaaacttacaagtaaaccagatatagagatggcgactagggttgctgtttccattattatataatttcaagaccaaaatggatctatgataagatcgtttatttacaacggaatggtatacaaagtcaacagatctcaatgaatacaaaataggatttatggctacgcaaaccgttgagggtagttctagatctggaccaagacgaactattgtaggggatttattgaaaccattgaattcagaatatggtaaagtagctcctggatggggaactactcctttgatgggtgccgcaatggctctatttgcagtattcctatctattattttagaaatttataattcttctgttttactggacggaatttcaatgaattagattcacaagaaacgtgaattcttagcttttcaatacaaagtaaagcatttaggtttcggatttttatctcattatattatttttttattggtagttcgatcgtggaatatttccggaatatgagtgtgtgacttgttataattgatactattgatagtacagaaaatggatctgtcatcttgatatagatggttttacctcgtcggatattcattcgagtatctggagcacgaaatagatcacaaaatattaactatgattcatacttaatattcagaccccgtgaccggactccaaaaacgttataaatcaaaagatttttcttctttttcaatttttttgatcaaaggacaaaactttctttggatttttagtcattatatctattcattgaataagtgatgatccaatggttcttactcagggaatctttggacttagtttgaagaatcatcgcggttctagtatgaatctgaggtttcaatcaattcatagggtcttaacaagggaattcctatcaataataaagaaaagaagagtaaagctgcattacacacaaaaaaataaataaaaataacaaatcaaagaaaaagaagtagaagattcaagaggcctgtaacgatcaacataaagacgaatgagccaacttgatattttggcattacaaccacaaataagagctttcgtatttttactggttcgtatcttcagagaatttaaaaagggttgattttcaaactttctattccagaaaccaaagcaatattttaggtttttgtttgagctgtacgagatgaaattctcagatacggttcttcgagggggagtactattggtttacctatctcaataaagtctatgattggtttgaagaacgtctcgagattcaggcgattgcagatgatataactagtaaatatgttcctcctcatgtcaacatattttattgtctaggaggaattacgcttacttgttttttagtacaagtagctacggggtttgctatgactttttactaccgtccaactgttactgaggcttttgcttctgttcaatacataatgactgaagctaactttggttggttaattcgatcagttcatcgatggtcggcaagtatgatggtcctaatgatgatcctgcacgtatttcgtgtgtatctcactggtggttttaaaaaacctcgcgaattaacttgggttacaggtgtggttctggctgtattgaccgcatcctttggtgtaactggttattccttaccttgggaccaaattggttattgggcagtcaaaattgtaacaggtgtaccggaagctattcctgtaataggatcccctttagtagagttattacgcggaagtgctagtgtgggacaatccactttgactcgtttttatagtttacacacttttgtattacctcttcttactgccgtgtttatgttaatgcattttctaatgatacgtaagcaaggtatttccggtcctttatagagaatatagatcatagatatttgtaatcaatcatttctcacttgaggaggaacaatagtatttcattgctacaaatatggattattgaaaagaataagacatgtatttggatatttcccttcaactatacaatcgagtattctttatttgacacgaatagttgaagtgaattctccgaagagaaaatggattatgggagtgtgtgacttgaactattgattgggccgtgcagatagatatatgcctttatctgccacattggaattcacaaccaaatgtgtctttgttccaaccaccccgtaaaagccctatacaggggataggctggtttgtttgaagagaatcttttctatgatcgatccgatcatatcgtacatgaacaggctccgtaagatccagtagaataagtaatgtgacttaagacagattttgttttagctattttacttacttaatagtatagaaatgcagccatttcctctgcatcgacctgatttatgatactatcggagtgaaacaaggggtctaaagaaagaagagcagaggctagactatattagtaacaagtaaatcctttgtatttaaggtaaaataaaaagtttcaagatattttggggataaagttcaattgcaaggtctgagacgacccaaaaagcacttgattatgatgaactttgtaagcttacttgggtcttgagcatttacttgtaagaactaaattccttgcaatgggtagttgtgaaaaatggaatccggtcaatttattcttacatagaatcagtgatatatgtgtggatactatatagattttataacatatagatttattttctatggatatgaatccattttgtttatttgattcttgctcgagccggatgatgaaaaattatcatgtccggttccttcggaggatggatctataagaattcacctatcccaataacaaaaaaacctgacttaaatgatcctgtattaagagctaaattggctaaagggatgggtcataattattacggagaacctgcatggcccaacgatcttttatatatttttccagtagtaattttaggtactattgcgtgtaacgtaggcttagcggttctagaaccatcaatgattggtgaacccgccgatccatttgcaactcctttggaaatattacccgaatggtatttctttcctgtatttcaaatacttcgtacagtacctaataagttattgggtgttcttttaatggtttcagtacctgcgggattattaacagtaccttttttggagaatgttaataaatttcaaaatccatttcgtcgtccagtagcgacaactgtctttttgattggtaccgtagtggccctttggttgggtattggagcaacattacctattgataaatccctaactttaggtcttttttaattgtgaaataaaatatcacaacttaggtatctagggaatagtcgcttcaaagtgaattttccctagatacatctattcaattaaattctggatttattccgaatatataaattatgctaaagttgaaaaaaagaaattaaaaaaaaaaagacgatttccaatttattcttcggtaaatgggttgtgaaatgctttttctatttctagactgtccaatatctgttttacatcttctatgcgaaaatattccattttcataaggtcttcttgactcttattcaaaaggtcaaataatgtatgtatattgtaccttttgaggcaattataggtcctgggaggcaattcgaattggtcaataaaaatagatttcaatgctatttcttttttcgttttccttagcttagccaatctatcatgaaaagtaaaaaagggtaaagtaaccttgtactgattgttctctaaatgtaagttttcttcttctgcatgtagaaaaggaataaataaatcaattaaattccgggaggcttcatgaagtgcttctttaggagttaaacttccgtttgtccatatttcgagaaaaagtatctcttgtttttcatttccataagaatgaatactatgattcgcatttcgaacaggcatgaatacagcatctataggataacttccatcttgaaagttttttggtgtttttatatgatatccgcgattcctctcgatttgtaatccaatacacaaattaatgggttccgttagattagctatatactgtgtgttatcaacgatttccacagaagttggtaagatgatgtcttgagcagttacacatccaggacccttgacacaaatagacgcgttgcgagttccatatagattacttctcaatacaatttctttcaaattcattaaaatttcatgtactgattcttgaatacctactatggtagaatattcatgtggtattttttcaaattttgcacgggtgatacatgttccttctatttcaccaagcaaagctcttcgcatcgcaatgcctattgtatcggcttgccctttcataaggggagatagaataaagcgtccataataaagacgcttactgtctgctcttgattcaacacacttccactgtagtgtccgagtagatactcttactttctctcgaaccataataatattatttgatcagatcattgaatcgtttatttctcttgaaatctctttcattttgatttctacacacgtctttttttaggaggtctacagccattatgtggcataggggttacatcacgtacgaaacttaatagtataccacttctacgaatagctcttaatgctgcatctcttccgagaccaggaccttttatcatgacttctgctcgttgcataccttgatctactactgtccgaatagcatttcctgctgcggtttgagcagcaaatggtgtcccccttcttgtaccattgaatccacacgtaccggcggaggaccaagaaattacccgaccccgtacatctgtaacagtcacaatggtattgttgaaacttgcttgaacatgaataactccctttggtattctacgtgtacttttacgtgaaccagttcttggtatagattttgccatactttatcatctcataaatagaaattcgagatatatggatatatccatttcatgtcaaaacagatcctatttttttcattgggtcctttacgttagagagccccttttcaaaagattatccttgtctttgtttatgtctcggattcgaacaaattactataattcgtccccttctacggatcagtcgacatttttcacaaattttacgaacggaggcccttattttcatagttgtcgttccttaacttaattctgactctatttattggaagaaaataagtttcttgaaatgttgaacctcaaattgtatccccatgaagggaatgctgaagttgaaaaaacaacctaatcattcgaatccttgttgtgccatctataaattatacgccctcgggttgaatcataacgacttacttcaatttcccctctccccccatagtatacgtgtaaaactccgtcggatccttcatgaaacataacctagaattagatcttcattatcgaaaaacccggagcatacataccattgagaaggagaagtgaattaaaccttcctgaatccatttttttgttctttcattctaggtaaaagccctagaagtatcacctaatgtagtaggaatgatatcaactaacccaccctttttcttttgacaaataggaaattccggatccaattcggatatcagaacagaaagattaccatatataacacaaaatttctccgccgattccttctagtcgagcctctcggtctgtcattatacctcgagaagtagaaagaattacaatccccatcccgcctaaaattctaggaattcgttgatagttcgaatagattcgtaggccaggcctactgatacgttttaaatttaaaatagttcgatagggtcctttcctattccttctatgtcgtagggttaaaaccaaaaaatatttgttgttttcctgatgcttcctcacgtttttgataaaaccttctcttaaaagtattttaacaatgttttccgtgatgttagtggatgctatttgaatcgtcccttttctattcatgtcagcatttcgtatagaggttattatgtcagcaatagtgtccctacccatgataaactaaaattttggttgcctcccatttttgatataatcaacatgctattttttatagggatatgcgtcagatacaacctaatccactaattaatctatttcatccaaatactatgtataatataactatcttacgtatgatctcatcttataatacctcaggtgctaatgaaactattttagtgaaatttaactgtctcaattctcgggcaatcgcaccaaaaactcgagttccttttggatttccttcttgatcaatcacaactgcagcattatcatcatatcgtattatcataccgttgtcacgtttaagttctttacaagtacgtacaattacagctctgatcacctctgatctttctagaggtgtgtttggtaatgcttccttgatcacagcaacaataatgtcaccgatatgagcatatcggcgattactagctcctatgattctaatacacattaattctcgggccccgctgttatccgctacattcaaatggctttgaggttgaatcatatcatttttgaatctgttctttcaatgttaatgcaaagggcgaagtaaaaaaaaagaaatattgtttgtcaaaaagaaacctgcaagtttttttatccccaagacttcttttctttggttctacgttcctatcccgaaataagaaattgagttcgtataggcattttggacgccgctattgaaatagcctttctggctatattttctgctactccgcccatttcataaagtattctacctggtttaacgacagctacccaatattcgggagatcctttacccgaacccatacgtgtttccgtaggtcttaccgtaactggtttgtctggaaatatacgtacccatatttttccaccacggcgcacatttcttgtcattgctcgtcgccctgcttctatttgtctagatgtgatccaagcgggttcaagtgcctgaagagcatatttaccgaaacaaatacgattacctcgataagatattcctttcattcttcctctatgttgttttcgaaatctggttcttttagggttatagttgatggttctttctcaattccatctctactacagaaccggacatgagagtttcttctcatccggctcatcgcgaatgaaacgattcgaattttcgaattttatgaaaatatactgaatcatggattctttgagatttcatctaatctattagaaatttctatatcttgtttggatatatacttaaacatgtactagataattattcctatttctagtttttttataacgaatctttattttgttttgcctttgatcatattatcatatcggatcgaacaagattgagtaaaaccttcgcgggcgaatatttactctttcaatatctattttagttgtagggttagctcatgaattctcggaataaatgaattggtccctggttcgttccgccatcccacctaatgaattattaggattcatttttcaatagaatcttacgtattcataggttccatcgttcccatcgcttcgcaattaatggttaggtttgaattctacaatggagcccctcatgaaatttgttcttgagtcaatctttttagtctttattggctcgaggctcttgatttttctatgaatagattcatatacttatggatgaatcagtattgatgctttattacactgccttttatgagatgactcataaaccttacatatattggaatcctatatcattgatattctttttctttctttctctcaaccttccctccatctgcatattttttttatatcataatcagattttttatgtaagaaagatttcagttgctacaatgatatgacaatatatcatatcttgactgcttttttgtatccagataatgtgaaacgatgagttggttattagttctatagttattagttcacagtaggggtctgtccatttttttggaattcgagtcgcacactaagcatagcaattatatgaaatcatcaatcaagtttttattcaaacctatagaattgcttatttttttgatttaagagaaaaagcatgaaaagaaaaagggatatagtgtaaagagtaaagggaaagtMttcttattccccaaatatccaaattttKatgcctaatactccatagaYcgttcggactccataggaacaataatcaattttagctcgaatggtttgtagaggaaccctaccttctctgatccattcgacacgtgcaatttcttttccgtcgaKgcgacctgcaatttStactKgaattccttttgtMtctgcctgttcggttaattcaatagcctttttYattgctttgcgaaatgaaactctattctttaactgtcSRRYtaKaaattctgcaagaatattagggtgYccataagggtttgtaattcttgtaatagcaatgttgagttttcggttcacacaattaagttctttttgtacattcatctgtaattcttcgattcttcgcgtcttgccttctagtaataactttgggaatcccatatagattatgacttgaatcagatcaattctttttcgaatttctatgcgtgcaattccctccacaccagaggatattctcatatttttttgtagataattcttgatacaatttcgtattttttgatcttcttgtagaccctcggaataatttttgggttgtgcaaaccaaatagaatgatgaccttgggttgtaccaagtctgaaaccaagtggatttattttttgtcccataatcccccactcttatccatataatgatatgtcatatctgtatacttcccattcggatttttttaagcaaaagaaatattcttcttcatagaaagatttatctttcaatacaatccttatatgacaagtgggtctttttattgcataactccgtcctcgagctcgaggttttaattttttcatagtagtaccctcgttgacttcggctttactaataactaaacttgcttcatcgaaacccatattatgactagcatttgctgctgcagaataaaccaacttaaaaatgggataacacgctcgataaggcataaggtcgagtatcataagtgtctcttcgtaggaacgtccacgaatctgatcaattactcttcgtgctttgtgagcagacatagatatatgttgacctaaagcatatacttctccatatgggttcttatttctcttctttgtcataaggttcacctcttactaatgatcactaatcatctatttattaacttgttaacgacgagatctattatcatttttcgcatgtccacggaaatttatagtaggtgaaaattctcccaatttatggcctaccatacgatctgttatataaataggtaaatgctcccttccattatggatagcaatagtatgtccgatcattgtaggtataatggtagatgcccgagaccaagttattattatttctttttccgcctttgtgttaagcttctcaatttttcttaataaaggattcgctacaaaaggatttttttttagtgaacgtgtcacgattaattacgaagaaagaaattatattttctcccctatttactacggcgacgaagaatcaaattatcactatatttcttcctttttctacttcttcttccaagtgcaggataaccccaaggggttgcgggtttttttctaccaattggggctctcccttcaccacccccatggggatggtctacagggttcataaccactcctcttactacaggacgcttacctagccaacatttagatccggctctacccaactttttctggttcacctcaacattccccacttgtccgactgttgctgagcagtttttggatatcaaacggacctccccagaaggtaattttaatgtggccgatttcccctcttttgcaatcagtttcgctacagcacccgctgctctagctaattgtccaccctttccaagtgtgatttctatgttatgtatggccgtgcctaagggcatatcggttgaagtagattcttctttttgatcaatcaaaaccccttcccaaactgtacaagcttcttccaaagcatacggctttctggatgtaaatgatgatatctatacagatggatcttatatatatcgtataatgaagtactccatgagtggatatataggaatccaaatctgccgaatcactcatgttatgatcttctacatcctaggtcttcccgttccgtcatctggcttatgttcttcatgtagcattcagaccgaatgactctatgaaattacgtcgatacttccacatattacgggtaacgtaggagacatctctatttttcccccggggaatctttcgaattaccactgcttagctttcaattcgcctctgaccatcaaatgaaatgtgaataacccgtcctcctctctttgaaacaaggggtcttctggttttgtcggtgcttgaaacaattttgtcttctccatattactatatctctagagtcaataattttatatgaggaactactgaactcaatcacttgctgccgttactcttcagttttctgttgaggtctatcctgtagaggtactMaaattggatcagtgatcgatttctaggtttcgtcgtaaacctaattggttacttccaattacgtaaatcaatagttcaaaccgcactcaaaggtagggcatttcccatttttataggaacttctgtaccagaaacaatggtatctccaattatagcccctctgggatgtaaaatatatctcttctcaccatccccatagtgtatgagacaaatggatgcatttcgattagggtcgtattctatgcttacgattctaccatatatgtctttttcattccgtcgaaaatcgattttacggtatagacgcttatgacctccccctctatgccctgcggtaatgattcctctggcattacgacctttactacaacgatgctgtccatagatcaaattatttcgtgtattggatttcacttgactgtctacggctccattgcgtgtgctcggggtagaagttttgtataaatgtatcgccatgctattaatattaagtattttgattcaagttcttttctttctaagaggtggaatagaataacccggttgaagcgtaatgatcatacgtctgtaatgcattgtatgtcccagaataggtcccattcttctaccctttcccgggagtcgatgactattcatagcttttaccttgacaccaaagaagagttcgacccaatgctttatttctgtcctagttgatcctgattcgacattaaaagtatattgatttttccccaataaccgaatacttttgtctgtaaatactgcatatttgattccatccataaatcgattttcttccctatgagttcgagtctcaataagaattggagttcttactgtttgttcatatgttatgatatgaatataccacatcaattcgttatgtatggatgatcagattccattgatacagagccaattccaatagacttattgtagggtcccattggcgtgcatccagtaggaattgaacctacgaattcgccaattatgagttgggcgctttaaccattcagccatggatgcttagcggggatcctcgtacatggtgaataaccaaattccaattgaaatgaaatctttaggagaaatcaatgcaatttaggagaaatcaatgaaaggacatcaattcaaatcctggattttcgaattgagagagatattgagagagatcaagaattctcactatttcttagattcatggacccaattcaattccgtgggatctttcattcacatttttttccaccaagaacgttttataaaactcttggacccccgaatttggagtatcctactttcacgcaattcacagggttcaacaagcaatcgatatttcacgatcaagggtgtagtactatttgtagtagcggtccttatatatcgtattaacaatcgaaatatggtcgaaagaaaaaatctctatttgacagggcttcttcctatacctatgaattccattggacccagaaatgatacattggaagaatcttttgggtcttccaatatcaataggttgattgtttcgctcctctatcttccaaaagattcgagttgtaagatatctaatgaaaccgtcgctggaattgagatctcattcaaagagaaagatatcaaatatctggagtttctttttttatattatatggatgatccgatctgcaaggaccatgattgggaatttttggatcgtctttctccgagtaagagacgaaacataattaacttgaattcgcgacagctattcgaaatcttagttaaagactggatttgttatctcatgtttgcttttcgtgaaaaaataccaattgaagtggagggtttcttcaaacaacaaggagctgggtcaactattcaatcaaatgatattgagcctatttcccatctcttctcgagaaagaagtgggctatttctttgcaaaattgtgctcaatttcatatgtggcaattccgccaagatctcttcgttagttgggggaagaatccgcccgaatcggattttttgaggaacatatcgagagagaattggatttggttagacaatgtgtggttggtaaacaaggatcggttttttagcaaggtacggaatgtatcgtcaaatattcaatatgattctacaagatctagtttcgttcaagtaacggattctagccaattgaaaggatcttctgatcaatccagagatcatttcgattccattagtaatgaggattcggaatatcacacattgatcaatcaaagagagattcaacaactaaaagaaagatcgattctttgggatccttcctttcttcaaacggaacgaacagagctagaatcagaccgattctctaaatgcctttctggatattcccggctattcacggaacgtgagaaggagatgaagaatcatctgcttccggaagaaatcgaagaatttcttgggaatcctacaagatccattctttcttttttctctgacagatggtcagaacttcatctgggttcgaatcctactgagaggtccactagagatcagaaattgttgaagaaagaacaagatgtttcttttgtcccttccaggcgatcggaaaataaagaaatagttaatatattcaagataattacgtatttacaaaataccgtctcaattcatcctatttcatcagatccgggatgtgatatggttccgaaggatgaactggatatgcacagttcccataagatttcattcttgaacaaaaatacattttttgatttatttcatctgttccatgaccggaacagggggggatacacgttacaccacgattttgaatcagaagagagatttcaagaaatggcagatctattcactctatcaataagcgagccggatctggtgtatcataagggatttgccttttctatggattcttacgtattggatcaaaaacaattcttgaatgaggtattcaactccagggatgaatcgaaaaagaaatctttattggttctacctcctcttttttatgaagagaatgaatctttttatcgaaggatcagaaaaaaatgggtccggatctcctgcgggaatgatttggaagatccaaaaccaaaaatagtggtatttgctagcaacaacataatggaggcagtcaatcaatatagatggatccgaaatctgattcaaatccaatatagcacctatgggtacataagaaatgtatggaatcgattctttttaatgaatagatccgatcgcaacttcgaatatggaattcaaagggatcaaataggaaatgatactttgaatcatagaacgataatgaaatatacgatcaaccaacatttatcgaatttgaaaaagagtcagaagaaatggttcaatcctcttatttttatttctcgaaccgagagatccgtgaatcgggatcctaatgcatatagatacaaatggtccaatgggagcaagaatttccaggaacatttggaacatttcgtttctaagcagaagagccgttttcaagtagtcttcgatcgattacgtattaatcaatattcgattgattggtctgaggttatcgacaaaaaagatttgtctaagtcacttcgtttcgttttgtccaagttacttctctttttgtccaagtttcttctttttttgtctaactcacttccttttttctttgtgagtttcgggaatacccccattcataggtccgagatccacgtctatgaattgaaaggtccgaatgatcaactctgcaatcagttgttagaatcaataggtcttcaaatcgttcatttgaaaaaatggaaaccattattattggatgatcatgatccttcccaaaaatcgaaattattgatcaatggaggaacaatatcaccatttttgttcaataagataccaaagtggatgattgactcattccatactagaaataatcgcaggaaatcttttgataacacggattcctatttctcaatgatatcccacgatcaagacaattggctgaatcccgtgaaaccatttcatagaagttcattgatatcttctttttataaagcaaatcgacttcgattcttgaataatccacatcacttctgcttctattgtaacgcccgtatcaataattatgattttacatatggacaattcctcaatatcttgttcattcgcaacaaaatattttctttgtgcggcggtaaaaaaaaatacgcttttttggagagagatactatttcaccaatcgagtcacaggtatctaacatattcatacctaacgattttccacaaagtggtgacgaaaggtctaacttgtacaaatctttccattttgcaattcgatccgatccattagttcgtagagctatttactcgatcgcagacatttctggaacacctctaacagagggacaaatagtcaatttggaaagaacttattgtcaacctctttccgatatgaatctatctgattcagaagggaagaacttgtatcagtatctcaatttcaattcaaacatgggtttgattcacactccatgttctgagaaatatttaccatccgaaaagaggaaaaaacggagtctttgtctaaagaaatgcgttgagaaaggacagatgtatagaacctttcaacgagatagtgctttttcaactctctcaaaatggaatctattccaaacatatatgccatggttccttacctcgacagggtacaaatatctaaattggatatttttagatactttttcagacctattgccgatactaagtagcagtcaaaaatttgtatccatttttcatgatattatgcatggatcagatatatcatggcaaattcttcagaaaaaattctgtcttccacaatggaatctgataagtgagatttcgagtaagtgtttacataatcttcttctgtccgaagaaatgattcatcgaaataatgagtcaccattgatatcgacccatctgagatctccaaatgttcgggagttcctctattcaatccttttccttcttcttgttgctacatatatcgttcgtacacatcttctctttgtttcccgagcctatagtgagttacagacagagttcgaaagggtcaaatcttggatgattccatcatacatgatggagttgcgaaaacttctggataggtaccctacatctgaactgaattctttctggttaaagaatctctttctagttgctctggaaaaattaggagattctctagaagaaatacggggttctgcttctggcggcaacatgctatggggtggtggtcccgcttatgggttcaaatcaatacgttctaagaagaaatatttgaatatcaatctcatcgatctcataagtatcataccaaatcccatccatcgaatcactttttcgaaaaagacgagacatctaagtcatacaagtaaagagatctattcattgataagaaaaagaaaaaatgtgaacggtgattggattgatgataaaatagaatcctgggtcgcgaacagtgattcgattgatgataaagaaagagaattcttggttcagttttccaccttaacgacagaaaaaaggattgatcaaattctattgagtttgactcatagtgatcatttatcaaagaatgactctggttatcaaatgattgaacaaccgggagcaatttacttacgatacttagttgacattcataaaaagtatctaatgaattatgagttcaatacattctgtttagcagaaagacggatattccttgctcattatcagacaatcacttattcacaaacctcgtgtgggactaatagttttcatttcacatctcatggaaaacccttttcgctccgcttagccctatccccttctaggggtattttagtgataggttctataggaactggacgatcctatttggtcaaatacctagcgacaaactcctatgttcctttcattacagtatttctgaacaagttcctggataacaagcctaaaggttttcttattgatgatacgatattgaggatagtgacgatattgatcgtgaccttgatacggagctggagcttctaactaggatgaatgcgctaactatggatatgatgccggaaatagaccgattttatattacccttcaattcgaattagcaaaagcaatgtctccttgcataatatggattccaaacattcatgatctggatgtgaatgagtcgaattacttatccctcggtctattagtgaactatctctccagggattgtgaaagatgttccactcaaaatattcttgttattgcttcaactcatattccccaaaaagtggatcccgctctaatagctccgaataaattaaatacatgcattaagatacgaaggcttcttattccacaacaacgaaagcactttttcaccctttcatatactaggggatttcacttggaaaagaaaatgttccatactaatggattcgggtccataaccatgggttccaatgtacgagatcttgtagcacttaccaatgaggccctatcgattagtattacacagaagaaatcaattctagacactaatacaattagatctgctcttcatagacaaacttgggatttgcgatcccaggtaagatcggttcaggatcatgggatccttttctatcagataggaagggctgttgcacaaaatgtacttctaagtaattgccccatagatcctatatctatctatatgaagaagaaatcatgtaacgaaggggattcttatttgtacaaatggtacttcgaacttggaacgagcatgaagaaattaacgatacttctttatcttttgagttgttctgccggatcgatcgctcaagacctttggtctctacccggacccgatgaaaaaaatgagatcacttcttatggactcgttgagaatgattctgatctagttcatggcctattagaagtagaaggcgctctggtggaatcctcgcggacagaaaaagattacagtcagtttgataatgatcgagtgacattgcttcttcggcccaaaccaaggaatcccttagatatgatgcaaaatggatcttgttctatcgttgatccgagatttctctatgaaaaatacgaatcggagtttgaagaaggggaaggagaaggagtcctcgacccgcaacagatagaggaggacttattcaatcacatagtttgggctcctagaatatggcgcccttggggctttctatttgattgtatcgaaaggcccaattcattgggatttccctattgggccaggtcatttcggggcaagcggatcatttatgatgaaaaggaggagcttcaagagaatgattcggagttcttgcagagtggaaccatgcagtaccagacacgagatagatcttccaaagaacaaggcttttttcgaataagccaattcatttgggaccctgcagatccactctttttcctattcaaagatcagccctttgtctctgtgttttcacatcgagaattctttgcagatgaagagatgtcaaaggggcttcttacttcccaaacagattcccctacatctatatataaacgctggtttatcaagaatacgcaagaaaagcacttcgaattgttgattcatcgccagagatggcttagaaccaatagttcattatctaatggatttttccgttctaatactccatccgagagttatcagtatttatcaaatctgttcctatctaacggaaggctattggatcaaatgacaaagacattgttgagaaaaagatggcttttcccggatgaaatgaaaatcggattcatagtagaaaggtttcccattacttagccggaaaaatatgtggccatgaaatagggattaagtggaacagaattgactgagtggtagagtcgtggaaacacctctttcttccctattttKgaccttagctccacggaacaatatgctactgctgaaacacggaagaattgaaatcttagatcaaaacactatgtatggatggtatgaactgcctaaacaagaatttttgaacagcgaataaccctcactacatccaaaaatttccattaatgaaagatgtaaatccattggaaaatcaaaactacgcatgtcggatgaaatggttgttgctatctgctccaataacgaatcattggtttaagtttaactgaataactaaatagatagacttttctcttcgtctcaggtcgatggatcgtctcgattggaagatcccctatatggataatacacattccagttgaccgagcctaattcKaattgttttgttccgaagcaaagatatccacggaacggttcgtactattcagatattcacgaccaagaagtactgtattctctttcggataggccctgaaaggagaaggaaggctggaatgccaacaggcgtctagtattgaattcacccgatgcgatagtacccattttgggaacgtccagtgccaaagtcactgaatgggtaagtcgccaatccctaaaacggactatggaatgtactttatctgctgggttacgttacgggcgggcattttaccagaggtttatattgtatcaatctacccttgtgtgattcctgttgaagcatatacggggagggtgggtgcagggcggacgatttcaaagcggactctccattcattagatagagaagatcgccaagatttcgtgatccgctgccgaacttattccaattcaatgagtattctcaatattatgccttgaagaggactcgaacctccacgctctttagcacgagattttgagtctcgcgtgtctaccatttcaccaccaaggcatcttgaaagtgaatcgtattccatgaatatgatatctatctagtgtgatgtatggaatatatgacaaaggtggagtgttggagtatttctattgatcggtcatgtcatatagacccaagtcgtacatccaattgcttcgatttgaattatccggaggatgccttatatatattaatattatatcaaatcaaaaagatggacaatcaaacccatttctcgattcaatagaagctaaaagagttgaatagggtcccaaataaggttaaaaagcgggtccgattacgcctattcctaatcctaaatggaatgaaacgacgtagggatccatatgtaaacatagtatctatttcgatacgctcgaatgaccccttctcataatgagaatgtatagaaccctattccgggccggtccggtatggaatgaacttataatcatggaatcgactcgatcatcagattatagattataagttcataaccctagcccattcccattttgggcggaacagatctactaattctttgattccagttagtaagagggatcttgaactaagaaatagattctagaagctaaaaaagggtatcctgagcaattgcaataatcgggttcattgatattcctggtatagtagatgctatcacacatacaatcatactcaattcgatggaattgtttgatcttaaaggggatcttctataatttcgcacgtgaggtgttatttcttggtttcgtccagtcattaataacttgattatttttagataatagtagatagaaataacgctcgtaaggagtcctattgaaaccaagaagtataggcctgcctgccatccacaccagaataaatggagttttccgaaaaaacctgctagtggaggaagacctcctagggataagagacatagggctaaagagagagccaaaaaaggatctttcgtgtataatcctgcataatctcgaatgttatcagttccggtacgtagaccaaataatacaatgcaagcaaaagttcctagattcatggagatatagaacagcatataagttatcatgctcgcatatccaccatttgagtctccaacaattattccaataattacatatccgatttgacctatggacgaatatgcaagcatacgtttcatgcttgtttgagtaatagcaatgagattccccaatatcatgctaagaatagctaggatttccagaagaagatgccattcgtttgatgagaaataaaaaggaatatcgaaaattcgagtggctgaagctgaagcagctactttcgaagtaacagaaagaaaagcaacgactggagtgggagagtcagagtcgaaaagaggattcctcacttctttctctcattcaaaaccgtgcatgagactttcatctcgcacggctcctaagtgataaaagaaagaagaactcatcttctttcttttttgattaccttcctcgcgtatgtataagaccgaatccattcgatttctaaaaaggattactaatccttaacttttcgaggaatccttcatcagtggttgtgaatgactgattttttttcaatcttttcgaccttggttccgtaggagcaagtcagaaagattgagaaatagaaccatctgatttgattcgttctcaatagccatgagatgatcatcttagggtgatccttttgtcgacggatgctcctattacactcgtagtctctgaaggatgagaaccaactatgtagcatctacatcgagaattcaagtattgtatacgtcattagtccgatcctttgtaggaactacccgtaataacgaacttgcaaaatggatctgtttatcataaagagattcgttgttcctgaccctgctttaccttaattgttatttgaacaagtaaaagttatgtcttggtccgagtggggatagcatttctcttctgcatgtccatggagttttgaaaattccaaacatctcagagatagatagagaggtaggaatttatcgaacgaaccgcactccttcgtatacgtcaggagtccattgatgagaaggggctagggaaagcttgaacccaattcctacagtgatgaatagaagcgcaattaaaattcctggggagttatacatttgtgtattgataagaccattcactatttcttgaagctcgatctctcccccggatgaaccatatagccaagagaaaccatgaaccagaatagaagagcttgccccacccatgagtaaatatttcatagtagcctcattagaccgtacatccttcttggtatatccagataataggtaggagcataaactgaaacattctggagctacaaagatagttattaaatcgttagcaccgcataaaaacattcctcctagagtagctgttaatacaaataagagaaactctgtgatagccatttctgtacattcaatgtactctacggatagaggaatacatagagttgaacatagtaaaataagaaattgaaagatttcgttgaaattgttcgtttggaaatttcctgaaaagataatcataggttcttctctccatcggaacaatagggccgttatgctcattactaaacttgttgaagagatgaaatagaaccaaggtatatctttttgatcagaggttgaatcgatcatcagaagaagaattaggccaaaaattaggatacattctgggaaaataaaacttccatcgaagagaagcaaatgaaaggctttcataaaaattctcgtagaatcgagaatgaggttttcattctgtacatgccagatcatgaattagtaaccgcatccaatctccaaaaaaattccaattgtttcgaactttctatttttggaatggaatatttatggaatccccatgaataggatcaaaccttattccatggtatttacatgagattcctctttcttattcttaagcaagcccccgagagggcttagttgatccatgatttatgtttcatctttcgtttcttttttgtttgtttcgagaaatagatcgatcaattccgattctttctttttctattgattcttttccgatcgagatatatggatccacggatctatgtgtctatatagatcctctgttcatggattaacgaaaatgcgcaaaagctctatttgcctctgccattctatgagtctcttcctttttgcgtatggcatcgccactccctttggcagcatccactaattcggaacttaatttgaaagccatatttcgacccggacgttttcgggatgctcctaataaccaacgaatggcaagtgcttttccttgtgtggatcctatttcaatgggaacttgatgagtcgatccgcctacacgtcttgcttttactgctatatcgggagttactccacgtattgcttgacgtaaaacggatagtggatttgtttctgtcttttgttgaatctttttcatggctcgatagataatttgataagccaatgatttttttccgtgtttcagaatacggttaaccaacatgttaactaatcgattacgataaattggatcggattttgcagttttttcttctgcagtacctcgacgtgacatgagcgtgaaagggattcaagaatcagttttctttttataagggctaaaatcatttattttggctttttgaccccatattgtagggtggatctcgaaagatatgaaagaaagatctccctccaagccgtacatacgactttcatcgaatacggctttccacagaattcgatatgtatccatgagatcgagtatggaattctgtttactcacttgaaattgagtatccgtttccctccctttcctgctaggattggaaatcctgtattttacatatccatacgattgagtccttgggtttccgaaatagtgtaaagaagtgcttcgaatcattgctatttgactcggacctgttctaaaaaagtcgaggcatttcgaattgtttgttgacacggacaaagtcagggaaaacctctgaaattatttcaatattggaccttggacatataatagttccgaatcgaatctctttagaaagaagatcttttgtctcatggtagcctgctccagtccccttacgaaactttcgttattgggttagccatacacttcacatgtttctagcgattcacatggtatcatcaaatgatacaagtcttggataagaatctacaacgcactagaacgcccttgttgacgatcctttactccgacagcatctagggttcctcgaacaatgtgatatctcacaccgggtaaatccttaacccttccccctcttactaagactacagaatgttcttgtgaattatggccaataccaggtatataagcagtgatttcaaatccagaggttaatcgtactctggcaactttacgtaaggcagagtttggttttttgggggtgatagtggaaaagttgacagataagtcacccttactgccactctacagaaccgtacatgagattttcacctcatacggctcctcgttcaattctttcgaagtcattgggtccttttcctcgttcgagaatctcctcccttcttccactccgtcccgaagagtaactaggaccaattcagttacgttttcatgttccaattgaacactttccattttggattattctcaaaggagaagattcttctttttaccaaacatctgcggatccaatcacaatcttataataagaacaagagatctttctcgatcaatctccttgcccctcattcttcgagaattagaaagatccttttcaagtttgaatttgttcatttRaaatctgggttttctacttcatttttatttacttatttttttattatttttccctctcttttttttatttcttttctttttttatttcttttcccttccatcattccttaagtcccataggtttgatcctgtagaatctgacccgttttctcattgagcgaagggtacgaaagattgatttttcgatcaaaagtactatgtgagtgaaatcttccgttttttcctctttctctatcccataggtacagcctttgaatcaatagagaaccttttcttctgtatctgtatgaatcgatattattccattccaattccttcccgatacctcccaaggaaaatcccgaattggattccaaattgacgggttagtgtgagcttatccatgcggttatgcactcttcgaataggaatccattttctgaaagatcctagctttcgtgctttggtgggtctccgagatcctttcgatgacctatgttgtgttgaagggatatctatatgatccgatcgattgcgtaaagcccgcggtagcaaaggaaccggggaaagtatacagaaaagacagttcttttctattctattagtattagattagtattagttagtgatcccggctcagtgagtcctttcttccgtgattcacttttggcactagtcctacattttgtttctgtggaccgaggagaaagggggctcagcgggaagaggattgtatcatgagagaagcaaggagatcaacctctttctttcaaatataaatatacaacatggattctggcaatgagttggactctcgtgttgatacgaatgaatcatcctttctgcggaggtaaatctttgcctgctaggcaagaggatagcattctgtttcggtaggacatgtatttctattactatgaaattcataaatgaagtagttaatgggggggttaccattatcctttttgtagtgacgaatattgtatgtgttcctaagaaaaggaatttgtccatttttcggggtctcaaaggcgcgcggaaacacataagaactcttgaatggaaatggaaaagagatgtaactccagttccttcggaaatggtaagatctttggcgcaagaagaaggggttgacccgtatcatcgtgacttggttctgatttctctatttttttaagaataccgcttttcctacccgtatcgaatagaacatgctgagccaaatcttcttcatgtaaaacctgcttgatttagatcgggaaaatcgtacggttttatgaaaccgtgtgctatggctcgaatccgtattcaatcctatttccgataggagcagttgagaattgaatccaattttttccattattttccgtaatagtgcgaaacgaaggcccggctccaagttgttcaagaatagtggaatagtggcgttgagtttctcgaccctttgtcttaggattagtcagttctatttcttgatgggagcagggaagggatataactcagcggtagagtgtcaccttgacgtggtggaagtcatcagttcgagcctgattatccctaaaaccaatgcgagtttttctattttgacttactcccccgccgtaatcgaatgagaatggataagaggctcgtgggattgacgtgagggggtagggatggctatatttctgggagcgaactccaggcgaatatgaagcgcatggatacaggttatgccttggaatgaaagacaattccgaatcagctttgtctacgaacaaggaagctataagtaatgcaactatgaatctcatggagagttcgatcctggctcaggatgaacgctggcggcatgcttaacacatgcaagtcggacgggaagtggtgtttccagtggcggacgggtgagtaacgcgtaagaacctgcccttgggaggggaacaacagctggaaacggctgctaataccccgtaggctgaggagcaaaaggaggaatccgcccgaggaggggctcgcgtctgattagStagttggtSaggYaaWRgctKaccaagScRatgatSMKtagctggtcYKWKMggatgatcagccacactgggactgagacacggcccRgactccYacgggRggcagcagtggggaatYttSSRcaatgggcgaaagccYgaYSSagcaatRYcgcgtggaggWagaaggcccacgggtcgtgaacttcttttcccggagaagaagcaatgacggtatctggggaataagcatcggctaactctgtgccagcagccgcggtaatacagaggatgcaagcgttatccggaatgattgggcgtaaagcgtctgtaggtggctttttaagtccgccgtcaaatcccagggctcaaccctggacaggcggtggaaactaccaagctggagtacggtaggggcagagagcggtgaaatgcgtagagatcggaaagaacaccaacggcgaaagcactctgctgggccgacactgacactgagaggcgaaagctaggggagcgaatgggattagataccccagtagtcctagccgtaaacgatggatactaggcgctgtgcgtatcgacccgtgcagtgctgtagctaacgcgttaagtatcccgcctggggagtacgttcgcaagaMYgaaactcaaaggaattgacgggggccYgcacaagcggtggagcatgtggtttaattcgatgcaaagcgaagaaccttaccagggcttgacatgccgcgaatcctcttgaaagagaggtgtgccttcgggaacgcggacacaggtggtgcatggctgtcgtcagctcgtgccgtaaggtgttgggttaagtccYgcaacgagcgcaaccctcgtgtttagttgccaccgttgagtttggaaccctgaacagactgccggtgataagccggaggaaggtgaggatgacgtcaagtcMtcatgccccttatgccctgggcgacacacgtgctacaatggccgggacaaagggtcgcgatcccgcgagggtgagctaactccaaaaacccgtcctcagttcggattgcaggctgcaactcgcctgcatgaagccggaatcgctagtaatcgccggtcagccatacggcggtgaattcgttcccgggccYtgtacacaccgcccgtcacactatgggagctggccatgcccgaagtcgttaccttaaccgcaaggagggggatgccgaaggcagggctagtgactggagtgaagtcgtaacaaggtagccgtactggaaggtgcggctggatcacctccttttcagggagagctaatgcttgttgggtattttggtttgacattgctttacacccaaaaagaggcgagctacatctgagttcaacttggagatggaagtcctctttcgtttctggacggtgaagtaagaccaagctcatgagcttattatcctaggtcggaacaagttgataggatcccctttttgacgtccccatgcccctcccgcgtggcgacatgggggcgaaaaagggaaagagggggatggggtttctctcgcttttgacatagcgggccccggSgggaggcccScacgacgggctattagctcagtggtagagcgcgcccctgataattgcgtcgttgtgcctgggctgtgagggctctcagccacatggatagttcaatgtgctcatcagcgcctgaccctgagatgtggatcatccaaggcacattagcatggcgtacttctcctgttcgaaccgggtttgaaaccaaacctatcctcaggaggatagatggggcgattcaggtgagatccaatgtagatccaactttctattcactcgtgggatccgggcggtccgggggggacccccacggctcctctcttctcgagaatccatacatcccttatcagtgtatggacagctatctctcgagcacaggtttaggttcggcctcaatgggaaaataaaatggagcacctaacaacgtatcttcacagaccaagaactacgagatcgcccctttcattctggggtgacggagggatcgtaccattcgagcctttttttcatgcttttcccggaggtctggagaaagctgcaatcaataggattttcctaatcctcccttcccgaaaggaagaacgtgaaattctttttcctttccgcagggaccaggagattggatctagccgtaagaagaatgcttggatgataaataactcacttcttggtcttcgaccccctcagtcactacgaacgcccccgatcagtgcaatgggatgtgtctatttatctatctcttgactcgaaatgggagcaggtttgaaaaaggatcttagagtgtctagggttgggccaggagggtctgtctcttaacgccttcttttttcttctcatcggagttatttcacaaagacttgccatggtaaggaagaaggggggaacaagcacacttggagagcgcagtacaacggagagttgtatgctgcgttcgggaaggatgaatcgctcccgaaaaggaatctattgattctctcccaattggttggaccgtaggtgcgatgatttacttcacgggcgaggtctctggttcaagtccaggatggcccagctgcgccaaggaaaagaaaagaatagaagaagcatctgactccttcatgcatgctccacttggctcggggggatatagctcagttggtagagctccgctcttgcaattgggtcgttgcgattacgggttggatgtctaattgtccaggcagtaatgatagtatcttgtacctgaaccggtggctcactttttctaagtaatggggaagaggaccgaaacatgccactgaaagactctactgagacaaagatgggctgtcaagaacgtagaggaggtaggatggacagttggtcagatctagtatggatcgtacatggacggtagttggagccggcggctctcttagggttccctcatctgggatccctggggaagaggatcaagttggcccttgcgaacagcttgatgcactatctcccttcaaccctttgagcgaaatgcggcaaaaggaaagaaaatccatggaccgaccccatcgtctccaccccgtaggaactacgagatcaccccaaggacgccttcggcatccaggggtcgcggaccgaccatagaatcctgttcaataagtggaacgcattagctgtccgctcttaggttgagcagtaagggtcggagaagggcaatcactcattcttaaaaccagcattcttaagaccaaagagtcgggcggaaaaggggggaaagctctccgttcctggttctcctgtagctggatcctccggaaccacaagaatccttagttagaatgggattccaactcagcaccctttgagattttgagaagagttgctctttggagagcacagtacgatgaaagttgtaagctgtgttcgggggggagttattgtctatcgttggcctctatggtagaatcagccggggggccggagaggcggtggtttaccctgtggcggatgtcagcggttcgagtccgcttatctccaactcgtgaacttagccgatacaaagctatatgatagcacccaatttttccgattcggcagttcgatctatgatttctcattcatggacgttgataagatccttccatttagcagcaccttatgatggcatagccttaaagtgaagggcgaggttcaaacgaggaaaggcttacggtggatacctaggcacccagagacgaggaagggcgtagtaagcgacgaaatgcttcggggagttgaaaataagcgtagatccggagattcccgaataggtcaacctttcgaactgctgctgaatccatgggcaggcaagagacaacctggcgaactgaaacatcttagtagccagaggaaaagaaagcaaatcccgtagtagcggcgagcgaaatgggagcagcctaaaccgtgaaaacggggttgtgggagagcaatacaagcgtcgtgctgctaggcgaagcagtggaatgctgcaccctagatggtgagagtccagtagccgaactctgacccgagtagcatggggcacgtggaatcccgtgtgaatcagcaaggaccaccttgcaaggctaaatactcctgggtgacccatagcgaagtagtaccgtgagggaagggtgaaaagaacccccatcggggagtgaaatagaacatgaaaccgtaagctcccaagcagtgggaggagactactaggactctgaccgcgtgcctgttgaagaatgagccggcgactcataggcagtggcttggttaagggaacccaccggagccgtagcgaaagcgagtcttcatagggcaattgtcaYtgcttatggacccgaacctgggtgatctatccatgaccaggatgaagcttgggtgaaactaagtggaggtccgaaccgactgatgttgaagaatcagcggatgagttgtggttaggggtgaaatgccactcgaacccagagctagctggttctccccgaaatgcgttgaggcgcagcagttgactggacatctaggggtaaagcactgtttcggtgcgggccgcgagagcggtaccaaatcgaggcaaactctgaatactagatatgacctccaaataataggggtcaaggtcggccagtgagacgatgggggataagcttcatcgtcgagagggaaacagcccggatcaccagctaaggcccctaaatgaccgctcagtgataaaggaggtaggggtgcagagacagccaggaggtttgcctagaagcagccacccttgaaagagtgcgtaatagctcactgatcgagcgctcttgcgccgaagatgaagcgatctgccgaagctgtgggatgtaaaaatacatcggtaggggagcgttccgccttagagggaagcacccgcgagagcaggggtggacgaagcggaagcgagaatgtcggcttgagtaacgcaaacattggtgagaatccaatgccccgaaaacctaagggttcctccgcaaggttcgtccacggagggtgagtcagggcctaagatcaggccgaaaggcgtagtcgatggacaacaggtgaatattcctgtactaccccttgttggtcccgagggacggaggaggctaggttagccgaaagatggttatcggttcaaggacgcaaggtgcccctgctttttcagggtaagaaggggtagagaaaatgccccgagccaatgttcgagtaccaggcgctacggcgctgaagtaacccatgccatactcccaggaaaagctcgaacgaccttcaacaaaagggtacctgtacccgaaaccgacacaggtgggtaggtagagaatacctaggggcgcgagacaactctctctaaggaactcggcaaaatagccccgtaacttcgggagaaggggctcctcacaaagggggtcgcagtgaccaggcccgggcgactgtttaccaaaaacacaggtctccgcaaagtcgtaagaccatgtatgggggctgacgcctgcccagtgccggaaggtcaaggaagttggtgacctgatgacaggggagccggcgaccgaagccccggtgaacggcggccgtaactataacggtcctaaggtagcgaaattccttgtcgggtaagttccgacccgcacgaaaggcgtaacgatctgggcactgtctcggagagaaactcggtgaaatagacatgtctgtgaagatgcggactacctgcacctggacagaaagaccctatgaagctttactgttccctgggattggctttgggcctttcctgcgcagcttaggtggaaggcgaagaaagcctccttccgggggggcccgagccatcagtgagataccactctggaagagctagaattctaaccttgtgtcaggacctacgggccaagggacagtctcaggtagacagtttctatggggcgtaggcctcccaaaaggtaacggaggcgtgcaaaggtttcctcgggccggacggagatagacccacccgtcgagcagggacgaaagtcggccttagtgatccgacggtgccgagtggaagggccgtcgctcaacggataaaagttactctagggataacaggctgatcttccccaagagttcacatcgacgggaaggtttggcacctcgatgtcggctcttcgccacctggggctgtagtatgttccaagggttgggctgttcgcccattaaagcggtacgtgagctgggttcagaacgtcgtgagacagttcggtccatatccggtgtgggcgttagagcattgagaggacctttccctagtacgagaggaccgggaaggacgcacctctggtgtaccagttatcgtgcccacggtaaacgctgggtagccaagtgcggagcRgataactgctgaaagcatctaagtagtaagcccaccccaagatgagtgctctcctattctgacttccccggagcctccggtagcacagccgagacagcgacgggttctctgcccctgcggggatggagcgacagaagttttgagaattcaagagaaggtcacggcgagacgagctgtttatcattacgataggtgtcaagtggaagtgcagtgatgtatgcagctgaggcatcctaacagaccggtagacttgaaccttgttcctacatgacccgatcaattcgatcaggcattcgccatctattttcattgttcaactctttgacaacatgaaaaaaccaaaagctctgccctccctctctatctatccaagggatggaagggcagaggcctttggtgtcccctccagtcaagaattggggcctcccaatcactagtcaatatgcttttctctcatgcctttcttcgttcatggttcgatattctggtgtcctaggcgtagaggaaccacaccaatccatcccgaacttggtggttaaactctactgcggtgacgatactgtaggggaggtcctgcggaaaaatagctcgacgccaggatgataaaaagcttaacacctctcattcttattactactttttcatatatattgaaaaagaggaaaaggtcgttttattcaaaaccccaattctgaaatcccttctctcccacttcacacctcggaacgcacccttattatagagagaaaggcgctttcacatcttcttaacccgaaatggctggggagaggaaaggttcctagggtactcccgggaacagatccagtggagacggggcggggcctgtagctcagaggattagagcacgtggctacgaaccacggtgtcgggggttcgaatccctcctcgcccacaatcggcccaaaaggggaaggacctttccctatgggagtaggaaaatcatgatcgggatagcggacccaaggctatggaacttgggtgtgggtcttttgtcgaaattaaatggccttccttttatttattatttctcgttaagggctgaaaaatgaaatagagtatgccccggcatatttttttttgttttacgcccccctcagccaggcttggtcaaaatagcagagcaagtcaaaatattaattagtagcatagcaaaaatgcgttcctcgtcattaatatgtttgctcgcggtaattgtggcctctcgggagaatcgataactgcatctttgatgcacttgctagtactagtacatctgagaattcttaattggctagttgtaaatagccccaccccaggactatggaacaaagggttatcccggacctacaccgagatattgacggtgattctcaaatatcgaagaacagaatgtgatacgatgagatagaatgcaatagaaacaaagacacagggaacgaacgggttacctactcttaacggtcgaaccctttcattctgaattctttaattcgaaatgactttaattccaaatgaatcaaatctccccaagtaggattcgaacctacgaccagtcagttaacagccgaccgctctaccactgagctactgaggaacaacgggagattcgatctcatagagttcaattcccgttctcaactcataaccaatatgagctcgaagtttccttcgtaactcccggaacttcttcgtagtggcttcgttacatgcctcatttcatagggaacctcaaagtggctctatttcattatattccatccatatcacaattccattcatttaatatccctttggtgtccattgacataagagatgtcgtttctagtctatatctttctatttctatatatggaaagttaaaaaattatcatataataatccagaaaagaaatcgaaatagaaaagaaaaaagggaggtttgggatgattttgaaatcttttctactagggaatccagtatccttatgcatgaagataataaattcggtcgttatggtcggactctattatggatttctgaccacattctccatagggccctcttatctcttccttctccgagctcgggttctggaagaaggaaccgagaagaaggtatcagcaacgacgggttttattgcgggacagctcatgatgttcatatcgatctattatgcgcctctgcatctagcattgggtagacctcatacaataactgtcctagctctaccgtatcttttgtttcatttcttctggaacaatcacaaacacttttttgattatggatctactaccagaaattcaatgcgtaatcttagcattcaatgtatattcctgaataatctcatttttcaattattcaaccatttcattttaccaagttcaatgttagccagattagtcaacatttatatgtttcgatgcaacaacaagatgttatttgtaacaagtagttttgttggttggttaattggtcacatttttttcatgaaatgggttgaattggtattagtctggatacagcaaaataattctattcgatcgaataagtaccttgtgtcagaattgagaaattctatggctcgaatctttagtattctcttatttattacctgtgtttactatttaggcagaataccgtcacccattgttactaaaaaattcaaaaaaaaattaatacaaacaataagagataagaagagatgcgaccgacccctacatatttgataccttctccgaaaaagaaacttgtaagaccgaaaccattcgtaattccatcaattactcgtctatccaaaaaatgaattagttcagctagtcctcttataccctgagttaaggatattgtataaaaagtatctatgtaaccacgattatatgaccaatcatatatcacatttcttattctgtcccctaaaattctattaggaccccttttaaaaaacgaatttagtaagttaaaattttgtaaagaggaataaataggcttatataacagaaaaacttgcatttgtcacaaattcataccaatccacagaattatttgagttcggatgtaaaaggtttatagacggatttaacaatttagataatatatccaaatgaattccttcttgattaaaagcaaagggaattcctacgactccaacaaagaaagtaaatagcactaatataaccatagaaaataacatggtattgtccgattcatgaggataagagaaagtatttttagtgacaaaatgagtaatagtaataaaagggcgtatcccgtttttattattattcattgtcaataaacttaataaacttRtttttaatcttttttggtacttcttttccccatagagatattgaatagtaggaactacttttttgaccactgtaattttgaaaatgaacattgaaatgtccctcaaaagtaagtaaatagatccgaaactgtggaacaagctattattgcgaaaataggtgaatacaaccaactatcattaagaatttcatctttggaccaaaaacaagcaagggggggaataccacaaagagaaagtgtacctactaaaaaagcagtttttgtaattggtacatgcttttttaaacctcccataagaaccatattctgacttttatctggagaatatccaacaatagcttccattgaatgaataattgatccagatcctaaaaacaacaacgctttcgaataagcatgagtaatcaaatgaaagaaagcggctcgataagaccccatacctagagctaacatcatataacccaattgagacattgtagaataagctaaacctcttttaatatctttttgagcaagagctaaagtagctcctaataatactgttattatacctattaaagatatgaaattcattatgtaaggtatgattataaaaagaggaagaagtcgagctacaagaaaaatgcccgctgctaccatcgtagcggcatgtataagagccgaaatgggagtagggccttccatggcatcaggtaaccatacatgaagggggaattgtgccgatttcgcaactgcacctgcaaataaaagaaaggcacacaaagtaagaaataaaaaaggaacctcattattataaatcaagttattcaatatttggaacaaatcccgaagttcaaaactaccggttatccaataaagacctaaaattcctaataataaaccaaaatcgcctacacgatttgttacaaacgctttttgacaagcagtcgccgcactaggtcgtgtgaaccaaaaacctattaatagataagaacacattccaactaattcccaaaaaatataaatttgtatcaaattcgaactagtaactaatcccaacatggaagtattgaaaaaactcatataagcaaaaaatctcaaatatccttgatcatgagacatataattgtcactataaaaaagaaccaaaattccaacagtagtaattaatattaacataatagaagtaagtggatctattaagtgaccgaactctaaagaaaaatcattattaatggtccaagaccatacatattgatagataaaacttctatttatttgctgaatagatagatagaccgaaagtatcataactatacttaacaagaaaatactaagaaaagcccacatacggcgaagattttttgttgccgttggaaaaagtagaagtcccactcctattaacataggaactggaagttgaatgaaggggataatccatgaatattgatatgtatattccattttttaattaaatctttctaattcacggctcttatatctttttataggttcaataatcaagatatggaattcttaaatagaattttctattctctttaaccaatatttcaaatattcaaatcaagaagttagaattggtcaaatgatatgaatatgatcaagttactatttaaaataaaataagacactaattctaagatttttatgattcaattattattacgtattacgataatttatatgcatagagcaaataattacaccaaaatcgagtagttaaaaaagaactatattagttcgtttattcctaatcattaactaattcatgatagaactgattatcctccattcgaataaaaggggataagaaWtagcgaaattactaagataacttttcgaaaataatgtattctttgattagtttaattcaaaaaaaaactaatgtaagtaatttgtaatttgttaggttgaacttttcggtgtattttgttacatgtataaatatagcacgacgaaaatagacagagataagaaaaaatggaattgtttgaccaatagatgtctttcacattcaactagagaaatgattcaaatttttaatggcagttccaaaaaaaagtacttctatatcgtattcgtaaaaacatttggaaaaagaaggtatattgggcagcgttgaaagctttttccttagcgaagtctctttctaccgggaatagataMaaggtttcaggattcttattttcctcatcggtacaattatctgtcaataaataataaaataaaaaaagttttttcttagacaagatgttcagttcaggacaatatcaaattagttttcgaaatctactgtgatccataaaaagaccttttttgttcattgataaaaaagtgcatcttccatttttaaaatcagataaaatgataataaagatttttatggggaacgcttcaatccatattgaaaggagttttttctcgaattgactccttcaatctcgacgattaaataataatagattattattatttcgagtacgccgctatggtgaaatcggtagacacgctgctcttaggaagcagtgctagagcatctcggttcgagtccgagtggcggcatggcatcttctaaaacatatggaataagtcctataataaattcaattcctgatttcaattccgtagaattggtttaccccactttttcattatgatattttccaccttagaacatatattaactcatatatccttttcgatcgtttcaatagtaattactatttttttgataagcttatcggtcgatgaaatcgtaggactatatgattcgtcagaaaaaggcatgatagctacttttttctgtataacaggattattagtcactcgttggatttattcgggacatttcccgttaagtgatttatatgaatcattaatttttctttcatggagtttctccgttattcatatggttccgtattttaaaaaacataaaaattatttaagcgcaataaccgcgccaagtactatttttacccaaggctttgctacttcgggtcttttaactgaaatgcatcaataccaaatagtagtacctgctctccaatcccaatggttaatgatgcatgtaagtatgatgatattgggctacgcagctcttttatgtggatcattattatcagtagctctcttagtcattacattgcgaaaagccataaggatttttaaaaaacaattttttaaatgagtcattttcctttgtcgagatccaatacatgaatgaaagaagcaatgttttactaaacacttctttttgttcttctcgaaattattacagggctcaactgattcaacaattagatcagtggagttatcgtattattagtctagggtttatctttttaaccataggtattctttcgggagcagtatgggctaatgaggcatgggggtcatattggaattgggacccaaaggaaacttgggcatttattacttggaccctatttgcgatttatttacatactcgaacaaataaaaattgggaaagtttaaattgcgcaattgtggcttctataggctttcttataatttggatatgctattttggggtcaatttattaggaataggattacatagttatggttcatttaatttccattaagatcaattcaaaaaaatcccgacaaatacaaacatagaacaagccaagcctatatagaaatagaaaaataagtaagaatagaagataagaaaacttcctacttcatgtaggctgtcgagaaccatttgaatcactacaatacttgattcaaaaggttctcataaagaccaaaaatatctgtagagaaaaaagaMattgtacaacgaacaatattaaaaataataataggattttattgatgaaaactattgataaaaataattagatataatagcttcgactttgtcaacagatagtgaaagaacgaaatctggataaataccaatagctattattggtagaagaatagagatggaaacaaataactctcgcggcccaaaatcaaaaaaataagagtttggaacattaaataacttgtatccatagaacatttggcgtaacatagataataaataaataggagttaatatcattccaattgccattacaaaagtaattagtatttttggcattaaaagatattgttggctggtaattattccaaaaaatactatcaattctgcaagaaaaccactcatacccggtaatgcaagggaagccattgataagatactaaacatcgtgaatatttttggaaggtggatagccattccacccatttcgtcgagataaacaagacgtattctatcataactcgttcctgccaagaaaaaaagagcagcgccgataaatccatgagagattatttgtaaaatggatccattgagtcccgtatcagttatcgagccaattccaataattatgaaacccatatgagatacagaggaataggctattcttttttttaaattacgttgaccagtagatgttaaagctgcatagattatttggattgcgcctactataatcaaccagggagaaaatatagaatgagcatgaggtaataattccatattgatccgaaccaacccatatgctcccatttttaataaaattccggctaaaagcatacaagtactataatgtgcctctccatgggtgtctggtaaccatgtatgtaagggtataatcggtaatttaacagcaaaagcaataagaaatccaatatagaatattatttccagcgccaccggatacgattgattagctaatgtttccaaatttaatgttggttcgttggaaccatataaaccaatacccagaacccctattaatagaaaaatggaacctcccgcagtgtacaaaataaattttgtagcggaatacagacgtttctttcccccccacatcgatagaagtagataaacgggaattaattctaactcccacatgatgaaaaaaagtaaaaggtctcgagaagaaaatgatcctatttgaccgctgtacattgctaacatcaggaaatggaataatcgggaatctcgagtaactggccgagccgctaaagtagctaaagtggtgataaatcccgtcagtaaaataggtcctatagaaagtccatctattcccaatctccagtaaaaatcaaaaaaattaatccatttataatcctctgttaattggcttaatggatcgttcaattggaaatgataacagaatgtataggtagttaaaaggagctctaaagtacatatgcatatagtataccaccgtattaccttatttcctctatgaggtagaaagaaaattaaagaacctgcgaatatcggcaaaagtttattgttaaccaaggaaaataattcgtggtaaagacaagatacacttggacaataatatattatctattttgagcacgggtttttgtcggtaattgtattcaaaatgtatttacgtggttttttctggaacgtattaatacgctagacccatgcttcgagttgtttcatgccataaataaactcgaacgctcaaaaaatctgttggacaggcagattcacatctcttacaaccgacacagtcctctgttcttggagcagaagcaatttgcttagctttacatccatcccacggtatcatttctaatacatctgttgggcaggctcgtacacattgagtacatcctatacatgtatcataaatctttactgaatgtgacatcggatctataagtttttgaatgtcatcaattttcgatctagtaaacttgtaaatggatcatatatttagacactagatgaatcaatggattttaccataatttttctaatcaatataattccggatcgagtcatgagattggcccaagatactttgattttttacgtttttatttatacatactaatttgaattgatgaatattctaatttctaWaataattaataMtacttatttattcaacaaattcgattgattgatacgagttgattttctgttacgataaatYgatgaaacaatagctaacccaatagctgcttcggcggctgcaatagctataacaaaaatggagaaaatatctccttttaattgtcgactatcaaaaaaatctgaaaatgttacgaaatttatattaaccgcattgaggataagttcaagacacataagggccctaaccatatttcgactcgtgatcaatccatagataccaatagaaaataaataggcactcaaaacaagtacatgttcgagtatcattgaccagctccttattaattttgattcatttcaatatgaacaagaattcaacgtattcaattgaatataatataacaagtacaaaacaaaggaatagattgtggtaatggatcaaaataaagaatttctattttatacatgaacagttttcaaatatttttgaagataaatggatttgataacagaaaacaaagttgaattttcattgctattaatagttataaagatttatcattgacgagcaacagcaattgcacctatcaaagcaactaaaagaattatggaaatgagttcaaatggaaaaaatctgttgataaatgaattccgatttgttgactattacctatcaaatcttgctcgataatctggtttgactttgtcgtccagataatcccgtaccaagacgtatctaaaatagtagtcattagtgaaaccaaaatacttgtacaaaccaacgaagtaatcccatctccaacagtccaaagattcaaatctttgtaatattctgaaccattcatgaacatcacagcaaatagaattaaaacgtttatagctcctacataaataaggagctgcgcagccgctacgtttgatagaatataaaataaggatatacaaacaagaaccaatcccaaggaaaaggcagaataaattggattggtaagtaataccactcctagacttcctaatataagacctgatcccagaaaaactaaaagaaaatcatgtattggtccaggcaaatccattattatatgtaaaagagaaataaattgaaatgtttttcatgattttattgactcgacaaggaatttttttaggatatgctcctaattgcatttaattcaaatcgattggaatttctagttattgaccaacaaagaactcattcctgtagattagatcaaattgaaccctggtggagattccaatcaaagggttttaatatttgaggcgaattcgaaattgttcgaattgtataatcgttaattactgacattggtaaacgacccaaagcgatttgattataattcaattcgtgacgatcataagtagaaagttcatattcctcagtcattgataaacaatttgttggacaatactcaacacagttaccacaaaaatacaaattccgaaatcaatactgtaattaagcaagcgtttctttcgtataccagtttccaatttccaatcaacaacaggtagatctataggacatacacgaacacatacttcacaagcaatacatttatcaaattcaaaatggattcggccgcggaaacgctcggatgtaattaatttttcataaggatattgaatagttacaggtaaacgattggcgtgggataaggtaatcatgaacccttgaccaatgtaccttgcagctcgtactgtttgttggccgtaattcatgaacccagttaccatagggaacatatcgtaaagatctatgaataattttatgtttgtttctttctcttgtttgatattttagagaagtcgtaaatcgagaatatcctagtcctttttctttcctttacaatgaaaggagttggaaagaagttgttaataatagattaccgagagaaatgggtaaaagaaatttccatccaagatttaataattggtctattcttagtctaggtaaagtccatcttgttgtgatagaaataaacaagaacaaataagttttagctaatgtaataaaaataccaattgtcgttccaaagactctacctactttatttatttcaaatagctcgggaacgaatatgtaaggaatagagatattccaaccccctaagtaaagaactgttacaaataacgaagaaactaatagatttagataggaagcaacgtaaaataacccaaatttgatacccgaatattcggtttgataacctgctactaattcttcttctgcttctggtaaatcgaaaggtaatctctcacattctgctagggaagaaattagaaaaacgaaaaaccctataggttgacgccacaaattccatccccaaaaaccatatttggactgggcctcaactatatcaactgtacttgaactgttagataatcatagtcgatgataacatcactgttcccatcgctatttcagaaccgtacgtgagattttcacctcatacggctcctcgagggccatcaataaatctaaggaccgaattgatattatttatattgatatgtttgtagtataatactctatatcgattcgaaattaaatatatattctatagagatagagtcaaaacctaccgaaggtcctgaattagaccaatggaattctgtctgcaactaaaaaagcacttctgaattgatctcatcctttaataatttgaatttttctttgttgagtaataacttaatccttcaataaaatactctttgtagaaatatcaatagatatttcaacccattctttttgattacgaaaaattatacatttgaatataggaaagaagaaaaagatctttttcgttcctattcttctttctggggggtttcaaaaaaaggattatttcgttcctgatagtcatttttgaatctgtggataggagcatactctgaatcggaatcggtagtactacttgatcatttctactaacttaaagccccaattattattctttttatcttatgtaaaaattcaaaaaatctccattacctttatgtattttggtgttcctaaccatccactgatttttgctcaatcacccgttatggtaatacatagaaaccatagtgaaaactctatacggttgatcttttgagttgagcccgcttcaagccaggttgactaatcaaccaatcttggggtataagtcttgcttatatttaccttgtacgtaggaaatgagactccatttttttactgctaatttctaagctgttttctttcactcatacaactatctgatttaggtcatcaaactgaatgatgaataaaaaaatttaacgaatcgcacgtagagatattgataacacacaaagagttaatggtatttcataactaatcgattgagcagcggctcgtagaccacctaaaaaagaatatttattatttgatccatatcctgacataagaagtccaatgggagcaatactggaaatggcaatccataaaaaaacaccgatattgagatcagataaaacaaggtgataactaaaaggaattactgaataacttagtaaaatcgatataactgctatggatggtcctatactgaataaacgagtatctcctcgagatggaaaaagattctctttgaaaataagttttgtcccatctgctaaagcttgaagaattcccaaaggaccggcgtattcgggaccaatacgttgttgtattcctgcggatatttctctttctaaccacacaattacgagtacacctattgtgattcccaatacaagagtcaaaataggtaaaaacatccctatgattccatagacttcttttaaagattccaatctagaaaaagaatttatatcttgtacttctgttgtatcaattatcattttaacgatcaacttctcccataatgatatctatgctacctagtattgtcataatatcggccaatttcattcttttaactaactgaggaagaatttgcaaattgataaaaccaggtggacgaattttccacctccaaggaaaaccactctgatctcctattaaaaaaattcccaattctccctttggggcttcaactcttacataaagttcttgcttcggcaattcaaaagtaggagaaggttttttactaatgaatcgatagtcaaaatcattccattccggatccctttctctagcaaagtaccgggtttctaaattctcatagggcccccctggaattccttccagagcttgttgaataatttttatagattccgtcatttcaccgattcggactaaatagcgagctaatgaatctccttctttttgccaatggatttcccaatccaattcgtcgtaacattcataatgatcaactttacgaagatcccattggattccggaagctcgtagcattggtcccgataaaccccaatttattgcttcttctggaccaataatgcctactccctcaactcgttctaaaaaaataggatttcgcgtaataagtttttgatattccgaaaccgctgttaaaaaataatcacagaaatccaaacatttatctatccatccataaggtagatcggccgctactcctccgatacgaaaataattatgcatcattctcataccggtggcagcttcgaatagatcatatactaattctctttctctgaaaatatagaaaaaaggagtctgtgcaccaatatctgccataaaggggccaagccataacagatgagaagctatacgactcaactctaacataattactctgatataactggctcttttaggtacttgaatatttcccaactgttctggtccatttacggttattgcttctgtgaacatagtagctaaataatcccaacgtgttacataaggtagatattgtataactgttcgattttccgcaattttttccattcctctgtgtaaataacccaatattggttcacaatcaataacatcttcaccatctagagtaaggatgagccgaagaacaccatgcattgatgggtggtgaggtcccatattgactatcatgaggtcttttcttgtagttgttacattcataggttattcctcgattcattctttcatgaattgctgaaaatgaaaagaagtttattaaaattcaagatctaataaacaaataattcaaattcctttttcacttaacgagtttttgactcccgaatatccaggtgactaattaattctttataacgtattctatttttctttgacaaataagacagcagtcgttggcgttttcccaggattttacgtaaacctctctgagataaataatcttttcggtgcaattccaaatgggaagtcagtcttcgtatcttattggtgaaacgaaatacttgaaattcaacggaccccctgttttcttcttcttgtgaaataactgaaatgaatgaattttttaccataaaacggattttctatcctcttttttttaatgtattttactgatcagtaagaataatgctagtcattttaatttggtatacacaatttttcttttccattttgtRtagKaataggaaagggtgatatatttctacatttagaaaagagaaaaaattttggaagatttcgttaatcatttatagatctattggatattgataaatgcattgaattagtatttatgtatcagactggaaggtaagacaatacgctcccattattggtatcaaaccaatatcgattcatacaagataaatcttctaagcgataattaggccaaagatttttatgttgttgcaaaatactggatttttatgaataccataacaaattagaattcttaattctctacgtccttgtatctattttcagccattctttgatgtcttgcaatggatttatccaaattaatcttagcaacatagcttttttcatttgattaatttggggcttactcttatgaaacaatgaaatatttagactttgatacataatcaattgtccatcatttttcattaattctgtaagagttaaatccttttgaatcatcaaaatatctaaactcatttctcccctttgaatagaggatatagcaatttctcttggatttatcagtctaagtaggagacaatatactttgatattattgatcattttttgatttaaagaatcatcccatctcaattgaaaacgtaaataccttttaaatcaagctcggcttccgtgttgctcttatattgttttttctttctacgttttttcatatcggagcttgcataatcttctccaatatcttcttgatttcgattctctaattcaatcgattttttcattcgaaaatagaaaaaaatttaaaagaagtagttggattggtatgatccacggtttcataagatatgtatcagcacaaattctggaaagaaccaaaggtttagatttgatatgggacgacttagtatttcttcattcattcccatccaatcaaaaaggtcttttgttggatgccgtaattcttccattttgggaaattttaagataaaaaagacctttttgatccattttatctgtaaatttatccagatttagaatatcatcatcttctaaattaatagggataatacctcctggcatattaattaatttactgtaattataagaagatacataaatatgtgaatccttcttattttcataattaatcgatttatatgagaaaaggttatccatagtatttttgaaggttatattttgaatttgatttttgtaattaattaatattaattgatctttttcatctgaatgccttttgtttaaatctttattttgcactatacgtgcttgattgaatctatttcggccccttaaccagtttccattgaatcatttccgaattcaaaatatttttatgttttaattcagaataaaaaaaataatcctttatttgattcttaagatgttccgtgatagtgaaggccatatcttaacttatacaaattacaaatttgcgtttgatataattggtaaaatacatatccttgtgagaaggatctttgaattttatttatcgatcattttttttgaattatcaaaaaaaagttgtatagtgatcctcggactattaatgatacagagaagtatatctatRtatatMctttcaattMaaaatttKaaaaaagaatatgatttacggattaatcgaatttcttcttttgaatttcKttaatttctgccaaatattttttattgatgctaatagtttaKYaggaKaacttttttWttagaactaatatttctattgWtttccggagttaaaaatccttttttcttatcttttgtaattttttctatttgattcctgWttgtgctKgttctatSagccagatctttcatttttttttctgtcaatgaaaatccaWaaatMgaatttgaatggacSattcRtKaatcatccSattactgattaYcccatYtttttMttttttagtttcactcaattcaKatatttctcttaatccaaataattgaattgggtttMttttgaaagttcttttattattcctttWaaaaatagaatggttttcatgacccatttttttctttcttttgaaaRgDaaaaaaaaatggattctttcttttaaaacctgtataactaaaaaagaattctttttcaatttgataattttttttctgagttctttaaaaatgggttcaaaaaatgaacgttgttttcggggagaaccaaaaggaagttcagtttccattccccaaactgttaaaaaacaaaaatcgtttttttgctctttatttctcagcagatctttctggggtggcaccttagatctgtgccaaggtttaaggcaaaaaggaaataggatctttatctgaataccatctgtcaaccaattttttggaaattcggtttctgataattgaataccattataggtgcatttaacatgcatttctctattccaatcttttaagtcttcggaccactcgggaaattgaaataataacatacgggctatatttttagctattatcaatgaagggaatagaatgtattttctaagaaaagattgggttactaatagggatcctcttattacttgagcaaataaaatgctatcccaggcttccgctatttctattcgtgctttctcttctcttttgtattcttcttttttttcttcctctttttttttctcattttcttttttcttttcctctgttgtttttttatacatccagtttttcaaaatgaattttatcatcccggagatatcaaaagaaaaaaggggtttgtctattctgtccaaaaaaagaagagaatgcacatttgcttgaaacaatttacaaataactgttttacgtctttgagcacgcatagagcctttgattatgtctcgacgaaaatccgattgttgtgaataacgtatcaaagccacttcgtcggcttgatcaggattattagtatttttgctattagcatcagtattttgctggttatcagtaaaaattactacacgtttggcttttctggaacgaatctgatgatcctctgccacgttttcttcgttttctccctcctgttgttccaaatcgttgattaatttgtatgaccatggaggaacttttttacttattttagatttttttttaattcttttagtctcagttataactgcgttgaagaaaattttcaaaatttggatttgatgttgataatgaatttctatcaaatgcatctatttgttcttccaatttttcctgatcagtagtaaaaagtataccatgaatcttatttatccaacctgtctcgatgtaattttttatggaaattttatttagtattggggatgaaaataaaaatttgacccttctacgacggggcccattcaaaaaaggatcagatattttagacaagtattcttttttattttcatcactacccaatctagttcttttttcgaatacatctagattaatggatcctttatttagagctttcattcgattttttaattttttgctcaagtttttctttttttgttcattggtataaatccaatgatcatacaattcatcagagggtagtttttctcttgtcaacaaagaaatttttctttgtatcatttccaaaaaagttgacaaactggggggatacgtaaaagatattctttcttttccattgtttcgacatgtataaaaaaaatattgtgacacttcattccttacggcattttgattgttttttatatatcgtaatggacgattccatcgtttatagtcgaaaagaagag
Angophora_costata_subsp_euryphylla_DN2082_                                                           cgggRattgaacccgcgcRtggtggattcacaatccactgccttgatccacttggctacatccgcccccactaaaaaaaactagaagataataatctcccaaagccttacaaagggttgaaaagaatgtataaaaaaggatgatacgcaatcataaaccaatccctaagactagaatactttcttatgttgaagtaaagaaaaaagcactcaataaaggaacaataaccaatttctttttctatcaagagtgttggttattgctcctttctaatcaaaaactcacctagacttagactaagaccaaagtcttatccatttgtagatggaacttcgacagcagctaggtctagagggaagttatgagcattacgttcatgcataacttccataccaaggttagcacgattaataatatcagcccaggtattaattacacgaccttgactatcaactacggattggttgaaattgaaaccatttaggttgaaagccatagtgctgatacctaaagcagtgaaccagatacctactacaggccaagcagctaggaagaagtgtaaagaacgagaattgttgaaactagcatattggaagatcaatcggccaaaataaccatgagcagctacgatattatacgtttcttcctcttgaccgaatctgtaaccttcattagcagattcattttctgtggtttccctgatcaaactagaggttaccaaggaaccatgcatagcactgaatagggagccgccgaatacaccagctacgcctaacatgtgaaatgggtgcataaggatgttgtgctcagcctggaatacaatcatgaagttgaaagtaccagaaattcctagaggcataccatccgaaaaacttccttgaccaattgggtagatcaagaaaacagcagtagcagctgcaacaggagctgaatatgcaacagcaatccaagggcgcatacccaggcggaaactaagttcccactcacgacccatgtaacaagctacaccaagtaagaagtgtagaacaattagctcataaggaccgccgttgtataaccattcatcaacagatgccgcttcccatattgggtaaaaatgcaaacctatagctgcagaagtaggaataatggcaccagagataatattgtttccataaagtagagatccagaaacaggttcacgaataccatcaatatctactggaggagcagcaatgaaggcaataataaatacagaagttgcggtcaataaggtagggatcatcaaaacaccaaaccatccaatgtaaagacggttttcggtgctggttatccagttacagaagcgaccccataggctttcgctttcgcgtctctctaaaattgcagtcatagtaaaatcttggtttatttaatcatcagggactcccaagcacacgaattctctataaatagaatagaaatagataattgagggcttgttattcaacagtataacatgacttatatacgcgtgtcaaccatattcatagatacctatctatgatcttatctatggagattcatccgaattttttgaatctgaatgaatatcaatgaggtgagttacaaaaagataatgcggatatatagaatttcgatattcttgggttgcccgggactcgaacccggaactagtcggatggagtagataatttctttgttaaaatacgtaacaaaaatccctccccaaaccgtgcttgcatttttcattgcacacggctttccctatgtatacatcgaaaactcaatgtcttccctagaaaggactctaagaaaaatggaatactcagtcgatcaatcctaagttaactcttactacataaatattaaaaaaatgaatgaattttttttgttatctcttcattatttagggataatttacatttccatgatctcatagccaatcattcataattgactagatcattgatagaagtaatatccaaataccaaatccgccctctatataaccttcgtgaagtagaataagttcttgggaagatcaaagaaagaacaacttcgtcctccgtaaggaattcttccaaaaattccgaacctaatctttttaaaaaagtgcgtacagtctttttgtgtttacgagccaaagttttaacacaagaaagtcgaagtatatattttcctcgatataaactctttttttttgaggatccgctgtgataatgagaaagatttctgcatatacgcaaaaaacggtcgataatatcagaatctgatgaatcagcccgggtcggtttactaatgggatgccctaatgtgttacaaaaattcgctttagacaatgatccaatcagaggaataattggaactattgtctcaaacttcttcatagcattatttattagaaataaattttctagcatttgacttcgtaccactgaagaatttagtcgcacgcttgaacgatagcccaaaaagtcaagagaatacttgcataattggtttatatcgatccttcctggtttcaaccaggcgtaaaaatgatattgccataaattaacaaggtaatatttccatttcttcatcagaagaggcgtatcttttgaagccagaattgattttccttgatatcgaacataatgcatgaaaggatctttgaagaaccataggatgcactgaaaatcattatcaaagaagactttgacaaaatgttctatttttacatagaaatatattcgctcaaaaaagattccagaagatgttgaccgtaaatgagaagattgattaaggagaaaaagaaagatgtattcgtattcacatatatgagaattatataggaatcttggattaccttttgaaaaaatggtaatatgtttcttttgagtaataagactattccaatactcgtggagaaagaaacgtaataaatgcaaagaagaggcatcgttcacccagtagcgaagggtttgaaccaagatttctagatggatgtgatatggtattagtacgtccgacacataatctaaatgtgaaaatttgtcctctaaaaaaggaaatatggaatgaattgatcgtaatttatgagattttgctatttctttcctttctaaggaagatactaatcttagggaaaatggaatttccacaccctcggagataatttgagaataaaaattcttgttttgcccaaaaaatggattttggatagaatcattagctgaaaggattctgttgatacattcgagtaattaaacgtttcacaattattgaactagatttattgtcataacctgcattttcgaacaaaatcatcatgagtaagtgcataaatatactctcgaaaaagaagtgggtataggaagtcatgttgtctagatctatctagttctaaatatccttKaaattcctccattggaaattcgatttgaataatacatagtgcgatacagtcaaaacaaggtattctagtaagaaaagaatagatacctcggagacaggtagactcatcaacggactctctatcctctctttttcaatggaattagtttatattagtaagaagatggattcgaaatcctttatttttcatttcaacccaatcgctcttttaattttggtctttatcaatatgccgcttcttctacacatttaggtacaacctagaataggaaatataatagttaggactcattaaaaaaRaaatggataatcatccactcacggaaaagccattctcgtaccaggtactaatatctttttaacgtataattagatcgggtaatcagtcaaaaagaaattatgaacagaagctttttctttctataattaattgaggtcataggactctatccatttattcattcaacccaactctgaattcatttcatttttttctcactaaaaattcaaacaaggttttgaactccagtaagaatgaaatattttcagaattctctattgatacgacatgctgttttttccagtcattcctttcaggatcagtcgtggtcttacaaactctaccgaaggtatgaacgaatccgttacttcatagaaatgtgtaaaagatgctagccgcacttaaaagccgagtactctaccgttgagttagcaacccgaaaaaattaggatatgtagatacaatcggaatcaaataaataaattcaattgcatgacgcaatcaaaacagcgaactagcaataaaattctaattgattctgaaattaMaaaataaacagatccaataagaataaaattttcagataaaaaaaggcaataacaatcgaatgatatagatagatattttttgttgaatgaagtaaagtaaaaaaacagaaagaaaaatataaggaagataaatagatccatttctacacgatggaattatatttgttcaatacactgttgtcaatatgaatagttaaaaaagaatacaataaaataaagtataaatagagcaaaagaagaggaggggagtggggaaagtatagtagaaaaaaacttatacttatacaaagctatatacgaatcacccacaccctcttcttttgtatttcattaatttactttcctttaattaagacgaaattctctaaaaccgccttctttaaaatatccagttcctgtaggttgagcacctttttcaagaaaaaatagaatagcaggaatatttaaatacgtttgattatttatcggatcataaaaacccactttccgaagatctcttccttctcttcgggatcgaacatcaattgcaacgattcgataaacggctcattgggatagacgtagataaactagaMccccccctagaaacgtatacgaagctttctcttcgtacggctcgagaaattagaagatatgtatacaattcgaatgtcaaatagatctataaaattaaatcaaataaattagactaagattatttaatacttttttattcttctttttctttatccatttgtattctcaaaactcaagttgagtaactcggaaatatgaaatagctcaaaagaaaacccttatgtatttgattttttgagtggtctctaacccctttttctttgtctcatttagaatatatttggactccttattcttgatctagttgtcgagacaattaaaaaaaagatatttacttgttccaaaatattttctctttgccttgaatcattgggtttagacattacttcggtgatttttaatcgtttcaaaatggcagcaacatggccctttttcggatttatttctatcaaagaatcataaacggttgattcccgcaagatacacttttgatcaaaagagtttcactaattccaacaaattttccttttttggatttgaaacttgctcgaattggatcctttcgatttagaaatcgaaaatcgactacacttacgaagttgttccaacttattaattggcactaaccctagatccttgccctgagaaatgaatcaatactttctactcgagctacatcttacactacaacccaagaaaaaatgagggttcgagtggaacagaacaaaggatgtcgagccaagagcaccttcattcctatataataaaaagggtgggtgtaagaatccacaactgatcatgtccttcaagtcgcacgttgctttctaccacatcgtttcaaacgaagttttaccataacattcctctagtttggaactgatatgtaattgattcaattacggaatcatgaatagtcatttgttcggtcgttccattggtttctaaagaagtcttagaaagaattcaatttaatcctcgatttttttttattggatgaatgcaatattttttttctaactattaggaagaaaaaagttctttgtattgaatctacattgcatcttcaagtaacttgagagaatatattcaacaatcttagacttcttcgaatatcaaatactcataagaaatcattcaattcaaatagttattgaattgaaaaaaaacctacctggatatcactatttgaataaagttttactaaagattgcatttatcatcataaataattcctcagtgattaaaaaaatatagatagaaaaagaaataaatttctttttcgtggagttgatgtaaaggaagatttaggctctttttctttcatttcatactaaaRaattccctctatcagatagactgaacaattgtcattatttcaaattaacgcatccaaaatctttttcaaaaaaaaaaaacgttatcactgaaatagaacgacaataatacattaagcatttccggttcgttcaaaaatttKtatttaaagaaggggaatagaatataggatgtatgaattacccctgtctatattattacatatatttattctttatgagaaccaaatcaaatacgaaatgaaataaaaaatgaggttcaaagaaaatagatacgttatatgtatgtaacttgattatttcttaatccaatttgtacaaacacagctagtgaaattgctatcttatattgttaattaattcttattatatgggacgtaaggcttttcgaagtaactaacttaaacttcaatagggatggacatacgatgaaaagcgcattcaacctcttttgcaacccccttttttcgttatttccaattcttcgaatctaggttacaactcgattcagtttcatctatatggatcttagttgaatttaatttgtgaagaatagaatcattaaaaatcagaaaatcaYataatatccaatatttaactcttaaagagtagagaaggtagttcaaaaagaaaacctttctttattctgataataaatatttctatatatagaataggtattccctgggacggaaggattcgaacctccgaatagcgggaccaaaacccgttgccttaccacttggccacgccccatttcaatttctattcaatactactaaacagtagtattgtttttggttgttcgtcaattccaatatatctatggacttgttcctagggttttgacacgtgtagatatacaatgaagctgaatttattgatcattacatataattcaattaagatattgtataaaagtatgatttcttctattcttttttgagaattgaaggatttttgattgggtgagttcaaagaaggattttttggtataccttaatttttaagggatatcaattatcaataacaataactcaatcaaaatacaattatctccaagtccaagaaaaaaaatgtttgttatgcttaatatctttagtttgatctgtatctgtcttcattccaccctttattcaagtagttttttcttagccaaattgcctgaggcctacgcttttttgaatccaatcgtagattttatgccagtaataccccttctcttttttctcttagcctttgtttggcaagctgctgtaagttttcgatgagatctttaatactgtcctagacatgatttattcgaaattggaacaatggataagatcggataagtcttacagcaaccctcgattcaaacaattcttagatagctgcaacaaaatgaaagactcgactcttattccaaatgaatttctgaaaattctttttgatttcgagaaaccattttgtttattggtgtcaaaataggctatggggtataaaaatggagaataaaaagatcttggagattgtgtaatgctcaaactctttgtttacacagtagtaatattttttgtttctctcttcatctttggattcctatctaatgatccaggacgtaatcctggacgtgaagaataaaaagccctttctttttacttgcttaatttttcaatgttctattgtacatccttatttattatatgaaaataaataaaataacaagtcatcaacggaaagagagggattcgaaccctcggtacgaaaaactcgtacaacggattagcaatccgacgctttagtccactcagccatctctcccaattgaaaaaggataattactatcttacattacacaaaaagtaaggcttgaaaaaaagtctttctttatctctcttgatatatacaactttaatWtatactacttttataagcaatcccatttcgataaagaaaaggttctaaagagatatttcgaaaagaatacctcttcttccgaaagaKctttttttcttttcacggcctggcctggtcagtacctagccgggccattttttgttccattccatagataaaatgatttgttggaaaacaaaaatgcttttattgaaacaacaatcagaagaaaagatctttccattcctatgatatggaatttcattctatagaatcaaagtatctttttttcctttactggaaggaactgtggattgttatgcaatgcattcttatgtcataacataaatagttttatcgagccctatctgttctgtcaaaaatcctccaacaaaagaaagaacttctttattttcattttgaattaggagtgctcttttactaatctgattaggtttactgacaaaaccaaagcaaacacgtcaatgctataattttcatcattattttgttttggatcctatcttgattagggtatagtttagtggtaaaagtgtgattcgttttattaatcccttttctagttaagggatccctcggaaaaactttatttcttaaaaggatttaatcctttacctcttaacgaaggattcgaggaaaaatatacattctcgtgatttgtatccgggtcaattaaaaataaaattggattatttaattgcgaaacataatttttttgaattggatcaatatttccaatttaatgagtattagtaaaggatccatggataaataaagcgtatttctaatcgtaactaaatcttccattttttctttttcgataggaagcaaaatagctataaattaataaaataatagagaacgaagtaactaggaatattgttagaataccctattccctattctagagggattgtctaaaaagcgaaaaatgcattcaaacagaaaagctgacatagatgttatggatcgaattttttgatttcgttcacgtcttatcttagatatatcgatatctgggaatttatccatcttccataaaggagccgaatgaaaccaaagtttcatgttcggttttgaattagagacgttaaaaatgatgaatcaacgtcgactataacccctagccttccaagctaacgatgcgggttcgattcccgctacccgctctattctatactatctatctatattagatagacctgtattcgatcgaattgaaatatttttcaaattaatattttgaattggattatttaattctattctgttattaatccatctttgaattgaatacgcaattcccgaaattctcttatctttccgaacaagagaaggtataagggaaagggatatgaaagtcaaaaatgcgaaaaaaatcagaataaaaagaaaaagcgtccattgtctaatggataggacagaggtcttctaaacctttggtataggttcaaatcctattggacgcaatttttttttttgagatttctatctcacgaaagatattgatattttgaatgatttaaataagtttcttatattatatttaaaatgaaagtaaagattaaattaatacgcaaagatgaagagtgatcaatttatttatttctactatccttgttcctgaagtagaaagcgttccttctgttcctggatagcttctttcaaaagggcttctgcttcctcagtaaatgttttagtagaagatataatttcttggaattgaggtttattcgtttttacgtaagtacgtaactcaacgagaaatttccttacctgtccaatttctaatgaatcaagataaccattcgttcccgtataaatagtcattatctgttcttccaccgtgagaggggctgattgggattgtttaagcaattcacgtaatcgttgacctcttgccaattgattctgggtagctttatcgagatcagaagcgaattgtgcaaaggcttctaattctgcgaattgcgctaattccaattttaattttccagctacttgtttcatggctttaatttgagctgcagatcctactctggaaacagaaatacccacattaatagcaggtctgattccagcattgaatagatcggctgataagaatatttgtccatctgtaatggaaattacattagtaggaatataagccgaaacatctcccgactgggtctccactattggtaaggcagtcatacttccttcacctaaaagagaacttaatttagcgctctttcYaaaaggcgtgaatgcaaataaaaaacatcKcctggRWaagcttcRcgRccKggtggtcKtcgtaataRaagagacatttgKcgataagcctgtgcttgtttggagagatcatcataaatgattaaagtgtgtcgttcacgaaacataaaatattcagcaagagctgctcctgtataaggagcgaggtattgtaacgtagctggggaatccgccgtttcagctaccacaatagtgtattccatagctcccctttcctggagagtattcactacctgagccacagaagatgctttttgaccaatagctacataaacacatattacattttgaccttgttgattgagaatagtatccgtggctactgctgttttaccggtctgtctgtccccaataattaattctcgctgaccacgtcctatagggatcatcgaatcaatagcaataagtccagtttgaagaggctcatatacggaacgtctcgaaataatacctggagcaggagattcaattaatcgagattcagaagcgtaaatttcacctcgaccatcaataggtttggccagggcatttataacacgacccaaataagcctcactcaccggtatctgagcaattcttcctgttgcttttacagaacttccctcttgtatcatcaaaccgtcacccattaatacaacaccaacattatttgattccaaattcagagcaatccctattgtaccctcttcaaattctactaattcacccgccattacttcatcaagaccataaatacgagcaatgccgtcgcctacttgcagtacggtaccggtatttacaatctttacttctctattatattgctcaatacgttcacggataatattactaatttcgtcggctctaatggttaccatgagtatttcttaattcttttttgtacgaaaaaaaataatgcctacaatagaaggactaatcagttatttctttcatcgccccaaacatgccaatattagcactgatagtacgtaaatggaactcgttgttcaaacaactattcagagttcctagagctccttgtaaggcttgttggaaaacccgttgtcggacttgattaatcgctctttgctgttcaaaatgaatagtttcgtttttgtaattttctaattgttccaaggtcttataagttgaattaatcagattcaacttttcttgttctatctcagagtatccattcactcgaaactgctccgcttccatttccactttccgtaaacgggcccgggctttttccagctgttcaatggccccgccgcgtaattcttctgaatttcgaatagtattcaagatcctctgttttcgattatctaataaatcgcttaatgaaagtagattatctttccattcatttcaaaaattccataatcccttcccgaaccaaacatgaatctttcaattcatttggctctcacgctcaattacttatgtaaaattcccttttttttgaatgtaatgagcctatcctctcttccctattcatattctcccaaaaagatatcaaaacggatcactaatccaagaccaaaataatatttggaggactcttctgaccaaacaaaaaatatggaattgtcagcaaagttgtttctttttttcttttctaaaaatccaaagaattctacttacattatacattacataggtcatcgattcagcattggctaagatagtgtgaccttttttccaataaaggtttcaaataatttcatcgacatgagtgttctctatcgagaaaaaatttcaattattcgttttgaaacccttcaattaacatagtagtagaaagaataccatgctacgtttaaacttcaaacgatttagctttaaccatattaatggtcccacattattggttaatcgagaatcaaagtggatttaccaatgaatcacgaaatgctatggttcttaaatattagaagtaattcgcgggatcatgcatcttttactttttactagttataatgaaaaaagtgcagctggtttagtccagccaattcttaaaataaacaactcgcacacactccctttccaaaaaagatcaatacaccaaggactacacttagatttattggatttgttgctaaaatatcggtattaaatccgaaactcccggccgatggccagtgacccaaggaaacgaaagaatcggttacatttttcatacaatctccttatagataaaataaaaaaatcgaatagagttcgttttttttgtatcacttcacgttttttctatttattttctMtatatttaatatatttatctatctattttagatatttcgatatattgaattattatttaatttccttgtttctaaaaaaaaatatagttgattttgaaatggatttttttcaataaataatactgattagaatcagggaccaagtttcatctcaattggagaatacttcgtttgttgtaacactctctaaaaaaaaaagagtttcctttgcgggaaggaagaaagcgaatcggtatgctaattcctcatcgtccttcccaggggttagtgtcccaacgaataagtaattgtaggagtgaaatattgatataattcgaaaaaacaaggagcaagccccagccatttttgatatttatcggattacacaaagggattcgcaaataaaagcgctaaggctacaaccaatccataaattgttaacgcttccataaaagccagactaagcaataaagtacctcgtatttttccctccgcctcgggctgtcttgcaataccttctacagcttggcccgcagcagtaccttgaccaactccaggtccaatagaagcaagcccgacagctaacccagcagcaataacggaagcggcagaaatcagtggattcatgataagttcctcacatagttaatgatacattcatccaatgaattatgacttaattattccatcactaagattcatccagacgaagtaactaacaactccgaattcaagtgatggaataatattattgaatcatcagaactacttttatgtctcttttttagttcctatcgacgggatttttgtgaatccatacgacttttgttcttccatttctttgttccgaaccattagttgaattctttttctttatttcatctttttattcattcaattcacagtcacagacgaaagggaaagacttctattggaatccctatctaaattcataattcatagtagtatagagcagatcagatctatttttttcttccataatgtaaaccaattattcgtatcttagattaaatcagattctagaattctgaaactgaaacatccaatagttggattctagccattccattaccaatttgtacacacccatattaaccaattcatttttatgaatcgcgtcaattcttattctgcatgtatacaatctacatggacgaattcgttaggtcgaataattgaatMgcataggtagaaatatcagtatttcattgattaggaaaagttcataccatttttttattaaatcgaaatatctttcctattcctgtagatcgtatataccttatttgtctatttttatcttgccagattatcttgagttacacatacattaccttgggctaaactaaaaaaYgactattttgaaaacgagtcaatgatgaccctccatggattcgcctatataagccgcggctaaagttgcaaaaataagagcttgaataccacttgtaaataatccaaggaacataacaggtataggaaccactaaaggtactaaagaaacaagaacaacaactactaattcatcggctaatatatttccgaaaagtcgaaaactaagtgataaaggttttgtgaaatcttctaagatgttaatgggtaaaaggattggagttggttgaatgtatttactgaaataacttaatccttttttggtaagacctgcatagaaatatgctactgacgtgagtaaagctaaagcaacggtagtatttatatcattcgtgggtgcggctaattccccatgaggtaactctatgattttccatggtaaaagagcccctgaccaattcgaaacaaaaataaataggaacatagttccaataaaaggaacccatggaccatattcttctccaatctgagttttgctaacgtctcgaatgaattcaaggacatattcgaagaaattctgactgtcattcggaatggtttgtggattccgaacagctatactggcggaacctaataagatagcaattacaacccaagaagtaataaggacttggccatggacttgaaaacctcctatttgccaatagaaatgttggcctacttccacacccgatatatcgtataacccttttagtgtgttggtggaacatgataaaacattcatattgccctctgacagaaatagaactttaaagggaattattttgattcaaccatctctttttcgacttgcttagttgaattttcgattttggatacgaactaatcacataatatccgcttccagaaatttatgaagttcaaaaaagaatttatttatcttattattaatcaaggatttcgtatatagctagaacgaccctcacaaattgcaaatactaatttgttaagaattaatcggattgaagctatagcgtcatcatttgctggaatcgaaatatctgcaagatccgggtcacaatttgtatcgattaaacaaattgttgggattcccaaagtgatacattctcgaagagccgtatattcttcttgttgatcaacgataattacaatatcaggtaaccccgtcatatatttaatcccgcccagatatgtttgcaagtgagataattgtctcttcaacatagctgcgtctcttttcggaagacgattgagtctccccgccttttgttccgttctcaagtccctgaacttatgaagtctcgtttctgtagtggaccaattcgttaacataccaccaagccactttttattaacataatgacatcgagcccttattgcagcccgtgctactgaatcagctgctttattcttggtaccaacaattaaaaactgttttcccctacttgctgcatcaaaaactaaatcacaagcttctgataaaaaacgagcagttttagtaagatttggaatatgaatacctttacgcttggcagaaatataaggtgccatcctaggattccatttcctagtaccatgaccaaaatgaactcccgcttccatcatctcttccaaattgatattccaataccttcttgtcatttctcccccccactttcgcaaaaaaaagcgacgaggttgccctgaactaaataattgttccgatggaacctttggagattggccgtgtggatgtcgatacacaatccaaacccctaccctcttattatctttttttcgattaccacaaaaaatgaccctaaataaagagaagtatKaatccacttttaagaatcatKaaatcctctaaatgattgttctgatgtatcatgaaacttctttgaaatggaagaatcaaataattctctgtggtggaacaaaatatctccgatttccccctcgaaaaaattcttctttttggttttcaaaggaatgttcttatgttgccttgaacgatgcactaatcctttgaatccggtaccaacgggtatcatcccccctataacaacgttctcttttaggcctttcaaccaatcgatacggccccggagagcagctttggctaaaactcgagcagtttcttgaaaactcgcttcagatatgaaactttgagtattcaaagatgcccttgttattcccaataggatggcgcggtaacaaatcgattcttccaaagcgcgccccgttcgcgccgctcgcaacaatccaattagttctccaggtaaaaaaacattagacattccatcctctgaaaccaacacctttgatgttatttggcgtacaataatttctatgtgcctattatggatttgcaccccctgggatcgataaaccttttggatcttattaaccaaagatatacgactttgcactatagttagctcagccccaatcaagaatcccaaaggaattccaagaattttttttatatgctcgttccaaccctcaattcttttttctaggttcatcgatattgaatcaattgaacgcacttctaacacttgttccacttttggaagaccctgcgttatatcaccggatctcgatttttcatatataaatgtaactaatgtatctccctcgtaaaggatttctccataatgaccatgaacagttgttcctggagtggccaaataaggcttggcggatcttattactacagagtcaacttgaacaatcaaaacttgacccgatttgagatggggtccgtttttggatatacatccattttcacaaataaactgtccaagactaattattgtggatctttcttcaaaataattatgataataattatgatggagaaaataccaattcaaattgaatgaattcaaaacgatgttactgatcgggattcaaaattctcccattttcatccattaaataatagttaattacttgaaaagtcKgttttaaattttcaagttgcaaatatttagttaccaaaataggattatgagttattaaatagtaaaatgaataaaaattcacaaattgaaggactgttcctaaagggccaatcgaattcctaattttaattataggatcttttttagattcttttatcacattgtgatattttccagcgttgaatggacccattcggaaacaattagatgatgacaaaattatcaaagatgggcattccttatttttatttaacaacgtgcgaatagttccttgattttggctaagtaattgttgaatttttgtcttggaataaaagggattgttattggtgtgatctgacacattatctgaatctgagatcaatcctgagcctgagggatcattcctttttctgagatacgaaatagggaatttcactaagtcaattcttaggaaatctcgaatcagaccatttgtacttacttcaaSaMaRgaagYRtgRgcctcttcgatagaagMactttYtttgtcttggtcccaaWtcaaaattaaacaagtccgaactaattgaatacttgtatcagaaattccccgaattggtttgccatttctgtaaacaatataattgacaactcgaagttgcatattatccctttcttgtaacagatccggggggaagagtgttgctaaatttataccgtccgatacttcatatgtcactacgggtcgaactaaaacaaaatactttttcttagtaggtgtgatccgttggacatagatccaatttttcaattttttggattccttagaatttgtttttcctgttcctgggggtatcaagatgccactgtgtcgggatatcttatctgtctctccaggaaaatggatatctccagaaaagattttcagttcaatccttttttttctctccactcggactaatccgcccactcggcttcttgtatttaaagcgattcgtgtatctactccaatcagactattgttccgtaccattatcgaagaagattcagggaaaatatgcacttcttcgggaatgaaaaaaaatcgatctagtttcatttggcatttttgcttaaattctttgattcctcgatactcaatcaaatcctcttttttaacgactgaatgaacccctagagtcccatatttagtaattcccgaactctttcttctgtatcgaggatcatcgaaataagcaagaatactctttctacgtaaaattccatttatcggtagttcaatcgagatacctgaatggggcattagttctttctttcgttcttgaatcgattcgagtggaataagaaatcgatttcttcgcctttttgccaataaatcagaactctcgtggaaagtagtaggatatttaagattacaatgaacaatagatatgattcgattaagttctgaataatcaggaatcctatcttcttttattttaccagaaaaatcagaactacataattcgtatctcatttgatcattattcactgagagactcgaaatatatcttcgttctctttctgtcgaacgaagattcatttggtcttgatccttgtagagtgaaaaagggactccactggatctgcacgaaccccctgataatatccataaatggcttgtttttggtaaaagatggacattactatatgtaaattcaggtgcatggtacacatcggtgctccagtgcatttctccctctgattcagaataaatatgttttcgaaccctctctttcaaattgaaagtgtatgttcccgcgcgaatttcagcaatcacttgttctgattctacatattgattattttgaaccaaaagaaaactttttggtggaatagtcaccttatgtagaatatcttcactctcaatagttacatacaagtctatagaacatagaaaggcaggatgcccatgacgcgtacgtgtgggatgaaccaaatcgtcattgaatttgatttttccattagagggggctcgtacatgttcggcagtaccacctgtgaatactccgccggtatgaaaagttcttaatgttagttgagtccctggttctccaatagattgacccgcaataatacctacagcttctcccaattcgaccaggtcgccatgagtaggactcctaccataacataatcgacagatccaagatgtactcctacaagtaaagggggttcgaatagatattggttgtgttcgaaaggttatgaatcgattgacaagtccaattccaatatcttgatttcgaatggcaatgcatcgtgggcccatatagatatcgtctgctaatacacgaccaattaatgtttgaataaaaattctttccggcatcatcccattttgaggactcacagaaacccctcggatggttccacaatctgttctgcgtacaacaatgtgttgtactacttcaacaagtctgcgcgtaagatatccagcatctgatgttcgtacagcagtatccacaactcctttgcgggctccgtagcaagaaatgatatattctgttaaagatagtccttcgcgtaaattgctttgaatgggtaaatcaatcatttgtccttgaggatctgacattaatcctctcatacctactaattggtgtacttgagatgcatttcctctggctcccgaaaaagacattatatggactggattaaagggatctgtcatcctaaaattaggattcatttcttgtcgcaaatattcacttgtagcataccatacctcaatggattggcgtaatttttctactgcatgtacattcccataatgatggtgtttttccaaaattaaactttgttgttcagcatcttgtactaaccatcccttcgaaggtattgttaaaagatcatcaatccctaatgaaatggatgtagcagtggcttgctggaaacccagagtctttacttgatccagaacgtgtgatgtatatgccattccgaagtgatctattaatctgctaataagtcttttaatggcagttccatctattactttattgtgaaagactagattgactcgttctgccataagtacctccatattctgctgagtgggattcgacaatgagtttgagtcaatgattggaaaacttccttttcccgatcttaattcacctagaaattaaggaactagggtcctagttgaaccaaagagacccgaattcgcactggtgtcatagaattacttaatttagataccatatgattaggtaccaaatgagcaggctcgacaaaacccttgtatagcttcttcgatttctcgaaaaagagaaatatgaccgacagttgttcgaatgtatatacaaataatttctttttttacacttcttactattagataatgcccataaatttcatgataggtacccaaagattcatagtgaatctcgataggaacttctcttgaagcaataatgcgttgatctagtcgccatcgaagccacaaaggactatcgaaattgattcttttctgtcgataagctccaattgcatcataggaattacaaaaaaaaggttctctatatttatagttattatcataagttctttcattttgatagtttctgcgattccatggattatacctatttgtacaaatacctcggcgattcccactcgttaatacatatagaccaataagcatatcttgagttggtacggaaatgggatccccaatagctggagacaagagattcatatgagaaaacataagtaaacgagcctccgcttgagcctccaaagataaaggtacatgaacagccatttgatccccatcaaagtctgcattgaatcccttacgaactaatggatgtaaacaaatagcacgtccttccactaaaatgggttgaaatgcctgtatgcctaatctatgcagagtaggcgctctattcagcaatacgggatgtccctgcataacttcttgcagtatttcccatacaatgggctccttttcccgaattttactcttagcaactcctatgttcgaagcaagatgttgtctaattagcccacgaattacaaatgtctgaaaaagctctattgctatttcccgaggcaatccacatcgatgtaatggaagtgagggtcctacgacaatgacagaacgacccgaataatcgacccgtttgccaagcagagtctcacgaaatcttccctctttgccttcaattacatccgaaaacgacttgtaaaccttattatgaccatccctcattggttgtccgcgaattccattatcaagaagtgtatccacggcttcttgtaccaatttctcttgacacattactaattcccctggtgtagatctacttgttgttaatagatcggtaagagtattgttccgatagataactcttctatagagttcattaatatccgagctcattagcttacctccatctatctgaatgatgggtcgtagttcgggaggaagaactggtagtagacataaaaccatccattctggttctatatttgttcgaagaaaatgcttagccaattccctgcgtctaaccaaaaaatcctttcttcttccaattttgtgatcttcccattcattacccgtgggtctttcttctcctaattccttccattctaccaatgaataatctataataattcgcaaatcgagatcggctaattgttctcggatagcacccgctccagtagaaatttctcgatttcgaaatgtatcgaagccttgagtagtaaaaaaaagtgggatgctgtatttccatgattggatttcatattcgaataaccctcgtaatcgtaagaaagtaggttttttagctatgggcctagcaaaagaaaaattgggataggatcctataggatcttcaaaatcggacgtgaaagtttcctttcatccggctcaagtagttacacgctttcaaattctcgaaaaacctccaaaaatctactccttactcaagttagcagtgaagaccaagcaatatttctttgattcattcttattttcgttttatttcgatttttagaattctttattcaattctaaattactacataaatgaaatgtgaaattcttgagtagtctacttccctttgaacgataatccctttaagggttgtaattcataagggatttacttgtctatgtatccttccattcgatcttttaggtcctgacatcacctcgacggttatgctacgatgtccttaaagcctatatgcgatggatagactcctgcaaccatgacatatttgctacttgaacataaacctaatttaatttccttctaaaagaaattaatgattaatttcacaaaataaagaagtctttcgaggtccaactaaaaattactatttcttttttactgaatcgaccatagaccaatccccttggaatattttatacacccataattctgagcttcatgttactcctttcacgagacatgtcagatctggggcatcccaattcagttgactgggatgacagtttctcatttcgaatctgtaaaatcagaatttcgatcaaatcacacatcgcagtatactagcccttctaattctttaagaggtttatctaaaatattcgcgatataactaggaagacgtttcaaataccacacatgggttactggacatgctaatttgatgtatcccatttgatatcttcgtatccgagaatcaacaaattcgactccgcattgttcacaaaatttcgggtcctctttttcatttccgattactcgataatttccacaagcacaaattccactttttataggaccaaaaattctttcacaaaacaatccatctttttccggtttattggttttgtaatgaaaagtatagggttttgtcacctctccaactatctctccattagggaggatttttttggcccaagcacttatttgttgaggagaaactgatccaattcggagttgttgatgtttataccgatcgatcatagaagaaaaattatgattcattccgattaagcttccttcctattaatctggaagttcttctcagatacaaggaaatgattcagttccagagccaaagatcgtagttctcgaacgagcaatcgaaaagattctggagcatcttcaggtttaggtattgttcccccaatgattgtagtaccaagtacttcttgacgagctctaatatgatccgatttataagtaagcatctcttgtaaaatatgagcaacaccaaacccctcgagagcccaaacctccatttctcctactcgttgtcccccttgtttggcccttcctctaaggggttgttgtgtaacaagtgcataatgtccactggaacgtccgtgtattttatcatcaacttgatgaattaatttcaagatataaggctttcctattataacaggttgttcaaaaggatctcccgttcttccatcaaatattctgctttttcccggatactcgggttcaaatacccatggattcgctgtttgctgactggcttcatataattcagaaaacactagttttctcgaagcctcttgctcatatctctcatcaaagggtactattcgataatgtctatctagcagatcccccgctaacccgagtgagcattcaaatatctgtcctacattcattcgtgagggtactcctaatggattgaagaccatatcaacaggtcttccatcttgcaaataaggcatatcttgtctaggtaaaattttggaaatgatacctttatttccatgccttccagctactttatcacccactttgatttcacgtttctgtaaaatatagacacaaatagtttctggattataattcgaaSccccttttttctggatccatctcacatcaataactctacccctaccacctataggtagttttagacaagtttcctttgaagtggatacctgaatgccaagtatggctcgtaataatctatcttctggggcatacgatgattctttcgccgtctggggagtKaatttacctactaaaaYatcgcccgcctctacccaagatcccagcatcacaattccattttKgtctaaattgcggagtaaatgggcttctagatgcggtatttYgttagtgatcctttcgggtccttggcttgtcacatgagtctgaatttcatatttccgtatgtgaaaagaagtaWaaatatcttcatataccagacgctcgctaatgagtactgcatcttcaaaattgtaaccttcccatggcagataagctactaatacatttttacccaaagcgagttcgccaccaactgtagcggcaccatccgctaaaatttKtccttttttaatgcatttaccccgcggaacctggggtttttgatgcatacaagtatttttgttggaacgttgatacataactaatggaatgcttaaagtatctccattgcccaaKaaaatgatcttgtcagtattggtataaatgatctttccctcgtgttcggctatagcggtaacccctgaatctagagccgcttggcgttccaacccagttccaacaatgcacttctcggaccgagaaagtggaactgcttggcgttgcatattcgaactcattaaagctcgattcgcatcattatgctcgataaaaggaatgagagaagctccaatagaaaaatattggaaaggaaaaaKacttcgaagatKaacctgttcccatgcaatagttaggaattcttgacggtatcgagctggaacaacctgttcttcttgaataccctgattcagcgctaaagaatttcccgccgctaYcatatagtattcatctctacttggtgataaataaagcatccgtactttttttKattttKatctctcggagatttcataaaatggactttctagagatcccccctgaccaattctcgcatgaattgctaaagatccaataagtccaacattgattccttcagacgtatcgattgggcaaatgcgtccatagtgactagggtggatatctcgtattcgaaaactagcagttcgccctgttaatcctccagggcccaaataactcaattttctcccatgaacaatttgtgtcaatggattcgttcgatccaaaacttgagataatgggtgtaatccgaaaaaagattcataagtggttgttaatggagttgaagttaccaaattctgaggagtcggtatcaatttatgcctaattgctccacatatagttcctttaaccacattttctaaacgaaccagagccaatccgaattgatcttgtaagagatccgctacagaacgaatacgcttatttttcaaatgattcatatcgtcaagtgtacccattccgaatttcattccaatcaaatgatccgcagctgccaatatatctcgcggtaacaaaaatgtattgttctgaggtatatcaagatttagtctccgattcatatttcgtcgaccaatccttcctaattcacatctttgttgaaagaattttttttgtaattccttacataaggattcagaaaatacaggatctccgcctacacaagcaaattgttgataaaactccaaaatggcattttcttttgacccaattttttttttctctttatcattcaggaaagacaagaaaatttcaggatagcaaacattctctagaatttctcttagaatattttctgtttcctactcacacgagcccatatccttgcttttcgatcaatctctaattctaatcttcctccccaatctgatattatggtcccggtatagaccgaaattccgttatggtccaattctgaccggtaatagataccgggactttgcaatatttgattgatcacaattctgtatattccatttactatagaagttcccagggaattcattaaaggaatgtttccaataaaaagagtttgttcttgcatatccctactggttttccaaattaatcccgcggatacatataattcagaagaatatgtgagtgattcatatacagcatctctttcttttatcaaaggttctaccaattgatatgtttccacaaataattgaaattcaatttcttgatctgtatcttcaatttttggaattataaagttcttctgttaagccctgatcaatgaatctacaaaatccttcaaattgtatctgattaaacccaggtattgtagacattccatttccatccccgagcattttgaatttcccttttctccaaaaattccattattgacccattcttcatcaaatcatatggattgatttagcaatgatggaatttctattttgtttactgaatcacatgaaatttctcaccccgtatatggaatgtatgaaatgcatatgaacggaggaataaagacaattttatattcaaattggaatttgtaacagatacaaaatcgaaaggaattaataaataccattattatgatattacatactctaatccattgggtaccagaaaaagaaatggattcggtctgttcgatgatatagacattataatcatcactattgttcaacaaatgattcgcataaaagagagatacttttattttacaatacgattgaagggcgtaacatagtaataaagtttggatttattaaccatgtgtagatagctatctatgtttcctcctttattgaagttctattcgggacagctgctatatcaaaatttccattttctattccatctattgaatgaaaaattgaagcactacaatttactgataattctctatagtatatttgtataacaatttatgttctggggtttacatatacttctatttgctgttataatggaaattggaaaggatttttttcttttcgggcaggggttaaatttaagaaaacgggattcaagatgcaagtccaataaaaaagaagtttaggaaccccccactcgacgcaaacaaagggagacttttttcatctattttgtagggtatcatacattttggcggcatggccgagcggtaaggcgggggactgcaaatcctttttccccagttcaaatccgggtgtcgcctgatcaagaaaaaactcgaaatcttttatttcgttttgctgatataactcgctggtttttccccagcagaaRcaaacaaagtaaaaggactcttgagacttgcttgcttggttctaaacatctggaagtttggctctcgaaagctaaagtgctctaaatccttgcctctaggattcaaggacagaKagtggtggaagggctctcatataaagaWKKWYtKattcYcttMMactactaatgtagtgtttaattaccgggtcctgaattagattggatagcccgacggaaaatcRaatKagtggttgtggaaagggctgaagatactttctataSagactcaggagagtctctaagtcctcggtatcSaataacaattcgatggaaaattggctttataaaattgaaatgaaattctttcttttcaaYaaaccctagtcaaRaatggaataagaatttgaagaatttgttataagcagatttattagagcctttgatcaatggtgttgggtcagaatccctttttgactctacgccagtgattccactattattagtgaacatggaataattccttcatagagataggggacataatttacatggatatagtaagtcttgcttgggctgctttaatggtagtctttacattttctctttcactcgtagtatggggaagaagtggactctagaggtactactaattgaggcgaggaatcaaactgtatcgattgttttatagatcgttttgcaaagtaagagaaaaacgttctattaagtggatacgtaccttctatgggaaacaacatatacatMgtggttgtccaaggagRgactacgcataataagatcttaccttggcaagtcacatattgcgcacttactttaccacttgttttttatttagtacaacttgttacattMcaataaattacaaataatagctagtatggtagaaagaaatatatgaatctttctaccatactatcggatctcatagaatactataccgctaattcgagtccgctcatttcatttaagacgcgagaWgaaaatctttgatttcttctatttcttcaatcattgactaagaaaagaagtcaagtttgattcaaattaatcactttctgtttttacgtatattataagtaaaaaagcagtaggaactagaatgaagagtgcagtagcaataaatgcgagaatatttacttccataatctcatttggMaataactcgggatttaatcccatagagatgataaatctttcgcctgtaaattcaatgggatgaattacacctYgatgatattgaatcggatcaatatcatgaataacaatatctgagctatcaaatcaaYtcatcgtcgaKaattKWWtWKtataacataggaagatcttttatccataccgaatccaaaattggattcctgatccaaccatttMtccttctYYttttttctataaMctaccgcttccttgtacaatcatctgatgacgtatcatttgaccKctcttacgtttccattggttacaaacccaaacaaacaatagaaggagttaaKtactcttttttaatgaaatgtattttttRttggattKgatYccgtcgggactgacggggctcgaacccgcagcttccgccttgacagggcggtgctctRaccRattgaactacaatcccMaRaaatRaagtgtagagtatacatattgcatttaaaccatttctcgaatcgccgtggtgcaggcttgagtgctatattgatatctccatggatgggcactttagtgagagcgacacagattactagtaatccttttattatttccaaatcgggtaataatcaatctttaaattttcttttattatattatgaaattcgatttttagcatttgtgcgaacaaataaaataaatagaacagagcaaatcagaaaattgtacttttttctattctttcgtttcggagccggaattctttatgaagaacaaagcgaattcttgggccgagctggatttgaaccagcgtagacatattgccaacgaatttacagtccgtccccattaaccgctcgggcatcgacccaggaagaatcaattctaggcttattgataatccacgatcaacttcctttcgtagtaccctacccccaggggaagtcgaatccccgctgcctccttgaaagagagatgtcctgaaccactagacgatgggggcatacttgcccgaccgccactatattatgctcatggtatagtatgaacagttttttgaaattgtcaatataatggaatggtctgactagacccgaaagatctttctctttcaaaattccataagtttttgaattcgtcatttatattcctaaatcattcattcgaatcaccattctataaataaatctattttgaattctataaaatagaatgaatattttatggattcattattcaatttaaatattaattaaaactaaataaaaagaaatagaagtaatacgaagtaaggatcctttcaggaagtgattgggaaaagggggttaaacttcagttcttccacttcattgattcactccttcttcagatgagatagaagtatctctatctcacaataagctaggaaattaacaaacgacccattttgaaatctggggagggggatcaagaagttatcgaaatttttttttgtttgattcagggaacaaattcatatgattcgatcaaatattttgaatctatgggagtcaatttattaattaattagggtcagccttgaaagaattcattgcattgatatttatcaaatcgaatttggaccctatatctaggtaggtcaaatttttcgttactgaatgaaccacactagtcattcagagtctactgcatagaatagaatctatagatagaaatattaKagatagatatatgcatagtaggaactgattcaggaattgaatcaaatgggcccttttaactcagtggtagagtaacgccatggtaaggcgtaagtcatcggttcaaatccgataaggggcttcataaaactccatcgctattattcatatatgaatggaaaaactaactctctaattttatcatgagttatagtaattatagttataaaataaagtggaacacttgtttatatttattatgatgaataatcaagccgtctcttgaattgccaaatattctccattattccaatcaaatcgattctaaaaattagaaatcaacaaaaaaaagtaagtagacctagcccattgaatcatgactatatccactattctgatattcaaattcgatatagaaaaaattgtaagattggtttttttatttatttggactccgcaagaatctgtcgatatttccgattccattttcttgttcctaggatattgaagaggaataaattgatatttcgttccttcacagagaaaggcacaacacaagagccatttctatagataagatagatctatcagatcatatcttcatgtaccaaatccaaatatttatgtgagaaagatacgttcatttttttttacaaaaacatttttttttgacagataaaaaagaaaataatagaaaaatattcaaattgtattttttgcttcgaaccgttaaagatatactctggagttttctattcatctgaagtaaaaggaaatataataaaaaagacaataaatgaaagaatacaaaagaatatagtagagtagtttaatacaatagaaatgaatacattgattttcttaactcacgaacaagatccaagaatcaaattagttgatcgaccaagaggaggaagtctgtggatcaactgatatcgagagaaaggatccctttctccttgaaaaattctttcaaaaatttatctatctgattgatgattcataggtaattcaaggttcaggtgcttattaaaaataggaacaaataaccgaatggatttcatggaatggaccaagaaaggttttttttatcttcgaaacccattagaattaaagagggtccgtgtacgagaaatcaaataaataaatgatcgaatcctcaaacgccctgaaaatgccatgaggtgttcggaaatggttgaagtagttgaataggaggatcactatgactatagcccttggtaaatttaccaaagacgaaaatgatttatttgatattatggatgactggttacgtagagaccgtttcgtttttgtaggttggtccggtctattgctctttccttgtgcctatttcgccttaggtggttggttcacaggtacaacctttgtaacttcatggtatactcatggattggccagttcctatttggaaggatgcaacttcttaaccgccgcagtttctactcccgctaatagtttagcacattctttgttgttactatggggtcctgaagcacaaggagattttactcgttggtgtcaattaggcggtctgtggacttttgtggctctccacggcgctttcggactaataggtttcatgttacgtcaatttgaacttgctcgatctgttcaattgcgaccttataatgcaatcgcattctctggtccaattgctgtttttgtttctgtattcctgatttatccactaggtcagtctggttggttctttgcgcctagttttggtgtagcagctatatttcgcttcatcctttttttccaagggtttcataattggacattgaacccatttcatatgatgggagttgccggtgtattgggcgctgctctcctatgcgctattcatggtgctaccgtagaaaatactttatttgaagatggtgatggtgcaaatacattccgtgcttttaacccaactcaagctgaagaaacttattcaatggtcaccgctaatcgcttttggtcccaaatctttggggttgctttttccaataaacgttggttacatttctttatgttatttgtaccagtaaccggtttatggatgagtgctcttggagtagtcggtctggctctgaacctacgtgcctatgacttcgtttcccaggagatccgtgcagcggaagatcctgaatttgaaactttctataccaaaaatattctcttaaacgaaggtattcgtgcttggatggcggctcaagatcagcctcatgaaaaccttatattccctgaggaggttctaccccgtggaaacgctctttaatggaactttagctttagctggtcgtgaccaagaaaccaccggtttcgcttggtgggccgggaatgcacgacttatcaatttatccggtaaactgttgggggctcatgtagcccatgccggattaatcgtattctgggccggagcaatgaacctatttgaagtggctcattttgtaccagaaaagcccatgtatgaacaaggattaattttacttccccacttagctactctaggttggggggtaggtccgggtggggaagttatagacacctttccatattttgtatctggagtacttcacttaatttcgtctgcagtattaggctttggcggtatttatcatgcacttctgggccctgagactcttgaagaatcttttccattctttggttatgtatggaaagatagaaataaaatgaccacaattttgggtattcacttaatcttgttaggtataggtgcttttcttctagtattcaaggctctttattttggaggcgtatatgatacctgggctccgggagggggagatgtaagaaaaattaccaacttgacccttagcccaagtgttatatttggttatttactaaaatctccttttggaggagaaggatggattgttagtgtggacgatttggaagatataattggagggcatgtatggttaggttccatttgtatacttggcggaatctggcatatcttaaccaaaccttttgcatgggctcgtcgagcacttgtatggtctggggaggcttacttgtcttatagtttagctgctttatctgtttttggtttcattgcttgttgctttgtctggttcaataataccgcttatcctagtgaattttacgggcctactgggccagaagcttctcaagctcaggcatttacttttctagttagagaccaacgtcttggggctaacgtgggatccgctcaaggacctactggtttaggtaaatacctaatgcgttccccgactggagaagtcatttttggaggggaaactatgcgtttttgggatctgcgtgctccttggttagaacctctaaggggtccgaatggattggacttgagtaggctgaaaaaagatatacagccttggcaagaacggcgttccgcagaatatatgactcatgctcctttaggttctttaaattctgtgggtggtgtcgctaccgagatcaatgcagtcaattatgtctctcctagaagttggttagctacctctcattttgttctaggattctttctattcgtaggtcatttatggcacgcgggaagggctcgtgcagctgcagcaggatttgaaaagggaattgatcgtgattttgaacctgttctttccatgaccccccttaattgaaacaggagtccaatgtttgaagtcagaatcaatttgattccactaccctacatattggtaggatggggtcatacttcaaataattcctttctttttatttctatctaatctatttttttctggctcggctatagccgagccatttccttttatgatactaaaaagccaggcaacaggaaagaaatattttcaccgagcaaaggagagagagggattcgaaccctcgatagttttttgttacgaactataccggttttcaagaccggagccatcaaccactcggccatctctccgaaagacgatttctattatatttttattccaccgatagaacatggccatatgaccatcactatctagagaaaggtgttaggtttgaatctatctatatatacagatagatgcatgatccatctatgtcctgtgaagtaaaaaaatgacccgcggcttcatgtccgaataaagtaagaataaagtaaaggggtgtaaataagtcatctcgaatcaatggattcattgtaaaatccctctatgatataatgcattttgattacaatttttttggcaaagggattaaatggtataattcttttgttggtagattggaggattagaaacatgactattgctttccaattggctgtttttgcattaattgctacttcattaatcttactgattagtccgttgtatttgcttctcctgacggttggtcgagtaacaaaaatattgtattttctggtacatcattatggattggattagtctttctggtgggtatccttaattctctcatctcttgaacctatttggtccagatccaaaactgaaatgacccctcccgcgaattctttcgggttgtgagacacattcaaattcaatataagtcctcaaaatggaactaaaaaaacaaaaaaagggggggtcaaactaactttcttgaataMSaaacttctaatataaattgtaaattgaattggaatcgccctgaacagagtatctggcctagctagggataaatattatccagacacctcgtatcaaggtatcaagaacgatgcggatatagtcgaatggtaaaatttctctttgccaaggagaagacgcgggttcgattcccgctatccgcccaggttaaagtattgtagttaatggtataagggattcgatataattgactgtgatagtatagtgaatggttctataagtattaattaatttaattagagacaaacccttttttatcacaaaaatgttgcggagacgggatttgaacccgtgacctcaaggttatgagccttgcgagctaccaagctgctctaccccgcgatgaagataagaaggaggccctaataaacaaacaagaaggccctcttccatatctgtataaatagaatagcccatttatacagaatggtaaaggggccccgatgaccataggaaatgactagaaaaatgaaagaatttttgaatccttaccaacttgatcttgttgcccctggcaacaaacatgcatgaaccatttcccgaagtatgtgcccggaaagcccaaagtctcgatagttagctctcggtcttccggtcgaaaaacaacgtcgatgaagacgtgtaggcgcactattacgcggtgaggattgtaactttccatgaattttccatttctcactcaacgacggaactttgcttatttctttttttgaggatcgacgaatcaaatgatatttttgttccagtttttgcctcttcttctccctctgaatcaaacttttccttgccataatggttcagttcctattagtatcaatgatacaagtcggatcctagatgtagaaatataagaaggcatagccccttctctatcaaaagaaatcatattctcatggatacaacacataaaggaaagaattaaccaaatttgcctgacgtggaggcaatcaagaaagccgcatacgtgaatatataacctacagaaaaatgggctaatccaaccaatcttgcttgtacaatggaaagagccactggtttatctctccatcgaatcaaattagctaaaggtgtgcgttcatgagcccatgctaaagtttcaatcaattcctgccaatatccacgccaggaaattaaaaacataaatccagtagcccaaacaagatgtccaaataagaacatccacgcccaaactgataaactattcataccaaaggggttatatccattgataagttgtgaagagtttacccatagataatctcttaaccatcccatcaaataagtggaagattcattaaactgtgaaacgttaccctgccataatgtgatgtgtttccaatgccaataaaaagtaacccacccaatggtatttaacatccagaaaactgccaaataaaatgcgtcccaagcggaaatatcacaagtaccgcctcgtcccggaccatcgcaaggaaaactataaccgaaatcctttttatctggcattaactttgaaccacgtgcatctaaagcaccttttactaagatcaatgtagttgtatgtaaacctagagcaatcgcatgatgaaccaagaagtctccaggaccaattgttaagaatagtgaattactattctcattaatagcatttaaccagccgggcaaccatatgctttgacctgcattaaatgctgggctattcgttgaagataaaagcacatcgaacccatatgaagttttcccatgagcagattgtatccattgggcaaatataggttcgattaagatttgtttctccggagtaccaaaagcaagcatgacatcattatgaacataaagccccaaagtgtggaaccccagaaagaggctggcccaacttaaatgggatatgatagcttctttatggtctaacattcttgccaatacattatcctcattctgttccggattgtaatctctaatgaaaaatatagccccatgagcaaaagcccctgtcatgatgaatcctgcgatgtattggtgatgagtatataacgcagcttgagtagtaaagtcttgtgctatgaacgcataagcaggtaaagagtacatgtgttgagctaccaaggaagtaataacacctaaagaggctagagcaaggcctaattgaaaatgaatcgaattattgattgtgtcataaagacctttatgtccacgccccaatcgcccccccggaggaatatgtgcttctaaaagatcttttatactgtgcccaatcccgaagttagttctatacatatgaccagcaacgagaaaaataaatgcaatagccaaatgatgatgagcaatatcagtcaaccataaactttgcgtttgtggatggaatccccctagaagggttagaatggcagttcctgatccttgggaggtaccaaataaatgactatttgaatcggggttttgggcataaagattccactgacctgtaaaaagtggtcctaacccttcgggatgcggtaatacatctaaaaaattattccatcgaacgtattcccccctggatccaggaatagcgacatgtactaaatgccctgtccaagccaaagaacttacaccgaatagtcctgacaaatgatgattgagacgagattcggcatttttgaaccacgaaacgctcggtttccatttcggttgtaggtgtaaccaacctgctattaaggatatggcagaaagaaataatagaaaaagggctcccgtataaagatcttcatcagtacgtaaaccaattgtataccaccactgataaacaccagaataagcgatattcactgggccaagagcaccccctcgagtaaaagcttccacggccggttgaccaaaatgaggatcccaaattgcatgagcaataggtcttacatgtaaggggtcctgtacccatgcctcaaaatttccttgccaagctacatgaaacagatttccggaagtccatagaaaaattattgctaattgcccgaagtgagaagcaaaaatattctgataaagacgttcctcagtaatatcatcatgactctcaaagtcatgcgcggtcgcaataccaaaccaaatacgacgagtagtggggtcctgagctaagccttggctaaaccttggaaatcttaatgccataatgcctttcaaatcctcctagccattatcctactgcaataattcttgctaagaagaacgcccatgttgtggcaattccacccagaaggtaatgggttactcctacagcacgtccttgtacaatgctcaaggctctaggctgagtagcaggagcaacttttaatttattatgagcccaaacgatggattcaataagttcttgccaataaccacgcccgctgaatagaaacattaaactaaaagcccatacaaaatgagcacctaggaaaaaaaggccatatgcagataatgaagaaccataagactgaattacttgggatgcctgtgcccataagaaatcgcggagccacccattaatagtgatggaactctgcgcaaagtttcctcccgtgatatgagttaccactccttgatcacttatactaccccaaacatctgactgcattttccaactgaaatgaaatatgactaccgaaattgcattgtacatccagaataggcctaagaagacatgatcccaagcggatacttgacatgtcccccctcttccaggtccatcacaagggaaacgaaaaccaagatttgctttatccggtatcaaacgagagctacgagcaaatagaacacctttcaggagtatcaatactgttacatgaatcgtaaatgcatgaatgtgatggaccaaaaaatctgcggttcctaatggaataggtaataaagcaaccttgccacctactgccactaaatcaccacctccccaagtcaaactggtgcttgctgttgcaccaggggcggttgcagcaggcgccaaagcatgggtgttttgtatccattgagcaaagacgggttgtaattggatagcggtatcagaaaacatatcttggggtcgccctaaagcgctcatggtatcattatgaatatacaaaccaaaactgtgaaagcctagaaatatacatacccagttgagatgtgatatgattgcatcacgatgcctaaggacacgatctaatagatcgttgtatcgagtagttggatcataatctcttaccataaaaatagctgcatgcgcggcagcaccaactatgagaaatcctccaatccacatgtgatgtgtgaacaatgacagttgtgtaccatagtcagtagctagatatggataagggggcatggaatacatatggtgagctacaacaatggttaaagagcctaacatagctaggttaagagataattgagcatgccatgacgttgttaggatctcgtataggcctttatggccctggcctgtaaatggacctttatgagcctctaaaatatcttttatgccatgaccaatgccccagttggtcctatacatgtgacctgctatcaagaaaagaattgcaatagctaaatgatgatgagcaatatcagtcagccatagacccccagttactggatctaatccgccacgaaaagtaagaaattccgcatattttgaccaattcaaggtaaaaaatggggttgctccctcggcaaaactgggataaagttgagccaaaagatcccgattcaagataaattcatgaggaagtgggatctctttaggatctactccagcgtttagaaattggttaattggtaaagatacatgtacttgatgccccgcccaagaaagagacccaagtcctagtagccctgctaaatggtgattcaacatagattctacatcttggaaccaggccaattttggagcagctttgtgataatggaaccaaccagcaaaaagcattaaggctgcaaagactaatgcaccaattgcggtacaatagagttgtaattcactagttattccagatgctcgccaaatctgaaaaaaaccagaggttatttgtattcctcggaaacccccgcccacatcgccattcaatatttcttggcccactattggccaaaccacctgggcactaggtccaatgtgagtagggtcacttagccatgcttcataattggaaaaacgagcaccatggaaatacataccactcagccaaagaaagataatggaaagttggccaaaatgagcactaaatacttttcgagagatctcctccaaatcattggtatggctatcgaaatcgtgagcatcagcatgtaggttccagatccaagtggtagtatcagggcccttagctattgttcttgagaaatgacccggtttggcccattcctcgaaagaagtttttacgggatccctatctaccaaaattttgacttctggttccggcgaacgaataatcattgagtcctcctctttccggacaacacatccaaagaaacccgccaatagtcaagtaattagtgaatctatgggagatgtttataattagtttctttttctttcttctatctcccatctattttatttagttattcactggagcaattatgatctggaagtcgatccggggcaagtgttcggatctattatgacatagccatgaggcgcgcaacggacctttttaatcttctacaaccttttccgggctttaaattgatgcaaaaaacattttttgtgcaacctagtctgtatttattaatatctcaattcaaagtttctagacgtcgctactttaacattacagagaacacgtatatattatattctaaattctcggaagttcattttaatagcagaaatatatattctctactttatctgcgtatcctttatactcgcgaaataccaaacgaaatagaaaatgatcttagaaaggatataatgaaattcttggattgtttttaccagataaatgatcctttttatttgaMaagctaacaaacaattcaatataaataataaaaaaaaaagagtgctcttattcgaaacgtctcgtgatcttcaaccaattctgcgcttcaatataattaccaggagtgagcgctatagcttgtttccaatactcagcggcttgatcgaaccaagcctccgcaatttcagaatccccctgtcgaatggcctgttctccccggtcggaataggcgggtcaattccttcccttagaaccgtacttgagagtttcctacctcatacggctcatcgttcaattcttgtggtgtcccattttttttctcaggttaaccaaaagcaaaagaggttaattccatgagtttcaaacttgaatttttattaattagttttatcttttctcccaccttcagaagaataaagcataggcatttccactattgctagaattttctcaaaggtaactatctcggtttcatagagaaattgatatagaatcttcgaaaaagtcttttcttcataataaagaaaagacttactatctttgggatctgatgctacaccgctgctcaataccttaggggatcgactttattacataaatggattcctaacttttatcttctatcatgacataagtaagtaagcagttcttattgtatcggcccaaaacctcactaattgatctttacggtgctttctctatcaattagatcctttatccatagaataaagtatctaggcatatctatttcttcatattttgacttctatgaagttctttgctacagctgataaaaatcgttttttggacgatgcatatgtagaaagcctattttttcgagtatttactagcggattcgctcttttctctttccttctatagtggagatagtcgcacgtaatgacagatcacagccatattattaaaagcttgtggtaaaaacgggtttcgttctagtgcccgaaaataatattccaaagcttttgtatgttctccgttacttgtgtggataaggcctatgttatagagtatatagcttcgatcatagggatcaatttctagtcgcatagcttcataataattctgtaaagcttccgcataatttccttcggattgagccgacatccgttacggtcgttgttcgattcaaagaatctccgttccagaaccgtacgtgagattttcacctcatacggctcctcccttatgtgcataatgagaataatacatggaatcaaaaaagattgaaatattctcattattgactgagcggggctagtgtttttacaagaaatctctagccaaccttcctgcaaaagatcttttttaccatcaaatgggttgatactagataaaaaaatggtaacttcaacaatttctttgtcccccacgccccttaaattccaggaattcgtcacttcaacagtcttcgatggttatacgggtatccaaaatacaaacgagatggatgtttgttggcccaaccattcttcttagttccggtctcgggagtataatttataacataacaaagttttcgtgttgttgatttctagacgtagtgcttcttctcctatgccgcctatgggtactaatggattagggttgaccccacaatacataacccataggtgtaacctttcgctcaatactagaatcgacaattgaagcatctgaggcggcattaatcggggatacacgacagaaggaattgttttttttacaaacttcaccttcaaaaagcgtagattttttgcaataacctttttttctttctatcccgaatcatgtgtctttcttctaagactgaaagaaaagcggtaaatagaaaaagatacttaaaaaaagaataatcaaatcgcaccatctctgtaataggtaaatgcctctttttctcctgaagttgtcggaattattcgtaataagatattggctacaattgaaaaggtcttatcaataaaatttccatttatcctcgatctaggcatagatagcaatccattctataattcttttcattacctctcgtgagaaaatgatcccacaaacaacggaattgtatagtacgaaataacataaaaacaaaaagatatgaccttctactcaaattctttctttttgataggaatccgattggatttcatccaaataatttcatacaaatcgagtagtatattaatgaataaggggagctattccgattccattgaaatggaagaatcaaagaatttgtcctacagattaagataattcgagaagttttcattgaattatgagaaaaagaatcgaataatcattctatgatgaaaatagaataaaggcccattttgtgttgtgtgcataccagatatacactatcMattcatgggatgatttatgaatttttaatcaatctcctgagagatcgaaaactcgaaaggaatttttgaattcaattcttatggaaatggaatcctagtcgaaatagaatcatgatcgaaaagtatccattaatcatagtcgtagatagaccgatattccttacaattcatcgattgaattcctttaaaaatatcatattttcacaaaaaattttatctaccgggaaggtttttgatgaaaagtgtccgcaactatctaagaatcgagtatgaatgactcgctattcattcggttgctgggacataatcattatgtaggagagatggccgagtggttcaaggcgtagcattggaactgctatgtaggcttttgtttaccgagggttcgaatccctctctttccgtaccttaaactaatttaccaatgttactaaccacaatgtatcaaataacaacacataccctgattccaaaagttaaaactttctttgatatagattcgatatttctgtggtacgtcaaatactggaaagagcggacaagggatgaaatctccctactgattatgatacattaatgggagaaaaatccctggataatccccttatcttattgtccgaacccttcttattttagttaggtttaagtctgacgagaataatattctacgactagcaattcatttattttcaaaccgatccatttactatcgattatttgattgactaatcctttatattgaaatgggtgaagagtcaaatgttttggcacttcctcatggggggatgaatcaagataattttgaatcctcgatttttgatgatccctcgccgtaataatatcgcgtggtttgcagcgataacttggtatatctactatacagccattaactaaaatatgtctatggttaactaattggcgggcttgaggaatagtcgaagccatacccaatcggaaaaggatgttatccaaacgcatttcaagtaattgtagtaaaacctgacctgttgacccttttgcttttccggcgatacgaacgtatttaagtaattgtcgttctgtaagaccataatgaaaacgcaatttttgtttttcttctaaacgaatacgatattgagattttttcccagagcgcgattggtttctaagatcgcttccggctctaggccttttactagttagtcctggtaaagccccaagacggcgtatttttttgaaacgaggccctcggtaacgcgacataaagactccgaaatttcataaacctaaaataaaactgaactaaattaaatgataaatgaataaaaaaggggaaaaaagccttttcaatgttctttgatttcaaaaagaccaatcatgtgaaaaaaaaacaaatagaaaaagccggctatcggaatcgaaccgatgaccatcgcattacaaatgcgatgctctaacctctgagctaagcgggctcaaaaatagtagaaatggaatttagtaaactcttgggatcttttctattaatatgaactattaattattagctattcataatgaatatggatagaaaagtagaatatccaataaatattggatagtatagaagataaggattcatatagtgatatagaatttggatctatttctcaattatatgcttatcaatacttcatttttgaattcatctttttttactaattactaatattttattaactaatttaatttactgttatatcatctatataaaaattcgaaatagaaaaatactaaatagaatatagaataatccagaaaatagaaattctaatcgatttaatcaatatccaatttcgattttcttgagttatcttatagaaggtccactctactctaaggaaaggataagataagaagaaaaataaaagatgcaataaagataaatgcattccaaaccataatgaatgagacattcctctgttgtcattcaaaaaagaatcgaccgttcgagtattccaaattgcacgagaaaaatgagagtaaaagaggcatagatatgttatatgatatagatcatatccatctatattgaattgcggatacagaaataataaattatttctgattggatcaaatggaggtctctgatagagattaaagaagataggcaagaaattcaaagaacaagaaacgcttttttctctagtttctatagaaaaagaaaaaatcggtatctaattcgagcaggatttcagcaaaagggggatatggcgaaattggtagacgctacggacttaattggattgagccttggtatagaaacctactaagtgacaactttcaaattcagagaaaccctggaattaaagatgggcaatcctgagccaaatcctgttttacgaaaaccaacaaaacaataagggttcataaagcgagaataaaaaagagactcaatgggagctgttctaacaaatggagttgaccacgttgcgttggtaaaggaatctttttatcgaaactcgagaaagggaaaggataaacctatgtatatacgtatacgtactgaatactatctcaaatgattaatgacgacgcgaattttttatatgaaaaagaaagaatcgaatattcattgattaaatcatttactccatggtctgataaatcttttgaagaactgattaatcggacgagaataaagatagagtcccattctacatgtcaataccgacaacaatgaaatttatagtaagaggaaaatccgtcgattttaaaaatcgtgagggttcaagtccctctatccccaaaaaaggaccctttgactccttaacttaacgatttatcctattaaaaaaaattctggagtctggataagactttttctacccctttcgtctttttaattgacatagaaccaagtcatctagtaaaatgaggatgatgtgtaaggaatggtcgggatagctcagctggtagagcagaggactgaaaatcctcgtgtcaccagttcaaatctggttcctggcacatgattaatttgtatgagtatctattccataaattaattgatatctacaacttaattgatatggatcgacatacatattcattaatagtatagatcatgatacatccttatccatctaggtatctggaactatattcctttattttatagctgaggaaaatttctagaaagtataaaaagtatctatacgtaaaatatcgaaattagattatcttttctcttctttttgatttcttttgttcatttcatactttgtctcctctcgttcaaaatcaaaatatgaatacttcatacatatatgaaaggttcaattagttgcttgaaaaacccaagcaaaggtctagtctcaaggagttaatggatgggaatagcgaagatggatctgagatagagtacaaatagaattcgacccctttcatttcttgttattttcattctctcctacgcgctcttctagagcgcgtgtaacttatgtgcgcagtacaaagttcataatgtggaactcttttaattcatcctattggctcagctcatccaaaataaaaagaaagaagtatactccaaatttgagaatttcaatgaatccctaattgtattgtctttttttatttagcacatccatattacgaatgatgcttcaattactccgtttgatttagaagagaacatacaaatactccttgaatatctagagttatagaaatgaggattagtttcttatcattcaatgagcatcttgtatttcataaaaattaggggcaatataatccttacgtaagggccatcctatccaactttcaggcattaagatacgtttaagtcgtggatgagtatcataacagattcccaacatatcataagattcccgttcttgaaaatccgcacttttccaaatccagaaaacagacggaattcgaggattactcctcggggcaaatacttttatgcatacctcttccggttgatctacaccatactctattctcgtaagatgatacacactagctaacagtccaccgggtgctacatcataagcacattgggaacgtagataattgtaaccatatacatataaaatgacagcaatggaatgccaatcctcaggctttatttgtaaagtctctattccttgataatcgaagcccaaagatctatgaactagtccatgcttgactagccaagcagacaaaggaccctgcatcttttttatctcccgcattttgatttgtatttttatttgtataWgWagattaatttgttgtttgttattcatacaaaggaatgctgcctaattcactaattcgtgggaagatactgaacttttgtatttgaaaaatgtttcaggaggtatctctgaagtagatggtgattgatagagtaatccttgatcataatttccagtatgaatactgcgtccaacatgaaacttgtgattggtagtaaaacaccgattttcttcttgagacctaattcgctcttcatagatttctctagctattttcttacgaagttttgttatagcatctataactgcctctggtttaggtggacagcctggcaaatagacatctacaggaattagcttatcgactccccgaacagtactatacgaatcggtactgaacatcccccctgtaattgtacatgctcccatagcaataacatattttggttcaggcatttgttcatataatctcactaaagaaggagccattttcattgttactgtgccggctgttaaaatgaggtctgcctgtctaggactcgatcttggtaccagtccataacgatcaaagtcgaatcgtgagcctattaatgaagcaaattcaatgaagcaacaactggtaccataaagaagcggccataaactagagagccttgaccaatttgaaagatcatttaatgtagttgaaataactgaattttgggttgttcgagcaagtaagggaaattctatggaattcataaccgtctttttttttactttttttattgtctgaatattcaggaactaagaccattccaatgctccttttcgccatgcataaactaaaccaacaattaggataagcacgaaaattaaagcttctataaatacggatacccccaatacatcgaaactcattgcccatggataaagaaaaaccgtttcaacatcaaaaacaacaaaaactagagcaaacatataataacggattcgaaattgtaaccaagcatcgcccattggttctatacctgattcataactcgaaagtttctctggccctttgctaatcggggctaaaattccggaaattagaaatgccaaaataggaataacacttgatattattagaaatgcccagaaaatatcatattcataaagaagaaacatagatgaactcctatgagtgtgaaaaatagacccgattagtcgatttaattggaattaattgtaaagtcatccataatatcaaataaatcattttgatcgacctatctagtttcgtttgttaactgtggtatatgtctcgtttaaatattcatcaattggaatcctatttccattaaccttacttcgaatctagatagagtagttataaatagatagtgctcttatacaaaacaaataaaactttttcgctttcacctgcctttggatgaattttttataacgaagaaaaggaattcaaacttttattataattttaatatactagttaagaatattagttctattagggctatacggactcgaaccgtagaccttctcggtaaaacagatcaaactgattattatcaaaatgattcgaactggttcaaagacccaacatgccttgcattgggctctttcattaactgatcgaaatatcagttagtctgccatcttttttcttgccaataaggagatggctccatgtgctctgattcattattttggtttcgactcaggagcactaccaaagtgtttcaaagaagggttatcttgacgtaggtctgctttttgccgagattaacctaagttaaatggagtctctatcggccctgcttaaagaaatatgaaacttcatacaccttaaagttcatagggagaaaagagaatttttggaggtccttatactcattataagcctagcattgaatatactgggtattcaccttatcaatatctcaaatcaaggatgggttctatttagtgcttaactgaaatgggcacccgaatcgaaccgagaaccttttgtcaggctattgttctcttgttttgttccctaaaccttatggagtaagacatggatttatcaataagataaattcttttgattacatgatgtgatggactcctctgaaaaacattggcgcacgtgtaaacgaggtgctctacctaactgagctatagcccttgtgtttatgatacatattttatcatattatgtagataatttcttgtcaagatgaatattacatgattcaacacatatctcccagtttgattggtattgcttagaagtaatattggatttataattcatcgatgggatgagttctttttgtttctctttgtgatgataaatgacctacttaactcagtggttagagtattgctttcatacggcgggagtcattggttcaaatccaatagtaggtagaacttattagataccagagtcagggtatctaataagtttttctgaccaccttctcttattgattttgtaccttttccattcatttttgaattgaatattttttcattgcataagaatccatccgattccacttgatttttttgaattgtattgaatattgtattcaatcaacaggggggtgtataaacagaacctctgtttatatcgaagttcctttgattgttcgtatgcaccaactaattatgaaattgcattgatagcctcgactcgtgtcctagctcgtctgagagctagatttgcctcaattgtttgtctcttaccttcagcttttcttaagttagcttccgctagttcaagagtttcctgagcttcttgtgtatcaatatcactacccttttccgcgtcatttactaaaatagtgatctcattattgcctattctagcaaaaccacccatcagagccattgttaaccattggtcgttaaggcgtattctcaaaatacctatatctacagctgtggcaataggcgcgtgatttggtaatacgccaatttgtccagtattagtagataaaatgatttctttcacttctgaatcccaaacaattcgattaggggttagtacacaaagatttaaggtcatttcttcaatttactctccatttctaagttcgtagccttcgcagtagcttcatcgatgttacctaccaaataaaaggcttgttcaggaagaccatctaattctccggaaaggatcaatttaaaccctctaattgtttctgctagaccaacatatttccctggggaaccggtaaatacttctgctacgaaaaagggttgggataagaaacgctcaatttttcgtgctcttgctacggttaagcgatcctcttcggataattcgtccaacccaaggatagctataatgtcctgaagttctttgtaacgttgtaaagtttgcttaactctttgcgcagtttcataatgttcctcaccaacgattcgaggttggagcatagttgacgttgaatctaaaggatctactgctggatagatacctttagcagctaatcctcttgatagtacggtcgtagcatctaaatgtgcaaatgtcgtggcaggagcagggtcggttaaatcgtccgcaggtacataaactgcttgaatagaagttatggatccctctttggtagaagtaattctttcttgtaaagtacccatttcggtactaagggtgggttgataacccacagcagaaggcattctacccaataaggcggatacctcagatcctgcttggacgaaacggaatatattgtcgataaatagaagtacgtcttgttcattaacatctcggaaatattccgccatagttagggcagtcaaaccaactctcatacgagctccagggggttcattcatctgaccgtagactagagccaccttagattctgcaatattttgttcattaattactcccgattctttcatttccatgtaaagatcatttccttcacgagtacgttcacctactcctccaaatacggatacccccccatgagctttagcaatgttgttgatcaattccataatgagtactgttttacccactccagcccccccgaatagtcctatttttcctccacgccgataaggggctaaaagatctactactttaattcctgtttcaaaaatagataattttgtatctaactgtataaaggcgggcgcagatctatgaataggagatgttgtacgagtatctacaggtcctaaatcatcaacaggttctccaagcacgttgaaaattcggccgagagtcgctccgccgactggaacacttagaggagctcctgtgtcaatcacttccattcctctcattagaccatctgtagcactcatagctacagctctaactcgattatttcctaataattgctgtacctcacaagtcacattaatttcttgaccgatagtatctcgacctttaactaccagagcgttataaatattaggcatcttgcccgggggaaaggctacatctagtaccggaccaatgatttgagcgatacgtcccaggtttcaagtgtggaaactccaggacccgaagtagtaggattgattctcataataagaaaagtgaaatatattgaattttgcgaaaattgtcgaatccaaatgttcgatagcaagttgatcggttaattcaataagaaatggtaattagcactcgatttaattggtaccatccaaccgaatccaattccattttgtttacttattcaattctcaagttcaaccaacctattttcaaaatatcaagatcaagtggatgaataaaaatcttgagcttgagaaagtccttaatttgatttgtctatcattataacaagaaattccatattatctatggaattcgaacctgaactctatttacaattcatcattggcccttattttttcttttttcagcagagcgcccagtctattcttttttttatacctatcctttttcatggatataaattcctcatattttcacatctagatatacaacatatatcactgtcaagagtgaatttcttattatttcaaaagtaagggattctcaatttcaaaaacaagaattgggttgcgccatacatatgaaagagtatacaataatgatgtatttggcgaatcaaataccatggtataataaagaaccatttagttgataatattcgttgatgattttgtgaaagatttctgtgaaagctttcattaactccgaatttctgtcgagtagaccttgttgttgtgagaattcttaattcatgagttgtagggagggacttatgtcaccacaaacagagactaaagcaagtgttggattcaaagctggtgttaaagattataaactgacttattatactcctgattatgaaaccaaagatactgatatcttggcagcattccgagtaactcctcaacctggagttcctcctgaggaagcaggggctgcggtagctgctgaatcttctactggtacatggacaactgtgtggaccgatgggcttaccagccttgatcgttataaaggaagatgctaccacatcgagcctgttgctggagaagaaaatcaatatatatgttatgtagcttaccctttagacctttttgaagaaggttctgttactaatatgtttacttccattgtgggtaatgtatttgggttcaaagccctgcgcgctctacgtctggaggatctgcgaatccctacttcctatacgaaaactttccaaggcccgcctcatggtatccaagttgagagagataaattgaacaagtatgggcgtcccctattgggatgtactattaaacctaaattggggttatccgctaagaactacggtagagcagtttatgaatgtcttcgtggtggacttgattttacgaaagatgatgagaacgtgaactcacaaccatttatgcgttggagagaccgtttcttattttgtgccgaagcaatttttaaatcacaggctgaaacaggtgaaatcaaagggcattacttgaatgctactgcaggtacatgcgaagaaatgatcaaaagggctgtatttgccagagaattgggagttcctatcgtaatgcatgactacttaacagggggattcactgcaaatactagcttggctcattattgccgagataatggtctacttcttcacatccatcgtgcaatgcatgcagttattgatagacagaaaaatcatggtatacactttagagtactagctaaagccttacgtatgtctggtggagatcatattcactctggtactgtagtaggtaaacttgaaggagaaagagacattactttgggctttgttgatttactacgtgatgattttattgaaaaagatcgaagccgcggtatttatttcactcaagattgggtctctctaccaggtgttctgcccgtagcttctgggggtattcacgtttggcatatgcctgctctgaccgagatctttggagatgattccgtactacaattcggcggaggaactttaggacacccttggggaaatgcaccgggtgccgtagctaatcgagtagctctagaagcatgcgtacaagctcgtaatgagggacgtgatcttgctcgtgagggtaatgaaattatccgtgaggctagcaaatggagtcctgaactagctgctgcttgtgaagtatggaaggagatcaaatttgaattcgaagcaatggatactttgtaatccaataattgccgttcgttctcttaattgaattgcaacgaaactcggcccaatcttttactaaaaggattgagccgaatacaaagattctatttattctatctatctagatatacaagataaaaacataacgaaataaacaattcaaatgcttctattgtttgttgtgttcgatccacaattaatcttatggatctttaggattggtgtattcttttaatcccttagtttcggatcatgaatggagtcaagtatgacaacctcttctacccatcctgtatattgtccttttcgttccgtgttggaatagacgagattttacgaaaaaaggagaacaaattttcgatgcgaatttgacacaagatgaaggaaggaaattgctatttcaatttcgaaaaaaaagagttccatcagtaatactccggtttctcacaaaacaaaagaaaatcctttttttcaatactcattccttattttattagttaatgatctagtgattggatctctatgcttattccgatagaaaatgaaatattcaaataatttttcatcgaatgactattcatcacataaataggggcaagaaagttctatggaaaaatggtggttcaattcgatgttgtataaaagaaaattagaatacaggtgtgggctaagtaaatcaattgataggtttggtaatcaaaaaaccagtgtaagtgaagatccggttctaaacgatacggataaaaagattcatagttggagtgaaagttctagttacagtaatgctaatcatttagtgggcatcagggacgttcgtaattttatctctgatgacacctttttagttagagatagtaataggaatatttattccatatattttgatattactaatccaatttttgagattgacaatgatccttctttactgagtgaacgagaaagttctttttttagttatcggacttatgcttatctgaagaatggatccgccctgtgatcgttccatgtatgatactaaatacagttggaataatcacattactagttgcattaactcttatattggttctcaaatctgtattgagagttccattttaagtagtagtgacaattccagtgccagttacatttatagttacatttatggtgaaagtagaaatagtaatgaaagggggagctccagtataagaactagcaggaatggtattgatttcactcgaagagaaaattctactgatttcgatttgactcaaaaatataggcatttgtgggttcaatgcgaaaattgttatggattaaattataagaaacttttgaaatccaaaatgaatatttgtgaccaatgtggatatcatttgaaaatgagtagttcagatcgaatcgaactttcgattgatccaggtacttgggatcctatggatgaagacatggtttctctggatcctattgaatttcattcggaggaggaaccttataaagatcgtattgattcttatcaaaaaaagacaggattaaccgatgctgttcaaacaggcacaggtcaactaaacggtattcccatagcaattggagttatggattttcagtttatggggggtagtatgggatccgtagtaggcgagaaaatcacccgtttgatcgagtatgctaccaataaatttttacctctgattctagtgtgtgcttccggaggagcacgtatgcaagaaggaagcttgagcttgatgcaaatggctaaaatatctgctgctttatatgattatcaatcccataaaaagttattctatgtatcaatccttacatctcctactactggtggggtaacggctagttttgggatgttgggggatattattattgccgaacctaatgcttacattgcattcgcaggtaaaagagtaattgaacaaacattgaataagatagtacctgaaggttcacaagcggctgaatatttattccataagggcttattcgatccaatcgtaccacgtaatcctttaaagggtgttctgagtgagttatttaagcttcacgctttttttcctttgaattaaaattcacttattaagtttagtggagccttaagtcaaattatttttttttatttagttacatttttgtatttgtagcgaacaattaggtagtttatcggaatcaaagtcaaaattctaaggaagaatttcttttttctttggtgataatattgaattgtaaattgtagaaagaatcgtgcggataattcttttttttataccgatattcctgattattaattaggaaacctctatcaacaagaaaatggttctcttcaaaattcaaattgggcaaggcaaataaaataaaccgaaggtcatctttccttcttgctttgtatatatataattcaaatatagaaaatatagatatagagtatctatcttccgagaatctctatttttactaagaatcctgttgttggaaagataaagaagaataagtctcatttatttaattatccattccttgcacttattatatataatcacttagatatactcaatataattctatacgaattataattattctaagatatctttctaacaggtacaaatattaaatcgaggtacccattctatgataatttttaacaacttaccctctttctttgtgcctttagtgggcctagtatttccggcaattgcaatggcttctttatctcttcatgttcaaaaaaacaagattttttagattcgataggtgcaaatcttatctatttttttcaagacttagatatagataacacagatatctatttagtagaatatggcagtttctttcgaacatagctcttatgtatgcgtaaatatatgggtaaataaattatagcaattttcaaatggatcggaatccaggtggatgtatgaaatgtaaagtcaatgtatctatatgtggatatctataggagatcatagaaaagggatattcttattttagacagatgaattactcctaaagggttacattcgaatgacgctagttgatgagagttacttcggaaacacgaaagtcaaattcatttggactattttctcaattccaataaaatgcaactggatctagtatgagttgtcgatcagaacatatatggatagaacttatagtggggtctcgaaaaataagtaatttctgctgggcctttatcctttttttaggttcactaggattcgtattagttggatcttccagttatctcggtaagaatttgatatctttagttccgcctcaacaaattcttttttttccacaagggatcgtgatgtctttctacggtatcgcaggtctctttattagttcctatttgtggtgcacaatttcgtggaatgtaggtagtggctatgatcgattcgatagaaaagaaggaatagtgtgtatttttcgttggggatttcctggaaaaaatcgtcgcatctttctacgatttcgtatgaaagatattcagtccatccgaatcgaagttaaagagggtatttatgctcgtcgtgtcctttatatggaaatcaaaggacagggggccgttcccttgacgcgtactgatgagaatttgactccgcgtgaaattgagcaaaaagccgacgaattggcctatttcttgcgtgtaccgattgaagtattttgaaatgaacttgaactgaagaagaaattctttctcggctcaagaattctctgttctttctcagcatagcatagcttcagaacgttcatgtatacgtatatggaacatccataaaacgaaattttttttgtatgcataaaaaagaatttatgcgtatggaaatccactcaactcaatttagtcaagtaaaagtaacaaatcgaaaatatcaaaacatttcggaataaaggatttctctttttattttcaatatgaattgaaatttttcttaatgatcaaaggcaaaggattgcttggatcataaggataacttttctgtcttgttttgccactcatttttgatcattccattaggtattttcttttttgatagaaaggacMatttggcttaaaatcctttcaagcattcatcgaaaagggcttcgaatttgatcaattcaattgaggtatctggaaacaagattttttcttatttcttcatttgaaacgggctcttatgattcatagatcctatgccttgtaatagaactagaaatagtagatcacatagattcaacaattcattaacaattcaaagatgaaaaaatggtaaaaagaaagcatttcttcctcttctatatcttgcatctatagtatttttgccctggtggatctctctctcatttaataaaagtcttgaattttggattactaattggtggaatactaggcaatccgactgatattcaagaaaagagtattctagaaaaattcatagaattggaagaactcttactcttggacgaaatgataaaagaatacccggaaacacatctacaaacacttcgtataggaatccacaaagaaacgatccaattgattatgattttgcacttatcgacaaatataacctctttcattattttaagtggttattctattttgggtaatgaagaacttgctattcttaactcttgggttcaagaattcctatataacttaagtgacacaataaaagctttttctattcttttattaactgatttatgtatcggattccattcgccccatggttgggaactaatgattggctatgtctacaaagattttggatttgttcacaacgatcaaattatatcgggtcttgtttctacttttccagtcattctggatacaatttttaaatattggatcttccgttatttaaatcgtatatctccatcacttgtagtgatttatcattcaatgaatgactgatccaactataatatttgttactttgtaacataaggtacataagcaaagcatttccattttaagacgtacttactctttctaccctacagggatttctactactccttctattccagtaaaatgatttcaataaagtaaatagcagaattgtggatagggaactatacaagcgacctacctaattttattgtagaaattttcgggatcaatgattggaccatgcaaactaaaaacaccttttcttggataaagaaagagattattcgatgtatttccgtatcgctgatgatatatatcatagctcggacatccatttcaaatgcatatcccatttttgcacagcagggttatgaaaatccacgagaagcgaccgggcgtattgtatgtgccaattgccatttagctaataagcccgtggatattgaggttccgcaagcggtacttcctgatactgtatttgaagcagttgttcgaattccttatgatatgcaagttaaacaagttcttgctaatggtaaaaggggaggtttgaatgtgggggctgttcttattttacctgaggggtttgaattagcgcctcccgatcgtatttcgcccgagatgaaagaaaagataggcaatctgtcttttcagagctatcgccccaataaaaaaaatattcttgtgataggtcctgtttctggtcagaaatatagtgaagtcacctttcctattctttccccggaccccgctactaataaaaatgttcacttcttaaaatatcccatatatgtaggcgggaacagaggaaggggtcagatttatcccgatgggaacaagagtaacaatacagtttataatgctacagcggctggtgtagtaagtaaaatcatacgaaaagaaaaaggggggtacgaaataaccatatcggatgcgtcagatgaacgtcaagtggttgatattattccaccagggccagaacttcttgtttccgaaggcgaatctatcaaacttgatcagccattaacgagtaatcctaatgtgggtggatttggtcaaggagatgcggaaatagtacttcaagatccattccgtgtccaaggccttttgttcttcttggcatctgttattttggcacaaatatttttggttcttaagaagaaacagtttgagaaggttcaattgtccgaaatgaatttctagattcgcggatttccaatatcaaattcgtaaaaagaatcaaatttttgttttgatatatgattcaaaattatgaaaagctttttgctgtttctattccagatgtcgatatcgggaattctttgtaccgcattactagtcatagtatgtatattgtgaagaagattatttgactttatccctttttttaagccaaattcgagcggtgtcactaggttactcttgtgagattgaaatgtcatagaatggatcaatcgttttctattctaatcgaataaatcaaatctaaaatttcactggatactaaacataagaagtaagtggagaatagaaaacaaaggattattcgacttctttctttgacacaagaaacaaagaaaaccggtttttgatcccgttagtaaaagattactatctttagtttctattttttccaggtttatcagaatatatttattatgaaagtagtgaacaaacaaaaaatggaaattttttgataaaatagaacttataatgaacttagttgtaattgtgtcattaggaaaatcaaatcgagcgattccttctttcttaactttgaaagatagataagatactatcagcgaataagaaattaatgaaattttcaaaaacattatcagaaatgaaatgaatttttttcaaaaccgggaaaagttattttatttagactaataaaatattatgaaagcttaagccttcttaagctttcatgtctccaacttagttcatcttattattagattattaMagagatgaacccaacccggagtatgaaccataaaagaaaatacctattaaaccaatcacaagaatacccgttaacctattatccaaagaggaatccttccagtagtatcggccatttatcccgcttcctccaccatttctttcatcaaagttgtcatgctaaagacataaacagccatagataattatgagatgtgatccttccgaatgggttaagataattcttattatgatttagtattatactattcttttttcttctcttaattgaagaaataattggaaaataaaacagcaagtacaaaataataacccccagtagagactggtacgattcaattcaacattttgttcgttcggatttgattgtgtcgtagctctataatttttattaggtttatcgttggatgaactgcattgctgatattgaccctaaaaaagaaacggtaggtacagctagtccatgaacagctaaccatcgcactgtaaaaattggataggttcgatctatggtcattgggtcctcctaaaaagatctactaaattcatcgagttgttccaaagggtcaaaacggccagttattaatggaattccttgtcggctctctgtaaaatattcgtttggacgagggcttccaaacacatcataagctaaacccgtgctgacgaataaccaacccgcaatgaatagggaaggtatagtaatactatgaataacccagtatcgaatactggtaataatatcagcaaaagaacgttctcctgtgcttccagacatgctgagctccacatattcttgtacagttaaaggggggatcgattccataaaagatgatatcagtaaatggaaattcactgaagttccatccttgttagatcgtcaatattgtaccaagggtgtttttcgagtataccgaatcagtatagctatccttattctgacacagcaacgcaatttgatgaaaatgaagtactcgataatttctttattcttttcttgttgcttgtcgatgtagaatcatgcatgtattcgaatttctccaatttctataaggtttctttctctccattttttccacaattcgatgcgaaattgaaaaatctccttttcaaagatataagcttaaattgtagaaaagttttttgttgttctcattttacattttggtagatagtattaaaagagaacaacaacaaaaatagaattgaaataatctcgtgatgcacacattgtttttttgtattagatcgaaaggttctttctggaactagctgcgaggatgggaacttatgatatgaaaagacaatttctatttctaataaatgtagaacctagaaaagaaaggaaaaattataggaattactagtcttagaatcgagttggacaaaaataaagatttgattttcttatttttactttattttcatttttactcattaaattcaggagtagattcattcacataatatctcaaatgacaagaaaaaaaggtgttattgttataaggtcactctttattctaaaatcgaaaaatagattcgatacgattaaagatcaaaagaaaagattatatggattccaatttcttactattttattattttaatattagtctactcaagaattatctaatgaatcacttgattcgaaattaagggataggtagacattacaaatgattaattgatctctttttctacctcccttactctatgctatcaattgaacttattctttcatttgaattgatatttttgcttatcttcgttcatgcttactataactagttatttcggttttctactagcagctttaactataacctcagctctctttattggtctgaccaagatacgacttatttgaaattaattgaatgaacacaacgcataaaaagaaatctttctgtggtattcatagactctaccttagagagtcaatttccaattagtggtcattgagattcatgagcaatgcggattaatatgtagggatagatattacctctcctttttccctttcaaaaaaattgaaatgattgaagtttttctatttggaattgtcttaggtctaattcctattactttagctggattatttgtaactgcatatttacaatacagacgtggtgatcagttggatctttgattaaattaattaacatctttttttaattgacttYtctttaatccaaaggaggtcaaattaagattactgttcaattatttaattgtaattttgggactaacctaaccaagaatggaatcacgctctgtaggatttgaacctacgacatcgggttttggagacccacgttctaccgaactgaactaagagcgYtttcttatcttcttatcattatcacactagctaaaacaaaaaaagaagaggattttttttctaacccgaatacatcttgtatacataagactatcatatagaatatgatataataaagattatgtatgcctgattttaatcgatttcaataaatccctcgttactgctcagacgagaagtaataggtagggatgacaggatttgaacccgtgacattttgtacccaaaacaaacgcgctaccaagctgcgctacatccctttcaattggtctacagtgtcattttatagaatccctgtcttgttttcaaaatccttattttctcccaagttatcttgccatttcttttttttattctcatgtaacatWtaataataatagaaggtttatatacacatgaatatgaaactcatcgaaaaaagggaatattttttgggaatgctcagtcggaagggacgtctttttaggaattccgtgtacaMaagcggtccttaactacttacatatatattatatcggatcatatatgtattaacattaggcataagaataaagaaggaggatttaaaatgcgagatctaaaaacatatctttccgtggcaccggtactaagtactctatggtttggggctttagcaggtcttttgatagagatcaatcgtttatttccggatgcgttgacattcccttttttttcgttctagttattgacatgagaaggggtgaagaagattagagatagaatcaaaagatttgtgactttagaaataatattgtgagaacagaaatgtgtctagggcaagaagatcatacaagatcttttaataaaatactgtacattgaatcgaattcgattcaaaatatacctaaatattagtgttttacttcttMttttttYMtttttcgcggaaagtagaagaattggttgaatcaaaaacgcaaaggaggttcatggccaagggtaaagatgtccgagtaacggttattttagaatgtaccaactgtgttagaaacggtcttaataaggaatcaaggggtgtttccagatatattactcaaaagaatcgacacaatacgcctagtcgattggaattgagaaaattctgtccctattgttacaaacatacgattcacggggagataaagaaataactcgaatcaagtgcctgtgtgtcactcttacaagtaacacgaaaaggacatattctatatataccatattattttatatattttcattttagttaacataatataactaactaaaaaaaagccaaatcaaatcctatattttgaattggaaatctttttggatcaaattgaaataggattttgaggataagaaataaacaaaccatggaaaaatccaagcgactctttcttaaatccaagcgatcttttcgtaggcgtttgcccccgatccaatcgggggatcgaattgattatagaaacatgagtttaattagtcgatttattagtgaacaaggaaaaatattatctagacgggtaaatagattaaccttaaaacaacaacgattaattactattgctataaaacaagctcgtattttatctttgttaccttttcttaataatgagaaacaatttgaaagaagcgagtcgaccgccggagctactggtctataaataaataagtagacttactttactcctcaattgaacccaaataaaaatccgaactcaaacacagattgatattttgttcgaaaaatcgtaagaaaaaaattggggaagaagattggatattggacatattcgctcatttaattttgaacgactttatcatactaatttctactctaccttcccggagttcattctccagcgaactccatttaaaatattctgacaaattccttacaatttccttttttattttatgatctcattagaaatcatataaagacaattcctatttaatatagctatttgtgcaagtattttacgattaagaagcaactgtctcttgtacagattgtgtattaatctactataactataggatactctattcccgcgaattactgcatttatccgagtgatccacaaacgacgaaaatctatctttttcctatctctatctcgatgagacgaaaccaaagatcttattttctgttgaataattgttcgagtaagtcttgaacgagccccccgaaagcttgatgcaaataaacgaatttttgttctacgtctccgagctatatatcctcgtctaattctagtcattgaataaatgaaactttcatgaataactaattgatttcctttctttcagttattcttttcctagtttattaataacaaaacggattcttccaatgtataaaataaaaattccaatggcttttgctactataaccttcccgaccacgatttgtcttttctagacatttcacctcgaaacgagtattgatactaggaataaatagaaatgaataacgaaatagtggattccatcgtttctatggttatgtcttaaacggtgaggtcctctatatataccggagtcccttacttcatttaatcaatgctattagcaagttgtacagtttccgttcttcggctctaccgatgaattatctagtaataggtctttcacaacgagatctacctatagagtaacggtatttaattatgaagattggatgggggaccctcttagtccgtttttgcaagaataggatttccccgcttaatgtttgttaccaatgaggaattttttctcatcggaaaccataaatttcatatacaatagaagaattgaatagatctttttttttagttttcgatatatagatagtgaacgaccttcttccttccattttatactattcaatagtactgatcattgggaaaatttctttccctttttctaccaatggtgatcggaacgagtcgcacatacaccctagtacatgttcctcgacgctgaggacatcccccaagagcgggggatttcgtgacatttctgattggctgtcttgtgtttctaataagttgtttaatagttggcatgttgaatcgtatacataataaatgggctggtttagatcaatcctaaccggatgattatgaattacttctctatttaatagatgaatagaatattattaaacccggtaataagtaagaagataaaatctcaaatcggcgatttgcttaaacttactgctatttttttttattcaatcgctacaagatcaacaattccatgagcttgggcttctgttgctgacataaaaacatccctttccatatcttcggatacaacccataggggtttgcccgttctttgtacataaactcttgtgatggtttcgcgcagtttcagtagttcttctgcttccaggataaattctcccgtttgtgcctcataaaaagaactcgcaggttgatgtatcattaccctgataatataacaaatggttcctctaggtgaggagaagagataaagaatactaaagatagaattgagcaaccgtacaggcatcttttgcgcattgcatacggctatacaatggaattcactttaccatcgaagaaagagaaaaaatatagatatagggtttatccgattcaggtcggcaaatgatccaattaccatccttcctttcggagcagttaaaaaatactatgatggctccgttgctttttatatattcagcaatcccaaagtttcatattgttaaaagttttctgttgtgaaaacaaaaaagtttgtgacgctgaaatggtaatggtcacctataaataaggtaaaatcgagaataccctttattttatactaatttcatactactctttcgatatataatctaatgttttgaaaaaaaatttctcatatcgaattcgaagtgccatgctattattacttaatattcctatttcatatggcgaaggcatagtcttcttaaaaaactcattggcgccaagcgtgagggaatgctagacgtttggtaatctctccgccgaccaggataaaagatcccattgaagcggctaatcccatgcatattgtatgcacatcgggttgcacaaattgcatagtatcataaatagctactccggggattacccatccgccaggagagtttataaacaaatacagatccttgttatcattctctatactgagatataccataagaccaataagttgattcgaaatctcgctatcaacctcttggcctaaaaaaagtaatctttctcgataaagtcggttgattaggatcaaatttgtatcccttaagagccgtacatgcatcttttgatgcatacggttcaacaaaaattgcgaaaaaaaagaatcaatgtgtagattccagacctctttcccttttctaatcttattttttaatttcttaatgaagcggcttttttttcttccatttttcaagaaagatgagttttggttttgtcctctttccctccataaaaaatccattaaacttatgaaataaactcattgatgtattgtttcatcgagatctaatccaaatcacgatgtcattttcttgttcctgaatgggacttttttcaattcttttaggtttatgctctactccgagtaaaaaaaatctgcccgatttttatttgcacatataggacaaatgacactaatactatcttttttctacgacttacttcttcatgtcttctgccaatgccaaatattcgacgtatttatcatattactcgcttgattaaaagtttaagattactctctaatattttaggatctatataaatatattaccaattgggttttttctaaacggagtctgaatacttcattttattggccataaattattctatagacttttctaattgataatagaaatttgaataccctccaaggatataatttcacttgatttcacttcacgctccaatttttggataattccaaatcttttttgggcgaaacagaggatatctcgatcgggggagagaacggggaaatcccatatgacccaatatatctgacaagtcgcactatacgtcaacccaagaggcatcttcctctccaggacttcgaaagggtacttttggaacaccaataggcataaaatgaaagaaaaaagaattaagtactatatttcactttgatgtggaagcgtaacaatgcgtttattttcttaataatattgtcttttatcatattttatcttcttacgaataggttttttgaatgattaacacatatgtatgcattcgttcatagaaaatgggatcaacccccattgcgtattggtacttatcggatatagaatagatctgcttctctttgttcctacgaaccgaattgttccaaaaaagaatagaacaaatattaatcctttctcctagataatcccctgaaaaggggaggtccatagcatattttttccaatgcaataaagttacatagtgtctatttttcgttgataaaggggtatttacatgggtttgccttggtatcgtgttcataccgtcgtattaaatgatcccggccgtttgctttctgtccatataatgcatacagctttggttgctggttgggccggttcgatggctctatatgaattagcagtttttgatccctcggatcccgttcttgatccaatgtggagacaaggtatgttcgttatacccttcatgactcgtttaggaataaccaattcatggggcggctggagtattacaggagggactataacaaatccgggtatttggagttacgaaggcgtggccggtgcacatattgtgttttctggcttgtgcttcttggcagctatctggcattgggtgtattgggatttagaaatattttgtgatgagcgtacaggaaaaccttctttggatttgccaaaaatttttggaattcatttatttctttcaggagtggcttgctttgggtttggcgcatttcatgtaacaggattgtatggtcctggaatatgggtgtccgatccttatggactaactggaaaggtacaacctgtaaatccagcgtaaggttttgatccttttgttccgggaggaatagcctctcatcatattgcagcaggtactttaggcatattagcgggcctatttcatcttagtgtccgtccgccccaacgtctatataaaggattacgtatgggcaatattgaaaccgtcctttccagtagtattgctgctgtcttttttgcagcttttgttgttgctggaactatgtggtatggttcagcaactacccctatcgaattatttggtcccactcgttatcaatgggatcagggatacttccagcaagaaatatatcgaagagttggtgctgggctagccaaaaatcaaagtttatcagaagcttggtctaaaattcctgaaaaattagctttttatgattatatcggtaataatccggcaaaggggggattattcagagcgggttcaatggacaacggggatggaatagctgttgggtggttaggacatcctatctttcgagataaagaagggcgtgaactttttgtacgtcgtatgcctactttttttgaaacatttccggttgttttggtagacggagacggaattgttcgagccgacgttccttttcgaagggcagaatcgaagtatagtgttgaacaagtgggtgtaactgttgagttctatggtggggaactcaatggagtcagttatagtgatcctgctactgtgaaaaaatatgctagacgtgcccaattaggtgaaatttttgaattagatcgtgctactttgaaagccgatggtgtttttcgtagcagtccaaggggttggtttacttttggacatgcttcgtttgctctgctcttcttcttcggacacatttggcatggtgctagaaccttgttcagagatgtttttgctggtattgaccccgatttggatgctcaagtggaatttggagcattccaaaaacttggagatccaactacaagaagacaagtagtctgatacaagatttctctcttatctttttcctttatttttgggagataatcctaaataaacagaacaggtatggaagctataattgtaaagcacgatcgaatttatggaagcattggtttatacattcctcttagtctcgactctagggataatttttttcgctatcttttttcgagaaccacctaaagttccaactaaaaaggtgaaatgatttttcattatatcaattgaattgaagtaatgagccgcccaacattgggcggctcattacttcaactagtccccgtgttcttcgaatggatctcttaattgttgagagggttgcccaaaagcagtatataaggcgtacccagtaaaacttacaagtaaaccagatatagagatggcgactagggttgctgtttccattattatataatttcaagaccaaaatggatctatgataagatcgtttatttacaacggaatggtatacaaagtcaacagatctcaatgaatacaaaataggatttatggctacgcaaaccgttgagggtagttctagatctggaccaagacgaactattgtaggggatttattgaaaccattgaattcagaatatggtaaagtagctcctggatggggaactactcctttgatgggtgccgcaatggctctatttgcagtattcctatctattattttagaaatttataattcttctgttttactggacggaatttcaatgaattagattcacaagaaacgtgaattcttagcttttcaatacaaagtaaagcatttaggtttcggatttttatctcattatattatttttttattggtagttcgatcgtggaatatttccggaatatgagtgtgtgacttgttataattgatactattgatagtacagaaaatggatctgtcatcttgatatagatggttttacctcgtcggatattcattcgagtatctggagcacgaaatagatcacaaaatattaactatgattcatacttaatattcagaccccgtgaccggactccaaaaacgttataaatcaaaagatttttcttctttttcaatttttttgatcaaaggacaaaactttctttggatttttagtcattatatctattcattgaataagtgatgatccaatggttcttactcagggaatctttggacttagtttgaagaatcatcgcggttctagtatgaatctgaggtttcaatcaattcatagggtcttaacaagggaattcctatcaataataaagaaaagaagagtaaagctgcattacacacaaaaaaataaataaaaataacaaatcaaagaaaaagaagtagaagattcaagaggcctgtaacgatcaacataaagacgaatgagccaacttgatattttggcattacaaccacaaataagagctttcgtatttttactggttcgtatcttcagagaatttaaaaagggttgattttcaaactttctattccagaaaccaaagcaatattttaggtttttgtttgagctgtacgagatgaaattctcagatacggttcttcgagggggagtactattggtttacctatctcaataaagtctatgattggtttgaagaacgtctcgagattcaggcgattgcagatgatataactagtaaatatgttcctcctcatgtcaacatattttattgtctaggaggaattacgcttacttgttttttagtacaagtagctacggggtttgctatgactttttactaccgtccaactgttactgaggcttttgcttctgttcaatacataatgactgaagctaactttggttggttaattcgatcagttcatcgatggtcggcaagtatgatggtcctaatgatgatcctgcacgtatttcgtgtgtatctcactggtggttttaaaaaacctcgcgaattaacttgggttacaggtgtggttctggctgtattgaccgcatcctttggtgtaactggttattccttaccttgggaccaaattggttattgggcagtcaaaattgtaacaggtgtaccggaagctattcctgtaataggatcccctttagtagagttattacgcggaagtgctagtgtgggacaatccactttgactcgtttttatagtttacacacttttgtattacctcttcttactgccgtgtttatgttaatgcattttctaatgatacgtaagcaaggtatttccggtcctttatagagaatatagatcatagatatttgtaatcaatcatttctcacttgaggaggaacaatagtatttcattgctacaaatatggattattgaaaagaataagacatgtatttggatatttcccttcaactatacaatcgagtattctttatttgacacgaatagttgaagtgaattctccgaagagaaaatggattatgggagtgtgtgacttgaactattgattgggccgtgcagatagatatatgcctttatctgccacattggaattcacaaccaaatgtgtctttgttccaaccaccccgtaaaagccctatacaggggataggctggtttgtttgaagagaatcttttctatgatcgatccgatcatatcgtacatgaacaggctccgtaagatccagtagaataagtaatgtgacttaagacagattttgttttagctattttacttacttaatagtatagaaatgcagccatttcctctgcatcgacctgatttatgatactatcggagtgaaacaaggggtctaaagaaagaagagcagaggctagactatattagtaacaagtaaatcctttgtatttaaggtaaaataaaaagtttcaagatattttggggataaagttcaattgcaaggtctgagacgacccaaaaagcacttgattatgatgaactttgtaagcttacttgggtcttgagcatttacttgtaagaactaaattccttgcaatgggtagttgtgaaaaatggaatccggtcaatttattcttacatagaatcagtgatatatgtgtggatactatatagattttataacatatagatttattttctatggatatgaatccattttgtttatttgattcttgctcgagccggatgatgaaaaattatcatgtccggttccttcggaggatggatctataagaattcacctatcccaataacaaaaaaacctgacttaaatgatcctgtattaagagctaaattggctaaagggatgggtcataattattacggagaacctgcatggcccaacgatcttttatatatttttccagtagtaattttaggtactattgcgtgtaacgtaggcttagcggttctagaaccatcaatgattggtgaacccgccgatccatttgcaactcctttggaaatattacccgaatggtatttctttcctgtatttcaaatacttcgtacagtacctaataagttattgggtgttcttttaatggtttcagtacctgcgggattattaacagtaccttttttggagaatgttaataaatttcaaaatccatttcgtcgtccagtagcgacaactgtctttttgattggtaccgtagtggccctttggttgggtattggagcaacattacctattgataaatccctaactttaggtcttttttaattgtgaaataaaatatcacaacttaggtatctagggaatagtcgcttcaaagtgaattttccctagatacatctattcaattaaattctggatttattccgaatatataaattatgctaaagttgaaaaaaagaaattaaaaaaaaaaagacgatttccaatttattcttcggtaaatgggttgtgaaatgctttttctatttctagactgtccaatatctgttttacatcttctatgcgaaaatattccattttcataaggtcttcttgactcttattcaaaaggtcaaataatgtatgtatattgtaccttttgaggcaattataggtcctgggaggcaattcgaattggtcaataaaaatagatttcaatgctatttcttttttcgttttccttagcttagccaatctatcatgaaaagtaaaaaagggtaaagtaaccttgtactgattgttctctaaatgtaagttttcttcttctgcatgtagaaaaggaataaataaatcaattaaattccgggaggcttcatgaagtgcttctttaggagttaaacttccgtttgtccatatttcgagaaaaagtatctcttgtttttcatttccataagaatgaatactatgattcgcatttcgaacaggcatgaatacagcatctataggataacttccatcttgaaagttttttggtgtttttatatgatatccgcgattcctctcgatttgtaatccaatacacaaattaatgggttccgttagattagctatatactgtgtgttatcaacgatttccacagaagttggtaagatgatgtcttgagcagttacacatccaggacccttgacacaaatagacgcgttgcgagttccatatagattacttctcaatacaatttctttcaaattcattaaaatttcatgtactgattcttgaatacctactatggtagaatattcatgtggtattttttcaaattttgcacgggtgatacatgttccttctatttcaccaagcaaagctcttcgcatcgcaatgcctattgtatcggcttgccctttcataaggggagatagaataaagcgtccataataaagacgcttactgtctgctcttgattcaacacacttccactgtagtgtccgagtagatactcttactttctctcgaaccataataatattatttgatcagatcattgaatcgtttatttctcttgaaatctctttcattttgatttctacacacgtctttttttaggaggtctacagccattatgtggcataggggttacatcacgtacgaaacttaatagtataccacttctacgaatagctcttaatgctgcatctcttccgagaccaggaccttttatcatgacttctgctcgttgcataccttgatctactactgtccgaatagcatttcctgctgcggtttgagcagcaaatggtgtcccccttcttgtaccattgaatccacacgtaccggcggaggaccaagaaattacccgaccccgtacatctgtaacagtcacaatggtattgttgaaacttgcttgaacatgaataactccctttggtattctacgtgtacttttacgtgaaccagttcttggtatagattttgccatactttatcatctcataaatagaaattcgagatatatggatatatccatttcatgtcaaaacagatcctatttttttcattgggtcctttacgttagagagccccttttcaaaagattatccttgtctttgtttatgtctcggattcgaacaaattactataattcgtccccttctacggatcagtcgacatttttcacaaattttacgaacggaggcccttattttcatagttgtcgttccttaacttaattctgactctatttattggaagaaaataagtttcttgaaatgttgaacctcaaattgtatccccatgaagggaatgctgaagttgaaaaaacaacctaatcattcgaatccttgttgtgccatctataaattatacgccctcgggttgaatcataacgacttacttcaatttcccctctccccccatagtatacgtgtaaaactccgtcggatccttcatgaaacataacctagaattagatcttcattatcgaaaaacccggagcatacataccattgagaaggagaagtgaattaaaccttcctgaatccatttttttgttctttcattctaggtaaaagccctagaagtatcacctaatgtagtaggaatgatatcaactaacccaccctttttcttttgacaaataggaaattccggatccaattcggatatcagaacagaaagattaccatatataacacaaaatttctccgccgattccttctagtcgagcctctcggtctgtcattatacctcgagaagtagaaagaattacaatccccatcccgcctaaaattctaggaattcgttgatagttcgaatagattcgtaggccaggcctactgatacgttttaaatttaaaatagttcgatagggtcctttcctattccttctatgtcgtagggttaaaaccaaaaaatatttgttgttttcctgatgcttcctcacgtttttgataaaaccttctcttaaaagtattttaacaatgttttccgtgatgttagtggatgctatttgaatcgtcccttttctattcatgtcagcatttcgtatagaggttattatgtcagcaatagtgtccctacccatgataaactaaaattttggttgcctcccatttttgatataatcaacatgctattttttatagggatatgcgtcagatacaacctaatccactaattaatctatttcatccaaatactatgtataatataactatcttacgtatgatctcatcttataatacctcaggtgctaatgaaactattttagtgaaatttaactgtctcaattctcgggcaatcgcaccaaaaactcgagttccttttggatttccttcttgatcaatcacaactgcagcattatcatcatatcgtattatcataccgttgtcacgtttaagttctttacaagtacgtacaattacagctctgatcacctctgatctttctagaggtgtgtttggtaatgcttccttgatcacagcaacaataatgtcaccgatatgagcatatcggcgattactagctcctatgattctaatacacattaattctcgggccccgctgttatccgctacattcaaatggctttgaggttgaatcatatcatttttgaatctgttctttcaatgttaatgcaaagggcgaagtaaaaaaaaagaaatattgtttgtcaaaaagaaacctgcaagtttttttatccccaagacttcttttctttggttctacgttcctatcccgaaataagaaattgagttcgtataggcattttggacgccgctattgaaatagcctttctggctatattttctgctactccgcccatttcataaagtattctacctggtttaacgacagctacccaatattcgggagatcctttacccgaacccatacgtgtttccgtaggtcttaccgtaactggtttgtctggaaatatacgtacccatatttttccaccacggcgcacatttcttgtcattgctcgtcgccctgcttctatttgtctagatgtgatccaagcgggttcaagtgcctgaagagcatatttaccgaaacaaatacgattacctcgataagatattcctttcattcttcctctatgttgttttcgaaatctggttcttttagggttatagttgatggttctttctcaattccatctctactacagaaccggacatgagagtttcttctcatccggctcatcgcgaatgaaacgattcgaattttcgaattttatgaaaatatactgaatcatggattctttgagatttcatctaatctattagaaatttctatatcttgtttggatatatacttaaacatgtactagataattattcctatttctagtttttttataacgaatctttattttgttttgcctttgatcatattatcatatcggatcgaacaagattgagtaaaaccttcgcgggcgaatatttactctttcaatatctattttagttgtagggttagctcatgaattctcggaataaatgaattggtccctggttcgttccgccatcccacctaatgaattattaggattcatttttcaatagaatcttacgtattcataggttccatcgttcccatcgcttcgcaattaatggttaggtttgaattctacaatggagcccctcatgaaatttgttcttgagtcaatctttttagtctttattggctcgaggctcttgatttttctatgaatagattcatatacttatggatgaatcagtattgatgctttattacactgccttttatgagatgactcataaaccttacatatattggaatcctatatcattgatattctttttctttctttctctcaaccttccctccatctgcatattttttttatatcataatcagattttttatgtaagaaagatttcagttgctacaatgatatgacaatatatcatatcttgactgcttttttgtatccagataatgtgaaacgatgagttggttattagttctatagttattagttcacagtaggggtctgtccatttttttggaattcgagtcgcacactaagcatagcaattatatgaaatcatcaatcaagtttttattcaaacctatagaattgcttatttttttgatttaagagaaaaagcatgaaaagaaaaagggatatagtgtaaagagtaaagggaaagtMttcttattccccaaatatccaaattttKatgcctaatactccatagaYcgttcggactccataggaacaataatcaattttagctcgaatggtttgtagaggaaccctaccttctctgatccattcgacacgtgcaatttcttttccgtcgaKgcgacctgcaatttStactKgaattccttttgtMtctgcctgttcggttaattcaatagcctttttYattgctttgcgaaatgaaactctattctttaactgtccggYtaKaaattctgcaagaatattagggtgYccataagggtttgtaattcttgtaatagcaatgttgagttttcggttMacaMaatKaagttctttttgtacattcatctgtaattcttcgattcttcgcgtcYtgccttctaKtaaKaactttgggaatcccatatagattatgacttgaatcagatcaattctttttcgaatttctatgcgtgcaattccctccacaccagaggatattctcatatttttttgtagataattcttgatacaatttcgtattttttgatcttcttgtagaccctcggaataatttttgggttgtgcaaaccaaatagaatgatgaccttgggttgtaccaagtctgaaaccaagtggatttattttttgtcccataatcccccactcttatccatataatgatatgtcatatctgtatacttcccattcggatttttttaagcaaaagaaatattcttcttcatagaaagatttatctttcaatacaatccttatatgacaagtgggtctttttattgcataactccgtcctcgagctcgaggttttaattttttcatagtagtaccctcgttgacttcggctttactaataactaaacttgcttcatcgaaacccatattatgactagcatttgctgctgcagaataaaccaacttaaaaatgggataacacgctcgataaggcataaggtcgagtatcataagtgtctcttcgtaggaacgtccacgaatctgatcaattactcttcgtgctttgtgagcagacatagatatatgttgacctaaagcatatacttctccatatgggttcttatttctcttctttgtcataaggttcacctcttactaatgatcactaatcatctatttattaacttgttaacgacgagatctattatcatttttcgcatgtccacggaaatttatagtaggtgaaaattctcccaatttatggcctaccatacgatctgttatataaataggtaaatgctcccttccattatggatagcaatagtatgtccgatcattgtaggtataatggtagatgcccgagaccaagttattattatttctttttccgcctttgtgttaagcttctcaatttttcttaataaaggattcgctacaaaaggatttttttttagtgaacgtgtcacgattaattacgaagaaagaaattatattttctcccctatttactacggcgacgaagaatcaaattatcactatatttcttcctttttctacttcttcttccaagtgcaggataaccccaaggggttgcgggtttttttctaccaattggggctctcccttcaccacccccatggggatggtctacagggttcataaccactcctcttactacaggacgcttacctagccaacatttagatccggctctacccaactttttctggttcacctcaacattccccacttgtccgactgttgctgagcagtttttggatatcaaacggacctccccagaaggtaattttaatgtggccgatttcccctcttttgcaatcagtttcgctacagcacccgctgctctagctaattgtccaccctttccaagtgtgatttctatgttatgtatggccgtgcctaagggcatatcggttgaagtagattcttctttttgatcaatcaaaaccccttcccaaactgtacaagcttcttccaaagcatacggctttctggatgtaaatgatgatatctatacagatggatcttatatatatcgtataatgaagtactccatgagtggatatataggaatccaaatctgccgaatcactcatgttatgatcttctacatcctaggtcttcccgttccgtcatctggcttatgttcttcatgtagcattcagaccgaatgactctatgaaattacgtcgatacttccacatattacgggtaacgtaggagacatctctatttttcccccggggaatctttcgaattaccactgcttagctttcaattcgcctctgaccatcaaatgaaatgtgaataacccgtcctcctctctttgaaacaaggggtcttctggttttgtcggtgcttgaaacaattttgtcttctccatattactatatctctagagtcaataattttatatgaggaactactgaactcaatcacttgctgccgttactcttcagttttctgttgaggtctatcctgtagaggtactcaaattggatcagtgatcgatttctaggtttcgtcgtaaacctaattggttacttccaattacgtaaatcaatagttcaaaccgcactcaaaggtagggcatttcccatttttataggaacttctgtaccagaaacaatggtatctccaattatagcccctctgggatgtaaaatatatctcttctcaccatccccatagtgtatgagacaaatggatgcatttcgattagggtcgtattctatgcttacgattctaccatatatgtctttttcattccgtcgaaaatcgattttacggtatagacgcttatgacctccccctctatgccctgcggtaatgattcctctggcattacgacctttactacaacgatgctgtccatagatcaaattatttcgtgtattggatttcacttgactgtctacggctccattgcgtgtgctcggggtagaagttttgtataaatgtatcgccatgctattaatattaagtattttgattcaagttcttttctttctaagaggtggaatagaataacccggttgaagcgtaatgatcatacgtctgtaatgcattgtatgtcccagaataggtcccattcttctaccctttcccgggagtcgatgactattcatagcttttaccttgacaccaaagaagagttcgacccaatgctttatttctgtcctagttgatcctgattcgacattaaaagtatattgatttttccccaataaccgaatacttttgtctgtaaatactgcatatttgattccatccataaatcgattttcttccctatgagttcgagtctcaataagaattggagttcttactgtttgttcatatgttatgatatgaatataccacatcaattcgttatgtatggatgatcagattccattgatacagagccaattccaatagacttattgtagggtcccattggcgtgcatccagtaggaattgaacctacgaattcgccaattatgagttgggcgctttaaccattcagccatggatgcttagcggggatcctcgtacatggtgaataaccaaattccaattgaaatgaaatctttaggagaaatcaatgcaatttaggagaaatcaatgaaaggacatcaattcaaatcctggattttcgaattgagagagatattgagagagatcaagaattctcactatttcttagattcatggacccaattcaattccgtgggatctttcattcacatttttttccaccaagaacgttttataaaactcttggacccccgaatttggagtatcctactttcacgcaattcacagggttcaacaagcaatcgatatttcacgatcaagggtgtagtactatttgtagtagcggtccttatatatcgtattaacaatcgaaatatggtcgaaagaaaaaatctctatttgacagggcttcttcctatacctatgaattccattggacccagaaatgatacattggaagaatcttttgggtcttccaatatcaataggttgattgtttcgctcctctatcttccaaaagattcgagttgtaagatatctaatgaaaccgtcgctggaattgagatctcattcaaagagaaagatatcaaatatctggagtttctttttttatattatatggatgatccgatctgcaaggaccatgattgggaatttttggatcgtctttctccgagtaagagacgaaacataattaacttgaattcgcgacagctattcgaaatcttagttaaagactggatttgttatctcatgtttgcttttcgtgaaaaaataccaattgaagtggagggtttcttcaaacaacaaggagctgggtcaactattcaatcaaatgatattgagcctatttcccatctcttctcgagaaagaagtgggctatttctttgcaaaattgtgctcaatttcatatgtggcaattccgccaagatctcttcgttagttgggggaagaatccgcccgaatcggattttttgaggaacatatcgagagagaattggatttggttagacaatgtgtggttggtaaacaaggatcggttttttagcaaggtacggaatgtatcgtcaaatattcaatatgattctacaagatctagtttcgttcaagtaacggattctagccaattgaaaggatcttctgatcaatccagagatcatttcgattccattagtaatgaggattcggaatatcacacattgatcaatcaaagagagattcaacaactaaaagaaagatcgattctttgggatccttcctttcttcaaacggaacgaacagagctagaatcagaccgattctctaaatgcctttctggatattcccggctattcacggaacgtgagaaggagatgaagaatcatctgcttccggaagaaatcgaagaatttcttgggaatcctacaagatccattctttcttttttctctgacagatggtcagaacttcatctgggttcgaatcctactgagaggtccactagagatcagaaattgttgaagaaagaacaagatgtttcttttgtcccttccaggcgatcggaaaataaagaaatagttaatatattcaagataattacgtatttacaaaataccgtctcaattcatcctatttcatcagatccgggatgtgatatggttccgaaggatgaactggatatgcacagttcccataagatttcattcttgaacaaaaatacattttttgatttatttcatctgttccatgaccggaacagggggggatacacgttacaccacgattttgaatcagaagagagatttcaagaaatggcagatctattcactctatcaataagcgagccggatctggtgtatcataagggatttgccttttctatggattcttacgtattggatcaaaaacaattcttgaatgaggtattcaactccagggatgaatcgaaaaagaaatctttattggttctacctcctcttttttatgaagagaatgaatctttttatcgaaggatcagaaaaaaatgggtccggatctcctgcgggaatgatttggaagatccaaaaccaaaaatagtggtatttgctagcaacaacataatggaggcagtcaatcaatatagatggatccgaaatctgattcaaatccaatatagcacctatgggtacataagaaatgtatggaatcgattctttttaatgaatagatccgatcgcaacttcgaatatggaattcaaagggatcaaataggaaatgatactttgaatcatagaacgataatgaaatatacgatcaaccaacatttatcgaatttgaaaaagagtcagaagaaatggttcaatcctcttatttttatttctcgaaccgagagatccgtgaatcgggatcctaatgcatatagatacaaatggtccaatgggagcaagaatttccaggaacatttggaacatttcgtttctaagcagaagagccgttttcaagtagtcttcgatcgattacgtattaatcaatattcgattgattggtctgaggttatcgacaaaaaagatttgtctaagtcacttcgtttcgttttgtccaagttacttctctttttgtccaagtttcttctttttttgtctaactcacttccttttttctttgtgagtttcgggaatacccccattcataggtccgagatccacgtctatgaattgaaaggtccgaatgatcaactctgcaatcagttgttagaatcaataggtcttcaaatcgttcatttgaaaaaatggaaaccattattattggatgatcatgatccttcccaaaaatcgaaattattgatcaatggaggaacaatatcaccatttttgttcaataagataccaaagtggatgattgactcattccatactagaaataatcgcaggaaatcttttgataacacggattcctatttctcaatgatatcccacgatcaagacaattggctgaatcccgtgaaaccatttcatagaagttcattgatatcttctttttataaagcaaatcgacttcgattcttgaataatccacatcacttctgcttctattgtaacgcccgtatcaataattatgattttacatatggacaattcctcaatatcttgttcattcgcaacaaaatattttctttgtgcggcggtaaaaaaaaatacgcttttttggagagagatactatttcaccaatcgagtcacaggtatctaacatattcatacctaacgattttccacaaagtggtgacgaaaggtctaacttgtacaaatctttccattttgcaattcgatccgatccattagttcgtagagctatttactcgatcgcagacatttctggaacacctctaacagagggacaaatagtcaatttggaaagaacttattgtcaacctctttccgatatgaatctatctgattcagaagggaagaacttgtatcagtatctcaatttcaattcaaacatgggtttgattcacactccatgttctgagaaatatttaccatccgaaaagaggaaaaaacggagtctttgtctaaagaaatgcgttgagaaaggacagatgtatagaacctttcaacgagatagtgctttttcaactctctcaaaatggaatctattccaaacatatatgccatggttccttacctcgacagggtacaaatatctaaattggatatttttagatactttttcagacctattgccgatactaagtagcagtcaaaaatttgtatccatttttcatgatattatgcatggatcagatatatcatggcaaattcttcagaaaaaattctgtcttccacaatggaatctgataagtgagatttcgagtaagtgtttacataatcttcttctgtccgaagaaatgattcatcgaaataatgagtcaccattgatatcgacccatctgagatctccaaatgttcgggagttcctctattcaatccttttccttcttcttgttgctacatatatcgttcgtacacatcttctctttgtttcccgagcctatagtgagttacagacagagttcgaaagggtcaaatcttggatgattccatcatacatgatggagttgcgaaaacttctggataggtaccctacatctgaactgaattctttctggttaaagaatctctttctagttgctctggaaaaattaggagattctctagaagaaatacggggttctgcttctggcggcaacatgctatggggtggtggtcccgcttatgggttcaaatcaatacgttctaagaagaaatatttgaatatcaatctcatcgatctcataagtatcataccaaatcccatccatcgaatcactttttcgaaaaagacgagacatctaagtcatacaagtaaagagatctattcattgataagaaaaagaaaaaatgtgaacggtgattggattgatgataaaatagaatcctgggtcgcgaacagtgattcgattgatgataaagaaagagaattcttggttcagttttccaccttaacgacagaaaaaaggattgatcaaattctattgagtttgactcatagtgatcatttatcaaagaatgactctggttatcaaatgattgaacaaccgggagcaatttacttacgatacttagttgacattcataaaaagtatctaatgaattatgagttcaatacattctgtttagcagaaagacggatattccttgctcattatcagacaatcacttattcacaaacctcgtgtgggactaatagttttcatttcacatctcatggaaaacccttttcgctccgcttagccctatccccttctaggggtattttagtgataggttctataggaactggacgatcctatttggtcaaatacctagcgacaaactcctatgttcctttcattacagtatttctgaacaagttcctggataacaagcctaaaggttttcttattgatgatacgatattgaggatagtgacgatattgatcgtgaccttgatacggagctggagcttctaactaggatgaatgcgctaactatggatatgatgccggaaatagaccgattttatattacccttcaattcgaattagcaaaagcaatgtctccttgcataatatggattccaaacattcatgatctggatgtgaatgagtcgaattacttatccctcggtctattagtgaactatctctccagggattgtgaaagatgttccactcaaaatattcttgttattgcttcaactcatattccccaaaaagtggatcccgctctaatagctccgaataaattaaatacatgcattaagatacgaaggcttcttattccacaacaacgaaagcactttttcaccctttcatatactaggggatttcacttggaaaagaaaatgttccatactaatggattcgggtccataaccatgggttccaatgtacgagatcttgtagcacttaccaatgaggccctatcgattagtattacacagaagaaatcaattctagacactaatacaattagatctgctcttcatagacaaacttgggatttgcgatcccaggtaagatcggttcaggatcatgggatccttttctatcagataggaagggctgttgcacaaaatgtacttctaagtaattgccccatagatcctatatctatctatatgaagaagaaatcatgtaacgaaggggattcttatttgtacaaatggtacttcgaacttggaacgagcatgaagaaattaacgatacttctttatcttttgagttgttctgccggatcgatcgctcaagacctttggtctctacccggacccgatgaaaaaaatgagatcacttcttatggactcgttgagaatgattctgatctagttcatggcctattagaagtagaaggcgctctggtggaatcctcgcggacagaaaaagattacagtcagtttgataatgatcgagtgacattgcttcttcggcccaaaccaaggaatcccttagatatgatgcaaaatggatcttgttctatcgttgatccgagatttctctatgaaaaatacgaatcggagtttgaagaaggggaaggagaaggagtcctcgacccgcaacagatagaggaggacttattcaatcacatagtttgggctcctagaatatggcgcccttggggctttctatttgattgtatcgaaaggcccaattcattgggatttccctattgggccaggtcatttcggggcaagcggatcatttatgatgaaaaggaggagcttcaagagaatgattcggagttcttgcagagtggaaccatgcagtaccagacacgagatagatcttccaaagaacaaggcttttttcgaataagccaattcatttgggaccctgcagatccactctttttcctattcaaagatcagccctttgtctctgtgttttcacatcgagaattctttgcagatgaagagatgtcaaaggggcttcttacttcccaaacagattcccctacatctatatataaacgctggtttatcaagaatacgcaagaaaagcacttcgaattgttgattcatcgccagagatggcttagaaccaatagttcattatctaatggatttttccgttctaatactccatccgagagttatcagtatttatcaaatctgttcctatctaacggaaggctattggatcaaatgacaaagacattgttgagaaaaagatggcttttcccggatgaaatgaaaatcggattcatagtagaaaggtttcccattacttagccggaaaaatatgtggccatgaaatagggattaagtggaacagaattgactgagtggtagagtcgtggaaacacctctttcttccctattttKgaccttagctccacggaacaatatgctactgctgaaacacggaagaattgaaatcttagatcaaaacactatgtatggatggtatgaactgcctaaacaagaatttttgaacagcgaataaccctcactacatccaaaaatttccattaatgaaagatgtaaatccattggaaaatcaaaactacgcatgtcggatgaaatggttgttgctatctgctccaataacgaatcattggtttaagtttaactgaataactaaatagatagacttttctcttcgtctcaggtcgatggatcgtctcgattggaagatcccctatatggataatacacattccagttgaccgagcctaattcgaattgttttgttccgaagcaaagatatccacggaacggttcgtactattcagatattcacgaccaagaagtactgtattctctttcggataggccctgaaaggagaaggaaggctggaatgccaacaggcgtctagtattgaattcacccgatgcgatagtacccattttgggaacgtccagtgccaaagtcactgaatgggtaagtcgccaatccctaaaacggactatggaatgtactttatctgctgggttacgttacgggcgggcattttaccagaggtttatattgtatcaatctacccttgtgtgattcctgttgaagcatatacggggagggtgggtgcagggcggacgatttcaaagcggactctccattcattagatagagaagatcgccaagatttcgtgatccgctgccgaacttattccaattcaatgagtattctcaatattatgccttgaagaggactcgaacctccacgctctttagcacgagattttgagtctcgcgtgtctaccatttcaccaccaaggcatcttgaaagtgaatcgtattccatgaatatgatatctatctagtgtgatgtatggaatatatgacaaaggtggagtgttggagtatttctattgatcggtcatgtcatatagacccaagtcgtacatccaattgcttcgatttgaattatccggaggatgccttatatatattaatattatatcaaatcaaaaagatggacaatcaaacccatttctcgattcaatagaagctaaaagagttgaatagggtcccaaataaggttaaaaagcgggtccgattacgcctattcctaatcctaaatggaatgaaacgacgtagggatccatatgtaaacatagtatctatttcgatacgctcgaatgaccccttctcataatgagaatgtatagaaccctattccgggccggtccggtatggaatgaacttataatcatggaatcgactcgatcatcagattatagattataagttcataaccctagcccattcccattttgggcggaacagatctactaattctttgattccagttagtaagagggatcttgaactaagaaatagattctagaagctaaaaaagggtatcctgagcaattgcaataatcgggttcattgatattcctggtatagtagatgctatcacacatacaatcatactcaattcgatggaattgtttgatcttaaaggggatcttctataatttcgcacgtgaggtgttatttcttggtttcgtccagtcattaataacttgattatttttagataatagtagatagaaataacgctcgtaaggagtcctattgaaaccaagaagtataggcctgcctgccatccacaccagaataaatggagttttccgaaaaaacctgctagtggaggaagacctcctagggataagagacatagggctaaagagagagccaaaaaaggatctttcgtgtataatcctgcataatctcgaatgttatcagttccggtacgtagaccaaataatacaatgcaagcaaaagttcctagattcatggagatatagaacagcatataagttatcatgctcgcatatccaccatttgagtctccaacaattattccaataattacatatccgatttgacctatggacgaatatgcaagcatacgtttcatgcttgtttgagtaatagcaatgagattccccaatatcatgctaagaatagctaggatttccagaagaagatgccattcgtttgatgagaaataaaaaggaatatcgaaaattcgagtggctgaagctgaagcagctactttcgaagtaacagaaagaaaagcaacgactggagtgggagagtcagagtcgaaaagaggattcctcacttctttctctcattcaaaaccgtgcatgagactttcatctcgcacggctcctaagtgataaaagaaagaagaactcatcttctttcttttttgattaccttcctcgcgtatgtataagaccgaatccattcgatttctaaaaaggattactaatccttaacttttcgaggaatccttcatcagtggttgtgaatgactgattttttttcaatcttttcgaccttggttccgtaggagcaagtcagaaagattgagaaatagaaccatctgatttgattcgttctcaatagccatgagatgatcatcttagggtgatccttttgtcgacggatgctcctattacactcgtagtctctgaaggatgagaaccaactatgtagcatctacatcgagaattcaagtattgtatacgtcattagtccgatcctttgtaggaactacccgtaataacgaacttgcaaaatggatctgtttatcataaagagattcgttgttcctgaccctgctttaccttaattgttatttgaacaagtaaaagttatgtcttggtccgagtggggatagcatttctcttctgcatgtccatggagttttgaaaattccaaacatctcagagatagatagagaggtaggaatttatcgaacgaaccgcactccttcgtatacgtcaggagtccattgatgagaaggggctagggaaagcttgaacccaattcctacagtgatgaatagaagcgcaattaaaattcctggggagttatacatttgtgtattgataagaccattcactatttcttgaagctcgatctctcccccggatgaaccatatagccaagagaaaccatgaaccagaatagaagagcttgccccacccatgagtaaatatttcatagtagcctcattagaccgtacatccttcttggtatatccagataataggtaggagcataaactgaaacattctggagctacaaagatagttattaaatcgttagcaccgcataaaaacattcctcctagagtagctgttaatacaaataagagaaactctgtgatagccatttctgtacattcaatgtactctacggatagaggaatacatagagttgaacatagtaaaataagaaattgaaagatttcgttgaaattgttcgtttggaaatttcctgaaaagataatcataggttcttctctccatcggaacaatagggccgttatgctcattactaaacttgttgaagagatgaaatagaaccaaggtatatctttttgatcagaggttgaatcgatcatcagaagaagaattaggccaaaaattaggatacattctgggaaaataaaacttccatcgaagagaagcaaatgaaaggctttcataaaaattctcgtagaatcgagaatgaggttttcattctgtacatgccagatcatgaattagtaaccgcatccaatctccaaaaaaattccaattgtttcgaactttctatttttggaatggaatatttatggaatccccatgaataggatcaaaccttattccatggtatttacatgagattcctctttcttattcttaagcaagcccccgagagggcttagttgatccatgatttatgtttcatctttcgtttcttttttgtttgtttcgagaaatagatcgatcaattccgattctttctttttctattgattcttttccgatcgagatatatggatccacggatctatgtgtctatatagatcctctgttcatggattaacgaaaatgcgcaaaagctctatttgcctctgccattctatgagtctcttcctttttgcgtatggcatcgccactccctttggcagcatccactaattcggaacttaatttgaaagccatatttcgacccggacgttttcgggatgctcctaataaccaacgaatggcaagtgcttttccttgtgtggatcctatttcaatgggaacttgatgagtcgatccgcctacacgtcttgcttttactgctatatcgggagttactccacgtattgcttgacgtaaaacggatagtggatttgtttctgtcttttgttgaatctttttcatggctcgatagataatttgataagccaatgatttttttccgtgtttcagaatacggttaaccaacatgttaactaatcgattacgataaattggatcggattttgcagttttttcttctgcagtacctcgacgtgacatgagcgtgaaagggattcaagaatcagttttctttttataagggctaaaatcatttattttggctttttgaccccatattgtagggtggatctcgaaagatatgaaagaaagatctccctccaagccgtacatacgactttcatcgaatacggctttccacagaattcgatatgtatccatgagatcgagtatggaattctgtttactcacttgaaattgagtatccgtttccctccctttcctgctaggattggaaatcctgtattttacatatccatacgattgagtccttgggtttccgaaatagtgtaaagaagtgcttcgaatcattgctatttgactcggacctgttctaaaaaagtcgaggcatttcgaattgtttgttgacacggacaaagtcagggaaaacctctgaaattatttcaatattggaccttggacatataatagttccgaatcgaatctctttagaaagaagatcttttgtctcatggtagcctgctccagtccccttacgaaactttcgttattgggttagccatacacttcacatgtttctagcgattcacatggtatcatcaaatgatacaagtcttggataagaatctacaacgcactagaacgcccttgttgacgatcctttactccgacagcatctagggttcctcgaacaatgtgatatctcacaccgggtaaatccttaacccttccccctcttactaagactacagaatgttcttgtgaattatggccaataccaggtatataagcagtgatttcaaatccagaggttaatcgtactctggcaactttacgtaaggcagagtttggttttttgggggtgatagtggaaaagttgacagataagtcacccttactgccactctacagaaccgtacatgagattttcacctcatacggctcctcgttcaattctttcgaagtcattgggtccttttcctcgttcgagaatctcctcccttcttccactccgtcccgaagagtaactaggaccaattcagttacgttttcatgttccaattgaacactttccattttggattattctcaaaggagaagattcttctttttaccaaacatctgcggatccaatcacaatcttataataagaacaagagatctttctcgatcaatctccttgcccctcattcttcgagaattagaaagatccttttcaagtttgaatttgttcatttgaaatctgggttttctacttcatttttatttacttatttttttattatttttccctctcttttttttatttcttttctttttttatttcttttcccttccatcattccttaagtcccataggtttgatcctgtagaatctgacccgttttctcattgagcgaagggtacgaaagattgatttttcgatcaaaagtactatgtgagtgaaatcttccgttttttcctctttctctatcccataggtacagcctttgaatcaatagagaaccttttcttctgtatctgtatgaatcgatattattccattccaattccttcccgatacctcccaaggaaaatcccgaattggattccaaattgacgggttagtgtgagcttatccatgcggttatgcactcttcgaataggaatccattttctgaaagatcctagctttcgtgctttggtgggtctccgagatcctttcgatgacctatgttgtgttgaagggatatctatatgatccgatcgattgcgtaaagcccgcggtagcaaaggaaccggggaaagtatacagaaaagacagttcttttctattctattagtattagattagtattagttagtgatcccggctcagtgagtcctttcttccgtgattcacttttggcactagtcctacattttgtttctgtggaccgaggagaaagggggctcagcgggaagaggattgtatcatgagagaagcaaggagatcaacctctttctttcaaatataaatatacaacatggattctggcaatgagttggactctcgtgttgatacgaatgaatcatcctttctgcggaggtaaatctttgcctgctaggcaagaggatagcattctgtttcggtaggacatgtatttctattactatgaaattcataaatgaagtagttaatgggggggttaccattatcctttttgtagtgacgaatattgtatgtgttcctaagaaaaggaatttgtccatttttcggggtctcaaaggcgcgcggaaacacataagaactcttgaatggaaatggaaaagagatgtaactccagttccttcggaaatggtaagatctttggcgcaagaagaaggggttgacccgtatcatcgtgacttggttctgatttctctatttttttaagaataccgcttttcctacccgtatcgaatagaacatgctgagccaaatcttcttcatgtaaaacctgcttgatttagatcgggaaaatcgtacggttttatgaaaccgtgtgctatggctcgaatccgtattcaatcctatttccgataggagcagttgagaattgaatccaattttttccattattttccgtaatagtgcgaaacgaaggcccggctccaagttgttcaagaatagtggaatagtggcgttgagtttctcgaccctttgtcttaggattagtcagttctatttcttgatgggagcagggaagggatataactcagcggtagagtgtcaccttgacgtggtggaagtcatcagttcgagcctgattatccctaaaaccaatgcgagtttttctattttgacttactcccccgccgtaatcgaatgagaatggataagaggctcgtgggattgacgtgagggggtagggatggctatatttctgggagcgaactccaggcgaatatgaagcgcatggatacaggttatgccttggaatgaaagacaattccgaatcagctttgtctacgaacaaggaagctataagtaatgcaactatgaatctcatggagagttcgatcctggctcaggatgaacgctggcggcatgcttaacacatgcaagtcggacgggaagtggtgtttccagtggcggacgggtgagtaacgcgtaagaacctgcccttgggaggggaacaacagctggaaacggctgctaataccccgtaggctgaggagcaaaaggaggaatccgcccgaggaggggctcgcgtctgattagctagttggtSaggYaaWRgctKaccaagScRatgatSMgtagctggtcYKWKaggatgatcagccacactgggactgagacacggcccRgactccYacgggRggcagcagtggggaattttccgcaatgggcgaaagcctgacggagcaatgccgcgtggaggtagaaggcccacgggtcgtgaacttcttttcccggagaagaagcaatgacggtatctggggaataagcatcggctaactctgtgccagcagccgcggtaatacagaggatgcaagcgttatccggaatgattgggcgtaaagcgtctgtaggtggctttttaagtccgccgtcaaatcccagggctcaaccctggacaggcggtggaaactaccaagctggagtacggtaggggcagagagcggtgaaatgcgtagagatcggaaagaacaccaacggcgaaagcactctgctgggccgacactgacactgagaggcgaaagctaggggagcgaatgggattagataccccagtagtcctagccgtaaacgatggatactaggcgctgtgcgtatcgacccgtgcagtgctgtagctaacgcgttaagtatcccgcctggggagtacgKtcgcaagaMYgaaactcaaaggaattgacgggggccYgcacaagcggtggagcatgtggtttaattcgatRcaaMgcgMaRaaccttaccagSScttgacatgccgcgaatcctcttgaaagagaggtgtgccttcgggaacgcggacacaggtgStgcatggctgtcgtcagctcgtgYcgtRagRtgttKggtYaagtccYRYaacgagcgMaaccctcgtgttKagttgccaccgttgagtttggaaccctgaacagactgccRgtgataWRcYggaggaaggtgRggatgacgtcaagtcMKcatgScccttatgSSctgggcSacacacgtgctacaatggccgggacaaagggtcgcgatcccgcgagggtgagctaactccaaaaacccgtcctcagttcggattgYagKctgcaactcgSSWRcatgaagYYggaatcgctagtaatcgcSgRtcagccatRcSgcggtgaatWYgttcccgggccYtgtacacaccgcccgtcacactatgggagctggccatgcccgaagtcgttaccttaaccgcaaggagggggatgccgaaggcagggctagtgactggagtgaagtcgtaacaaggtagccgtactggaaggtgcggctggatcacctccttttcagggagagctaatgcttgttgggtattttggtttgacattgctttacacccaaaaagaggcgagctacatctgagttcaacttggagatggaagtcctctttcgtttctggacggtgaagtaagaccaagctcatgagcttattatcctaggtcggaacaagttgataggatcccctttttgacgtccccatgcccctcccgcgtggcgacatgggggcgaaaaagggaaagagggggatggggtttctctcgcttttgacatagcgggcccSggSgggMggcccScacgacgggctattagctcagtggtagagcgcgcccctgataattgcgtcgttgtgcctgggctgtgagggctctcagccacatggatagttcaatgtgctcatcagcgcctgaccctgagatgtggatcatccaaggcacattagcatggcgtacttctcctgttcgaaccgggtttgaaaccaaacctatcctcaggaggatagatggggcgattcaggtgagatccaatgtagatccaactttctattcactcgtgggatccgggcggtccgggggggacccccacggctcctctcttctcgagaatccatacatcccttatcagtgtatggacagctatctctcgagcacaggtttaggttcggcctcaatgggaaaataaaatggagcacctaacaacgtatcttcacagaccaagaactacgagatcgcccctttcattctggggtgacggagggatcgtaccattcgagcctttttttcatgcttttcccggaggtctggagaaagctgcaatcaataggattttcctaatcctcccttcccgaaaggaagaacgtgaaattctttttcctttccgcagggaccaggagattggatctagccgtaagaagaatgcttggatgataaataactcacttcttggtcttcgaccccctcagtcactacgaacgcccccgatcagtgcaatgggatgtgtctatttatctatctcttgactcgaaatgggagcaggtttgaaaaaggatcttagagtgtctagggttgggccaggagggtctgtctcttaacgccttcttttttcttctcatcggagttatttcacaaagacttgccatggtaaggaagaaggggggaacaagcacacttggagagcgcagtacaacggagagttgtatgctgcgttcgggaaggatgaatcgctcccgaaaaggaatctattgattctctcccaattggttggaccgtaggtgcgatgatttacttcacgggcgaggtctctggttcaagtccaggatggcccagctgcgccaaggaaaagaaaagaatagaagaagcatctgactccttcatgcatgctccacttggctcggggggatatagctcagttggtagagctccgctcttgcaattgggtcgttgcgattacgggttggatgtctaattgtccaggcagtaatgatagtatcttgtacctgaaccggtggctcactttttctaagtaatggggaagaggaccgaaacatgccactgaaagactctactgagacaaagatgggctgtcaagaacgtagaggaggtaggatggacagttggtcagatctagtatggatcgtacatggacggtagttggagccggcggctctcttagggttccctcatctgggatccctggggaagaggatcaagttggcccttgcgaacagcttgatgcactatctcccttcaaccctttgagcgaaatgcggcaaaaggaaagaaaatccatggaccgaccccatcgtctccaccccgtaggaactacgagatcaccccaaggacgccttcggcatccaggggtcgcggaccgaccatagaatcctgttcaataagtggaacgcattagctgtccgctcttaggttgagcagtaagggtcggagaagggcaatcactcattcttaaaaccagcattcttaagaccaaagagtcgggcggaaaaggggggaaagctctccgttcctggttctcctgtagctggatcctccggaaccacaagaatccttagttagaatgggattccaactcagcaccctttgagattttgagaagagttgctctttggagagcacagtacgatgaaagttgtaagctgtgttcgggggggagttattgtctatcgttggcctctatggtagaatcagccggggggccggagaggcggtggtttaccctgtggcggatgtcagcggttcgagtccgcttatctccaactcgtgaacttagccgatacaaagctatatgatagcacccaatttttccgattcggcagttcgatctatgatttctcattcatggacgttgataagatccttccatttagcagcaccttatgatggcatagccttaaagtgaagggcgaggttcaaacgaggaaaggcttacggtggatacctaggcacccagagacgaggaagggcgtagtaagcgacgaaatgcttcggggagttgaaaataagcgtagatccggagattcccgaataggtcaacctttcgaactgctgctgaatccatgggcaggcaagagacaacctggcgaactgaaacatcttagtagccagaggaaaagaaagcaaatcccgtagtagcggcgagcgaaatgggagcagcctaaaccgtgaaaacggggttgtgggagagcaatacaagcgtcgtgctgctaggcgaagcagtggaatgctgcaccctagatggtgagagtccagtagccgaactctgacccgagtagcatggggcacgtggaatcccgtgtgaatcagcaaggaccaccttgcaaggctaaatactcctgggtgacccatagcgaagtagtaccgtgagggaagggtgaaaagaacccccatcggggagtgaaatagaacatgaaaccgtaagctcccaagcagtgggaggagactactaggactctgaccgcgtgcctgttgaagaatgagccggcgactcataggcagtggcttggttaagggaacccaccggagccgtagcgaaagcgagtcttcatagggcaattgtcactgcttatggacccgaacctgggtgatctatccatgaccaggatgaagcttgggtgaaactaagtggaggtccgaaccgactgatgttgaagaatcagcggatgagttgtggttaggggtgaaatgccactcgaacccagagctagctggttctccccgaaatgcgttgaggcgcagcagttgactggacatctaggggtaaagcactgtttcggtgcgggccgcgagagcggtaccaaatcgaggcaaactctgaatactagatatgacctccaaataataggggtcaaggtcggccagtgagacgatgggggataagcttcatcgtcgagagggaaacagcccggatcaccagctaaggcccctaaatgaccgctcagtgataaaggaggtaggggtgcagagacagccaggaggtttgcctagaagcagccacccttgaaagagtgcgtaatagctcactgatcgagcgctcttgcgccgaagatgaagcgatctgccgaagctgtgggatgtaaaaatacatcggtaggggagcgttccgccttagagggaagcacccgcgagagcaggggtggacgaagcggaagcgagaatgtcggcttgagtaacgcaaacattggtgagaatccaatgccccgaaaacctaagggttcctccgcaaggttcgtccacggagggtgagtcagggcctaagatcaggccgaaaggcgtagtcgatggacaacaggtgaatattcctgtactaccccttgttggtcccgagggacggaggaggctaggttagccgaaagatggttatcggttcaaggacgcaaggtgcccctgctttttcagggtaagaaggggtagagaaaatgccccgagccaatgttcgagtaccaggcgctacggcgctgaagtaacccatgccatactcccaggaaaagctcgaacgaccttcaacaaaagggtacctgtacccgaaaccgacacaggtgRRtaggtagagWatacctaggggcKYgagaSaacYMtStcKaaggaactcggcaaaatRRccccgtaacttcgggagaaggggctcctcacaaagggggtcgcagtgaccaggcccgggcgactgtttaccaaaaacacaggtctccgcaaagtcgtaagaccatgtatgggggctgacgcctgcccagtgccggaaggtcaaggaagttggtgacctgatgacaggggagccggcgaccgaagccccggtgaacggcggccgtaactataacggtcctaaggtagcgaaattccttgtcgggtaagttccgacccgcacgaaaggcgtaacgatctgggcactgtctcggagagaaactcggtgaaatagacatgtctgtgaagatgcggactacctgcacctggacagaaagaccctatgaagctttactgttccctgggattggctttgggcctttcctgcgcagcttaggtggaaggcgaagaaagcctccttccgggggggcccgagccatcagtgagataccactctggaagagctagaattctaaccttgtgtcaggacctacgggccaagggacagtctcaggtagacagtttctatggggcgtaggcctcccaaaaggtaacggaggcgtgcaaaggtttcctcgggccggacggagatagacccacccgtcgagcagggacgaaagtcggccttagtgatccgacggtgccgagtggaagggccgtcgctcaacggataaaagttactctagggataacaggctgatcttccccaagagttcacatcgacgggaaggtttggcacctcgatgtcggctcttcgccacctggggctgtagtatgttccaagggttgggctgttcgcccattaaagcggtacgtgagctgggttcagaacgtcgtgagacagttcggtccatatccggtgtgggcgttagagcattgagaggacctttccctagtacgagaggaccgggaaggacgcacctctggtgtaccagttatcgtgcccacggtaaacgctgggtagccaagtgcggagcggataactgctgaaagcatctaagtagtaagcccaccccaagatgagtgctctcctattctgacttccccggagcctccggtagcacagccgagacagcgacgggttctctgcccctgcggggatggagcgacagaagttttgagaattcaagagaaggtcacggcgagacgagctgtttatcattacgataggtgtcaagtggaagtgcagtgatgtatgcagctgaggcatcctaacagaccggtagacttgaaccttgttcctacatgacccgatcaattcgatcaggcattcgccatctattttcattgttcaactctttgacaacatgaaaaaaccaaaagctctgccctccctctctatctatccaagggatggaagggcagaggcctttggtgtcccctccagtcaagaattggggcctcccaatcactagtcaatatgcttttctctcatgcctttcttcgttcatggttcgatattctggtgtcctaggcgtagaggaaccacaccaatccatcccgaacttggtggttaaactctactgcggtgacgatactgtaggggaggtcctgcggaaaaatagctcgacgccaggatgataaaaagcttaacacctctcattcttattactactttttcatatatattgaaaaagaggaaaaggtcgttttattcaaaaccccaattctgaaatcccttctctcccacttcacacctcggaacgcacccttattatagagagaaaggcgctttcacatcttcttaacccgaaatggctggggagaggaaaggttcctagggtactcccgggaacagatccagtggagacggggcggggcctgtagctcagaggattagagcacgtggctacgaaccacggtgtcgggggttcgaatccctcctcgcccacaatcggcccaaaaggggaaggacctttccctatgggagtaggaaaatcatgatcgggatagcggacccaaggctatggaacttgggtgtgggtcttttgtcgaaattaaatggccttccttttatttattatttctcgttaagggctgaaaaatgaaatagagtatgccccggcatatttttttttgttttacgcccccctcagccaggcttggtcaaaatagcagagcaagtcaaaatattaattagtagcatagcaaaaatgcgttcctcgtcattaatatgtttgctcgcggtaattgtggcctctcgggagaatcgataactgcatctttgatgcacttgctagtactagtacatctgagaattcttaattggctagttgtaaatagccccaccccaggactatggaacaaagggttatcccggacctacaccgagatattgacggtgattctcaaatatcgaagaacagaatgtgatacgatgagatagaatgcaatagaaacaaagacacagggaacgaacgggttacctactcttaacggtcgaaccctttcattctgaattctttaattcgaaatgactttaattccaaatgaatcaaatctccccaagtaggattYgaacctacgaccagtcagttaacagccgaccgctctaccactgagctactgaggaacaacgggagattcgatctcatagagttcaattcccgttctcaactcataaccaatatgagctcgaagtttccttcgtaactcccggaacttcttcgtagtggcttcgttacatgcctcatttcatagggaacctcaaagtggctctatttcattatattccatccatatcacaattccattcatttaatatccctttggtgtccattgacataagagatgtcgtttctagtctatatctttctatttctatatatggaaagttaaaaaattatcatataataatccagaaaagaaatcgaaatagaaaagaaaaaagggaggtttgggatgattttgaaatcttttctactagggaatccagtatccttatgcatgaagataataaattcggtcgttatggtcggactctattatggatttctgaccacattctccatagggccctcttatctcttccttctccgagctcgggttctggaagaaggaaccgagaagaaggtatcagcaacgacgggttttattgcgggacagctcatgatgttcatatcgatctattatgcgcctctgcatctagcattgggtagacctcatacaataactgtcctagctctaccgtatcttttgtttcatttcttctggaacaatcacaaacacttttttgattatggatctactaccagaaattcaatgcgtaatcttagcattcaatgtatattcctgaataatctcatttttcaattattcaaccatttcattttaccaagttcaatgttagccagattagtcaacatttatatgtttcgatgcaacaacaagatgttatttgtaacaagtagttttgttggttggttaattggtcacatttttttcatgaaatgggttgaattggtattagtctggatacagcaaaataattctattcgatcgaataagtaccttgtgtcagaattgagaaattctatggctcgaatctttagtattctcttatttattacctgtgtttactatttaggcagaataccgtcacccattgttactaaaaaattcaaaaaaaaattaatacaaacaataagagataagaagagatgcgaccgacccctacatatttgataccttctccgaaaaagaaacttgtaagaccgaaaccattcgtaattccatcaattactcgtctatccaaaaaatgaattagttcagctagtcctcttataccctgagttaaggatattgtataaaaagtatctatgtaaccacgattatatgaccaatcatatatcacatttcttattctgtcccctaaaattctattaggaccccttttaaaaaacgaatttagtaagttaaaattttgtaaagaggaataaataggcttatataacagaaaaacttgcatttgtcacaaattcataccaatccacagaattatttgagttcggatgtaaaaggtttatagacggatttaacaatttagataatatatccaaatgaattccttcttgattaaaagcaaagggaattcctacgactccaacaaagaaagtaaatagcactaatataaccatagaaaataacatggtattgtccgattcatgaggataagagaaagtatttttagtgacaaaatgagtaatagtaataaaagtgcgtatcccgtttttattattattcattgtcaataaacttaataaacttRtttttaatcttttttggtacttcttttccccatagagatattgaatagtaggaactacttttttgaccactgtaattttgaaaatgaacattgaaatgtccctcaaaagtaagtaaatagatccgaaactgtggaacaagctattattgcgaaaataggtgaatacaaccaactatcattaagaatttcatctttggaccaaaaacaagcaagggggggaataccacaaagagaaagtgtacctactaaaaaagcagtttttgtaattggtacatgcttttttaaacctcccataagaaccatattctgacttttatctggagaatatccaacaatagcttccattgaatgaataattgatccagatcctaaaaacaacaacgctttcgaataagcatgagtaatcaaatgaaagaaagcggctcgataagaccccatacctagagctaacatcatataacccaattgagacattgtagaataagctaaacctcttttaatatctttttgagcaagagctaaagtagctcctaataatactgttattatacctattaaagatatgaaattcattatgtaaggtatgattataaaaagaggaagaagtcgagctacaagaaaaatgcccgctgctaccatcgtagcggcatgtataagagccgaaatgggagtagggccttccatggcatcaggtaaccatacatgaagggggaattgtgccgatttcgcaactgcacctgcaaataaaagaaaggcacacaaagtaagaaataaaaaaggaacctcattattataaatcaagttattcaatatttggaacaaatcccgaagttcaaaactaccggttatccaataaagacctaaaattcctaataataaaccaaaatcgcctacacgatttgttacaaacgctttttgacaagcagtcgccgcactaggtcgtgtgaaccaaaaacctattaatagataagaacacattccaactaattcccaaaaaatataaatttgtatcaaattcgaactagtaactaatcccaacatggaagtattgaaaaaactcatataagcaaaaaatctcaaatatccttgatcatgagacatataattgtcactataaaaaagaaccaaaattccaacagtagtaattaatattaacataatagaagtaagtggatctattaagtgaccgaactctaaagaaaaatcattattaatggtccaagaccatacatattgatagataaaacttctatttatttgctgaatagatagatagaccgaaagtatcataactatacttaacaagaaaatactaagaaaagcccacatacggcgaagattttttgttgccgttggaaaaagtagaagtcccactcctattaacataggaactggaagttgaatgaaggggataatccatgaatattgatatgtatattccattttttaattaaatctttctaattcacggctcttatatctttttataggttcaataatcaagatatggaattcttaaatagaattttctattctctttaaccaatatttcaaatattcaaatcaagaagttagaattggtcaaatgatatgaatatgatcaagttactatttaaaataaaataagacactaattctaagatttttatgattcaattattattacgtattacgataatttatatgcatagagcaaataattacaccaaaatcgagtagttaaaaaagaactatattagttcgtttattcctaatcattaactaattcatgatagaactgattatcctccattcgaataaaaggggataagaaatagcgaaattactaagataacttttcgaaaataatgtattctttgattagtttaattcaaaaaaaaactaatgtaagtaatttgtaatttgttaggttgaacttttcggtgtattttgttacatgtataaatatagcacgacgaaaatagacagagataagaaaaaatggaattgtttgaccaatagatgtctttcacattcaactagagaaatgattcaaatttttaatggcagttccaaaaaaaagtacttctatatcgtattcgtaaaaacatttggaaaaagaaggtatattgggcagcgttgaaagctttttccttagcgaagtctctttctaccgggaatagataMaaggtttcaggattcttattttcctcatcggtacaattatctgtcaataaataataaaataaaaaaagttttttcttagacaagatgttcagttcaggMcaatatcaaattagttttcgaaatctactgtgatccataaaaagaccttttttgttcattgataaaaaagtgcatcttcMatttttaaaatcagataaaatgataataaagatttttatggggaacgcttcaatccatattgaaaggagttttttctcgaattgactccttcaatctcgacgattaaataataatagattattattatttcgagtacgccgctatggtgaaatcggtagacacgctgctcttaggaagcagtgctagagcatctcggttcgagtccgagtggcggcatggcatcttctaaaacatatggaataagtcctataataaattcaattcctgatttcaattccgtagaattggtttaccccactttttcattatgatattttccaccttagaacatatattaactcatatatccttttcgatcgtttcaatagtaattactatttttttgataagcttatcggtcgatgaaatcgtaggactatatgattcgtcagaaaaaggcatgatagctacttttttctgtataacaggattattagtcactcgttggatttattcgggacatttcccgttaagtgatttatatgaatcattaatttttctttcatggagtttctccgttattcatatggttccgtattttaaaaaacataaaaattatttaagcgcaataaccgcgccaagtactatttttacccaaggctttgctacttcgggtcttttaactgaaatgcatcaataccaaatagtagtacctgctctccaatcccaatggttaatgatgcatgtaagtatgatgatattgggctacgcagctcttttatgtggatcattattatcagtagctctcttagtcattacattgcgaaaagccataaggatttttaaaaaacaattttttaaatgagtcattttcctttgtcgagatccaatacatgaatgaaagaagcaatgttttactaaacacttctttttgttcttctcgaaattattacagggctcaactgattcaacaattagatcagtggagttatcgtattattagtctagggtttatctttttaaccataggtattctttcgggagcagtatgggctaatgaggcatgggggtcatattggaattgggacccaaaggaaacttgggcatttattacttggaccctatttgcgatttatttacatactcgaacaaataaaaattgggaaagtttaaattgcgcaattgtggcttctataggctttcttataatttggatatgctatttgggggtcaatttattaggaataggattacatagttatggttcatttaatttccattaagatcaattcaaaaaaatcccgacaaatacaaacatagaacaagccaagcctatatagaaatagaaaaataagtaagaatagaagataagaaaacttcctacttcatgtaggctgtcgagaaccatttgaatcactacaatacttgattcaaaaggttctcataaagaccaaaaatatctgtagagaaaaaagacattgtacaacgaacaatattaaaaataataataggattttattgatgaaaactattgataaaaataattagatataatagcttcgactttgtcaacagatagtgaaagaacgaaatctggataaataccaatagctattattggtagaagaatagagatggaaacaaataactctcgcggcccaaaatcaaaaaaataagagtttggaacattaaataacttgtatccatagaacatttggcgtaacatagataataaataaataggagttaatatcattccaattgccattacaaaagtaattagtatttttggcattaaaagatattgttggctggtaattattccaaaaaatactatcaattctgcaagaaaaccactcatacccggtaatgcaagggaagccattgataagatactaaacatcgtgaatatttttggaaggtggatagccattccacccatttcgtcgagataaacaagacgtattctatcataactcgttcctgccaagaaaaaaagagcagcgccgataaatccatgagagattatttgtaaaatggatccattgagtcccgtatcagttatcgagccaattccaataattatgaaacccatatgagatacagaggaataggctattcttttttttaaattacgttgaccaggagatgttaaagctgcatagattatttggattgcgcctactataatcaaccagggagaaaatatagaatgagcatgaggtaataattccatattgatccgaaccaacccatatgctcccatttttaataaaattccggctaaaagcatacaagtactataatgtgcctctccatgggtgtctggtaaccatgtatgtaagggtataatcggtaatttaacagcaaaagcaataagaaatccaatatagaatattatttccagcgccaccggatacgattgattagctaatgtttccaaatttaatgttggttcgttggaaccatataaaccaatacccagaacccctattaatagaaaaatggaacctcccgcagtgtacaaaataaattttgtagcggaatacagacgtttctttcccccccacatcgatagaagtagataaacgggaattaattctaactcccacatgatgaaaaaaagtaaaaggtctcgagaagaaaatgatcctatttgaccgctgtacattgctaacatcaggaaatggaataatcgggaatctcgagtaactggccgagccgctaaagtagctaaagtggtgataaatcccgtcagtaaaataggtcctatagaaagtccatctattcccaatctccagtaaaaatcaaaaaaattaatccatttataatcctctgttaattggcttaatggatcgttcaattggaaatgataacagaatgtataggtagttaaaaggagctctaaagtacatatgcatatagtataccaccgtattaccttatttcctctatgaggtagaaagaaaattaaagaacctgcgaatatcggcaaaagtttattgttaaccaaggaaaataattcgtggtaaagacaagatacacttggacaataatatattatctattttgagcacgggtttttgtcggtaattgtattcaaaatgtatttacgtggttttttctggaacgtattaatacgctagacccatgcttcgagttgtttcatgccataaataaactcgaacgctcaaaaaatctgttggacaggcagattcacatctcttacaaccgacacagtcctctgttcttggagcagaagcaatttgcttagctttacatccatcccacggtatcatttctaatacatctgttgggcaggctcgtacacattgagtacatcctatacatgtatcataaatctttactgaatgtgacatcggatctataagtttttgaatgtcatcaattttcgatctagtaaacttgtaaatggatcatatatttagacactagatgaatcaatggattttaccataatttttctaatcaatataattccggatcgagtcatgagattggcccaagatactttgattttttacgtttttatttatacatactaatttgaattgatgaatattctaatttctataataattaatactacttatttattcaacaaattcgattgattgatacgagttgattttctgttacgataaatcgatgaaacaatagctaacccaatagctgcttcggcggctgcaatagctataacaaaaatggagaaaatatctccttttaattgtcgactatcaaaaaaatctgaaaatgttacgaaatttatattaaccgcattgaggataagttcaagacacataagggccctaaccatatttcgactcgtgatcaatccatagataccaatagaaaataaataggcactcaaaacaagtacatgttcgagtatcattgaccagctccttattaattttgattcatttcaatatgaacaagaattcaacgtattcaattgaatataatataacaagtacaaaacaaaggaatagattgtggtaatggatcaaaataaagaatttctattttatacatgaacagttttcaaatatttttgaagataaatggatttgataacagaaaacaaagttgaattttcattgctattaatagttataaagatttatcattgacgagcaacagcaattgcacctatcaaagcaactaaaagaattatggaaatgagttcaaatggaaaaaatctgttgataaatgaattccgatttgttgactattacctatcaaatcttgctcgataatctggtttgactttgtcgtccagataatcccgtaccaagacgtatctaaaatagtagtcattagtgaaaccaaaatacttgtacaaaccaacgaagtaatcccatctccaacagtccaaagattcaaatctttgtaatattctgaaccattcatgaacatcacagcaaatagaattaaaacgtttatagctcctacataaataaggagctgcgcagccgctacgtttgatagaatataaaataaggatatacaaacaagaaccaatcccaaggaaaaggcagaataaattggattggtaagtaataccactcctagacttcctaatataagacctgatcccagaaaaactaaaagaaaatcatgtattggtccaggcaaatccattattatatgtaaaagagaaataaattgaaatgtttttcatgattttattgactcgacaaggaatttttttaggatatgctcctaattgcatttaattcaaatcgattggaatttctagttattgaccaacaaagaactcattcctgtagattagatcaaattgaaccctggtggagattccaatcaaagggttttaatatttgaggcgaattcgaaattgttcgaattgtataatcgttaattactgacattggtaaacgacccaaagcgatttgattataattcaattcgtgacgatcataagtagaaagttcatattcctcagtcattgataaacaatttgttggacaatactcaacacagttaccacaaaaatacaaattccgaaatcaatactgtaattaagcaagcgtttctttcgtataccagtttccaatttccaatcaacaacaggtagatctataggacatacacgaacacatacttcacaagcaatacatttatcaaattcaaaatggattcggccgcggaaacgctcggatgtaattaatttttcataaggatattgaatagttacaggtaaacgattggcgtgggataaggtaatcatgaacccttgaccaatgtaccttgcagctcgtactgtttgttggccgtaattcatgaacccagttaccatagggaacatatcgtaaagatctatgaataattttatgtttgtttctttctcttgtttgatattttagagaagtcgtaaatcgagaatatcctagtcctttttctttcctttacaatgaaaggagttggaaagaagttgttaataatagattaccgagagaaatgggtaaaagaaatttccatccaagatttaataattggtctattcttagtctaggtaaagtccatcttgttgtgatagaaataaacaagaacaaataagttttagctaatgtaataaaaataccaattgtcgttccaaagactctacctactttatttatttcaaatagctcgggaacgaatatgtaaggaatagagatattccaaccccctaagtaaagaactgttacaaataacgaagaaactaatagatttagataggaagcaacgtaaaataacccaaatttgatacccgaatattcggtttgataacctgctactaattcttcttctgcttctggtaaatcgaaaggtaatctctcacattctgctagggaagaaattagaaaaacgaaaaaccctataggttgacgccacaaattccatccccaaaaaccatatttggactgggcctcaactatatcaactgtacttgaactgttagataatcatagtcgatgataacatcactgttcccatcgctatttcagaaccgtacgtgagattttcacctcatacggctcctcgagggccatcaataaatctaaggaccgaattgatattatttatattgatatgtttgtagtataatactctatatcgattcgaaattaaatatatattctatagagatagagtcaaaacctaccgaaggtcctgaattagaccaatggaattctgtctgcaactaaaaaagcacttctgaattgatctcatcctttaataatttgaatttttctttgttgagtaataacttaatccttcaataaaatactctttgtagaaatatcaatagatatttcaacccattctttttgattacgaaaaattatacatttgaatataggaaagaagaaaaagatctttttcgttcctattcttctttctggggggtttcaaaaaaaggattatttcgttcctgatagtcatttttgaatctgtggataggagcatactctgaatcggaatcggtagtactacttgatcatttctactaacttaaagccccaattattattctttttatcttatgtaaaaattcaaaaaatctccattacctttatgtattttggtgttcctaaccatccactgatttttgctcaatcacccgttatggtaatacatagaaaccatagtgaaaactctatacggttgatcttttgagttgagcccgcttcaagccaggttgactaatcaaccaatcttggggtataagtcttgcttatatttaccttgtacgtaggaaatgagactccatttttttactgctaatttctaagctgttttctttcactcatacaactatctgatttaggtcatcaaactgaatgatgaataaaaaaatttaacgaatcgcacgtagagatattgataacacacaaagagttaatggtatttcataactaatcgattgagcagcggctcgtagaccacctaaaaaagaatatttattatttgatccatatcctgacataagaagtccaatgggagcaatactggaaatggcaatccataaaaaaacaccgatattgagatcagataaaacaaggtgataactaaaaggaattactgaataacttagtaaaatcgatataactgctatggatggtcctatactgaataaacgagtatctcctcgagatggaaaaagattctctttgaaaataagttttgtcccatctgctaaagcttgaagaattcccaaaggaccggcgtattcgggaccaatacgttgttgtattcctgcggatatttctctttctaaccacacaattacgagtacacctattgtgattcccaatacaagagtcaaaataggtaaaaacatccctatgattccatagacttcttttaaagattccaatctagaaaaagaatttatatcttgtacttctgttgtatcaattatcattttaacgatcaacttctcccataatgatatctatgctacctagtattgtcataatatcggccaatttcattcttttaactaactgaggaagaatttgcaaattgataaaaccaggtggacgaattttccacctccaaggaaaaccactctgatctcctattaaaaaaattcccaattctccctttggggcttcaactcttacataaagttcttgcttcggcaattcaaaagtaggagaaggttttttactaatgaatcgatagtcaaaatcattccattccggatccctttctctagcaaagcaccgggtttctaaattctcatagggcccccctggaattccttccagagcttgttgaataatttttatagattccgtcatttcaccgattcggactaaatagcgagctaatgaatctccttctttttgccaatggatttcccaatccaattcgtcgtaacattcataatgatcaactttacgaagatcccattggattccggaagctcgtagcattggtcccgataaaccccaatttattgcttcttctggaccaataatgcctactccctcaactcgttctaaaaaaataggatttcgcgtaataagtttttgatattccgaaaccgctgttaaaaaataatcacagaaatccaaacatttatctatccatccataaggtagatcggccgctactcctccgatacgaaaataattatgcatcattctcataccggtggcagcttcgaatagatcatatactaattctctttctctgaaaatatagaaaaaaggagtctgtgcaccaatatctgccataaaggggccaagccataacagatgagaagctatacgactcaactctaacataattactctgatataactggctcttttaggtacttgaatatttcccaactgttctggtccatttacggttattgcttctgtgaacatagtagctaaataatcccaacgtgttacataaggtagatattgtataactgttcgattttccgcaattttttccattcctctgtgtaaataacccaatattggttcacaatcaataacatcttcaccatctagagtaaggatgagccgaagaacaccatgcattgatgggtggtgaggtcccatattgactatcatgaggtcttttcttgtagttgttacattcataggttattcctcgattcattctttcatgaattgctgaaaatgaaaagaagtttattaaaattcaagatctaataaacaaataattcaaattcctttttcacttaacgagtttttgactcccgaatatccaggtgactaattaattctttataacgtattctatttttctttgacaaataagacagcagtcgttggcgttttcccaggattttacgtaaacctctctgagataaataatcttttcggtgcaattccaaatgggaagtcagtcttcgtatcttattggtgaaacgaaatacttgaaattcaacggaccccctgttttcttcttcttgtgaaataactgaaatgaatgaattttttaccataaaacggattttctatcctcttttttttaatgtattttactgatcagtaagaataatgctagtcattttaatttggtatacacaatttttcttttcMattttgtRtagKaataggaaagggtgatatatttctacatttagaaaagagaaaaaattttggaagatttcgttaatcatttatagatctattggatattgataaatgcattgaattagtatttatgtatcagactggaaggtaagacaatacgctcccattattggtatcaaaccaatatcgattcatacaagataaatcttctaagcgataattaggccaaagatttttatgttgttgcaaaatactggatttttatgaataccataacaaattagaattcttaattctctacgtccttgtatctattttcagccattctttgatgtcttgcaatggatttatccaaattaatcttagcaacatagcttttttcatttgattaatttggggcttactcttatgaaacaatgaaatatttagactttgatacataatcaattgtccatcatttttcattaattctgtaagagttaaatccttttgaatcatcaaaatatctaaactcatttctcccctttgaatagaggatatagcaatttctcttggatttatcagtctaagtaggagacaatatactttgatattattgatcattttttgatttaaagaatcatcccatctcaattgaaaacgtaaataccttttaaatcaagctcggcttccgtgttgctcttatattgttttttctttctacgttttttcatatcggagcttgcataatcttctccaatatcttcttgatttcgattctctaattcaatcgattttttcattcgaaaatagaaaaaaatttaaaagaagtagttggattggtatgatccacggtttcataagatatgtatcagcacaaattctggaaagaaccaaaggtttagatttgatatgggacgacttagtatttcttcattcattcccatccaatcaaaaaggtcttttgttggatgccgtaattcttccattttgggaaattttaagataaaaaagacctttttgatccattttatctgtaaatttatccagatttagaatatcatcatcttctaaattaatagggataatacctcctggcatattaattaatttactgtaattataagaagatacataaatatgtgaatccttcttattttcataattaatcgatttatatgagaaaaggttatccatagtatttttgaaggttatattttgaatttgatttttgtaattaattaatattaattgatctttttcatctgaatgccttttgtttaaatctttattttgcactatacgtgcttgattgaatctatttcggccccttaaccagtttccattgaatcatttccgaattcaaaatatttttatgttttaattcagaataaaaaaaataatcctttatttgattcttaagatgttccgtgataKtgaaggMcatatcttaacttatacaaRttacaaatttgcgtttgatataattggtaaaatacatatccttgtgagaaggatctttgaattttatttatcgatcattttttttgaattatcaaaaaaaagttgtatagtgatcctcggactattaatgatacaKagaagKatatctatRtatatMctttcaattMaaaatttKaaaaaagaatatgatttacggattaatMgaatttcttcttttgaatttcKttaatttctgccaaatattttttattgatgctaatagtttaKYaggaKaacttttttWttagaactaatatttctattgWtttccggagttMaaaatccttttttcttMtcttttgtMattttttctatttgattcctgWttgtgctKgttctatSagccagatctttcatttttttttctgtcaatgaaaatMcaWaaatMgaatttgaatggacgattcRtKaatcatccSattactgattaYcccatYtttttMttttttagtttcactcaattcaKatatttctcttaatccaaataatKgaattgggtttMttttgaaagttcttttattattcctttWaaaaatagaatggttttcatgacccatttttttctttcttttgaaaRgRaaaaaaaaatggattctttcttttaaaacctgtataactaaaaaagaattctttttcaatttgataattttttttctgagttctttaaaaatgggttcaaaaaatgaacgttgttttcggggagaaccaaaaggaagttcagtttccattccccaaactgttaaaaaacaaaaatcgtttttttgctctttatttctcagcagatctttctggggtggcaccttagatctgtgccaaggtttaaggcaaaaaggaaataggatctttatctgaataccgtctgtcaaccaattttttggaaattcggtttctgataattgaataccattataggtgcatttaacatgcatttctctattccaatcttttaagtcttcggaccactcgggaaattgaaataataacatacgggctatatttttagctattatcaatgaagggaatagaatgtattttctaagaaaagattgggttactaatagggatcctcttattacttgagcaaataaaatgctatcccaggcttccgctatttctattcgtgctttctcttctcttttgtattcttcttttttttcttcctctttttttttctcattttcttttttcttttcctctgttgtttttttatacatccagtttttcaaaatgaattttatcatcccggagatatcaaaagaaaaaaggggtttgtctattctgtccaaaaaaagaagagaatgcacatttgcttgaaacaatttacaaataactgttttacgtctttgagcacgcatagagcctttgattatgtctcgacgaaaatccgattgttgtgaataacgtatcaaagccacttcgtcggcttgatcaggattattagtatttttgctattagcatcagtattttgctggttatcagtaaaaattactacacgtttggcttttctggaacgaatctgatgatcctctgccacgttttcttcgttttctccctcctgttgttccaaatcgttgattaatttgtatgaccatggaggaacttttttacttattttagatttttttttaattcttttagtctcagttataactgcgttgaagaaaattttcaaaattttgatttgatgttgataatgaatttctatcaaatgcatctatttgttcttccaatttttcctgatcagtagtaaaaagtataccatgaatcttatttatccaacctgtctcgatgtaattttttatggaaattttatttagtattggggatgaaaataaaaatttgacccttctacgacggggcccattcaaaaaaggatcagatattttagacaagtattcttttttattttcatcactacccaatctagttcttttttcgaatacatctagattaatggatcctttatttagagctttcattcgattttttaattttttgctcaagtttttctttttttgttcattggtataaatccaatgatcatacaattcatcagagggtagtttttctcttgtcaacaaagaaatttttctttgtatcatttccaaaaaagttgacaaactggggggatacgtaaaagatattctttcttttccattgtttcgacatgtataaaaaaaatattgtgacacttcattccttacggcattttgattgttttttatatatcgtaatggacgattccatcgtttatagtcgaaaagaagag
Angophora_inopina_DN6258_                                                                            cgggaattgaacccgcgcatggtggattcacaatccactgccttgatccacttggctacatccgcccccactaaaaaaaactagaagataataatctcccaaagccttacaaagggttgaaaagaatgtataaaaaaggatgatacgcaatcataaaccaatccctaagactagaatactttcttatgttgaagtaaagaaaaaagcactcaataaaggaacaataaccaatttctttttctatcaagagtgttggttattgctcctttctaatcaaaaactcacctagacttagactaagaccaaagtcttatccatttgtagatggaacttcgacagcagctaggtctagagggaagttatgagcattacgttcatgcataacttccataccaaggttagcacgattaataatatcagcccaggtattaattacacgaccttgactatcaactacggattggttgaaattgaaaccatttaggttgaaagccatagtgctgatacctaaagcagtgaaccagatacctactacaggccaagcagctaggaagaagtgtaaagaacgagaattgttgaaactagcatattggaagatcaatcggccaaaataaccatgagcagctacgatattatacgtttcttcctcttgaccgaatctgtaaccttcattagcagattcattttctgtggtttccctgatcaaactagaggttaccaaggaaccatgcatagcactgaatagggagccgccgaatacaccagctacgcctaacatgtgaaatgggtgcataaggatgttgtgctcagcctggaatacaatcatgaagttgaaagtaccagaaattcctagaggcataccatccgaaaaacttccttgaccaattgggtagatcaagaaaacagcagtagcagctgcaacaggagctgaatatgcaacagcaatccaagggcgcatacccaggcggaaactaagttcccactcacgacccatgtaacaagctacaccaagtaagaagtgtagaacaattagctcataaggaccgccgttgtataaccattcatcaacagatgccgcttcccatattgggtaaaaatgcaaacctatagctgcagaagtaggaataatggcaccagagataatattgtttccataaagtagagatccagaaacaggttcacgaataccatcaatatctactggaggagcagcaatgaaggcaataataaatacagaagttgcggtcaataaggtagggatcatcaaaacaccaaaccatccaatgtaaagacggttttcggtgctggttatccagttacagaagcgaccccataggctttcgctttcgcgtctctctaaaattgcagtcatagtaaaatcttggtttatttaatcatcagggactcccaagcacacgaattctctataaatagaatagaaatagataattgagggcttgttattcaacagtataacatgacttatatacgcgtgtcaaccatattcatagatacctatctatgatcttatctatggagattcatccgaattttttgaatctgaatgaatatcaatgaggtgagttacaaaaagataatgcggatatatagaatttcgatattcttgggttgcccgggactcgaacccggaactagtcggatggagtagataatttctttgttaaaatacgtaacaaaaatccctccccaaaccgtgcttgcatttttcattgcacacggctttccctatgtatacatcgaaaactcaatgtcttccctagaaaggactctaagaaaaatggaatactcagtcgatcaatcctaagttaactcttactacataaatattaaaaaaatgaatgaattttttttgttatctcttcattatttagggataatttacatttccatgatctcatagccaatcattcataattgactagatcattgatagaagtaatatccaaataccaaatccgccctctatataaccttcgtgaagtagaataagttcttgggaagatcaaagaaagaacaacttcttcctccgtaaggaattcttccaaaaattccgaacctaatctttttaaaaaagtgcgtacagtctttttgtgtttacgagccaaagttttaacacaagaaagtcgaagtatatattttcctcgatataaactctttttttttgaggatccgctgtgataatgagaaagatttctgcatatacgcaaaaaacggtcgataatatcagaatctgatgaatcagcccgggtcggtttactaatgggatgccctaatgtgttacaaaaattcgctttagacaatgatccaatcagaggaataattggaactattgtctcaaacttcttcatagcattatttattagaaataaattttctagcatttgacttcgtaccactgaagaatttagtcgcacgcttgaacgatagcccaaaaagtcaagagaatacttgcataattggtttatatcgatccttcctggtttcaaccaggcgtaaaaatgatattgccataaattaacaaggtaatatttccatttcttcatcagaagaggcgtatcttttgaagccagaattgattttccttgatatcgaacataatgcatgaaaggatctttgaagaaccataggatgcactgaaaatcattatcaaagaagactttgacaaaatgttctatttttacatagaaatatattcgctcaaaaaagattccagaagatgttgaccgtaaatgagaagattgattaaggagaaaaagaaagatgtattcgtattcacatatatgagaattatataggaatcttggattaccttttgaaaaaatggtaatatgtttcttttgagtaataagactattccaatactcgtggagaaagaaacgtaataaatgcaaagaagaggcatcgttcacccagtagcgaagggtttgaaccaagatttctagatggatgtgatatggtattagtacgtccgacacataatctaaatgtgaaaatttgtcctctaaaaaaggaaatatggaatgaattgatcgtaatttatgagattttgctatttctttcctttctaaggaagatactaatcttagggaaaatggaatttccacaccctcggagataatttgagaataaaaattcttgttttgcccaaaaaatggattttggatagaatcattagctgaaaggattctgttgatacattcgagtaattaaacgtttcacaattattgaactagatttattgtcataacctgcattttcgaacaaaatcatcatgagtaagtgcataaatatactctcgaaaaagaagtgggtataggaagtcatgttgtctagatctatctagttctaaatatccttgaaattcctccattggaaattcgatttgaataatacatagtgcgatacagtcaaaacaaggtattctagtaagaaaagaatagatacctcggagacaggtagactcatcaacggactctctatcctctctttttcaatggaattagtttatattagtaagaagatggattcgaaatcctttatttttcatttcaacccaatcgctcttttaattttggtctttatcaatatgccgcttcttctacacatttaggtacaacctagaataggaaatataatagttaggactcattaaaaaaRaaatggataatcatccactcacggaaaagccattctcgtaccaggtactaatatctttttaacgtataattagatcgggtaatcagtcaaaaagaaattatgaacagaagctttttctttctataattaattgaggtcataggactctatccatttattcattcaacccaactctgaattcatttcatttttttctcactaaaaattcaaacaaggttttgaactccagtaagaatgaaatattttcagaattctctattgatacgacatgctgttttttccagtcattcctttcaggatcagtcgtggtcttacaaactctaccgaaggtatgaacgaatccgttacttcatagaaatgtgtaaaagatgctagccgcacttaaaagccgagtactctaccgttgagttagcaacccgaaaaaattaggatatgtagatacaatcggaatcaaataaataaattcaattgcatgacgcaatcaaaacagcgaactagcaataaaattctaattgattctgaaattaaaaaataaacagatccaataagaataaaattttcagataaaaaaaggcaataacaatcgaatgatatagatagatattttttgttgaatgaagtaaagtaaaaaaacagaaagaaaaatataaggaagataaatagatccatttctacacgatggaattatatttgttcaatacactgttgtcaatatgaatagttaaaaaagaatacaataaaataaagtataaatagagcaaaagaagaggaggggagtggggaaagtatagtagaaaaaaacttatacttatacaaagctatatacgaatcacccacaccctcttcttttgtatttcattaatttactttcctttaattaagacgaaattctctaaaaccgccttctttaaaatatccagttcctgtaggttgagcacctttttcaagaaaaaatagaatagcaggaatatttaaatacgtttgattatttatcggatcataaaaacccactttccgaagatctcttccttctcttcgggatcgaacatcaattgcaacgattcgataaacggctcattgggatagacgtagataaactagaaccccccctagaaacgtatacgaagctttctcttcgtacggctcgagaaattagaagatatgtatacaattcgaatgtcaaatagatctataaaattaaatcaaataaattagactaagattatttaatacttttttattcttctttttctttatccatttgtattctcaaaactcaagttgagtaactcggaaatatgaaatagctcaaaagaaaacccttatgtatttgattttttgagtggtctctaacccctttttctttgtctcatttagaatatatttggactccttattcttgatctagttgtcgagacaattaaaaaaaagatatttacttgttccaaaatattttctctttgccttgaatcattgggtttagacattacttcggtgatttttaatcgtttcaaaatggcagcaacatggccctttttcggatttatttctatcaaagaatcataaacggttgattcccgcaagatacacttttgatcaaaagagtttcactaattccaacaaattttccttttttggatttgaaacttgctcgaattggatcctttcgatttagaaatcgaaaatcgactacacttacgaagttgttccaacttattaattggcactaaccctagatccttgccctgagaaatgaatcaatactttctactcgagctacatcttacactacaacccaagaaaaaatgagggttcgagtggaacagaacaaaggatgtcgagccaagagcaccttcattcctatataataaaaagggtgggtgtaagaatccacaactgatcatgtccttcaagtcgcacgttgctttctaccacatcgtttcaaacgaagttttaccataacattcctctagtttggaactgatatgtaattgattcaattacggaatcatgaatagtcatttgttcggtcgttccattggtttctaaagaagtcttagaaagaattcaatttaatcctcgatttttttttattggatgaatgcaatattttttttctaactattaggaagaaaaaagttctttgtattgaatctacattgcatcttcaagtaacttgagagaatatattcaacaatcttagacttcttcgaatatcaaatactcataagaaatcattcaattcaaatagttattgaattgaaaaaaaacctacctggatatcactatttgaataaagttttactaaagattgcatttatcatcataaataattcctcagtgattaaaaaaatatagatagaaaaagaaataaatttctttttcgtggagttgatgtaaaggaagatttaggctctttttctttcatttcatactaaaRaattccctctatcagatagactgaacaattgtcattatttcaaattaacgcatccaaaatctttttcaaaaaaaaaaaacgttatcactgaaatagaacgacaataatacattaagcatttccggttcgttcaaaaatttgtatttaaagaaggggaatagaatataggatgtatgaattacccctgtctatattattacatatatttattctttatgagaaccaaatcaaatacgaaatgaaataaaaaatgaggttcaaagaaaatagatacgttatatgtatgtaacttgattatttcttaatccaatttgtacaaacacagctagtgaaattgctatcttatattgttaattaattcttattatatgggacgtaaggcttttcgaagtaactaacttaaacttcaatagggatggacatacgatgaaaagcgcattcaacctcttttgcaacccccttttttcgttatttccaattcttcgaatctaggttacaactcgattcagtttcatctatatggatcttagttgaatttaatttgtgaagaatagaatcattaaaaatcagaaaatcacataatatccaatatttaactcttaaagagtagagaaggtagttcaaaaagaaaacctttctttattctgataataaatatttctatatatagaataggtattccctgggacggaaggattcgaacctccgaatagcgggaccaaaacccgttgccttaccacttggccacgccccatttcaatttctattcaatactactaaacagtagtattgtttttggttgttcgtcaatcccaatatatctatggacttgttcctagggttttgacacgtgtagatatacaatgaagctgaatttattgatcattacatataattcaattaagatattgtataaaagtatgatttcttctattcttttttgagaattgaaggatttttgattgggtgagttcaaagaaggattttttggtataccttaatttttaagggatatcaattatcaataacaataactcaatcaaaatacaattatctccaagtccaagaaaaaaaatgtttgttatgcttaatatctttagtttgatctgtatctgtcttcattccaccctttattcaagtagttttttcttagccaaattgcctgaggcctacgcttttttgaatccaatcgtagattttatgccagtaataccccttctcttttttctcttagcctttgtttggcaagctgctgtaagttttcgatgagatctttaatactgtcctagacatgatttattcgaaattggaacaatggataagatcggataagtcttacagcaaccctcgattcaaacaattcttagatagctgcaacaaaatgaaagactcgactcttattccaaatgaatttctgaaaattctttttgatttcgagaaaccattttgtttattggtgtcaaaataggctatggggtataaaaatggagaataaaaagatcttggagattgtgtaatgctcaaactctttgtttacacagtagtaatattttttgtttctctcttcatctttggattcctatctaatgatccaggacgtaatcctggacgtgaagaataaaaagccctttctttttacttgcttaatttttcaatgttctattgtacatccttatttattatatgaaaataaataaaataacaagtcatcaacggaaagagagggattcgaaccctcggtacgaaaaactcgtacaacggattagcaatccgacgctttagtccactcagccatctctcccaattgaaaaaggataattactatcttacattacacaaaaagtaaggcttgaaaaaaagtctttctttatctctcttgatatatacaactttaatWtatactacttttataagcaatcccatttcgataaagaaaaggttctaaagagatatttcgaaaagaatacctcttcttccgaaagagctttttttcttttcacggcctggcctggtcagtacctagccgggccattttttgttccattccatagataaaatgatttgttggaaaacaaaaatgcttttattgaaacaacaatcagaagaaaagatctttccattcctatgatatggaatttcattctatagaatcaaagtatctttttttcctttactggaaggaactgtggattgttatgcaatgcattcttatgtcataacataaatagttttatcgagccctatctgttctgtcaaaaatcctccaacaaaagaaagaacttctttattttcattttgaattaggagtgctcttttactaatctgattaggtttactgacaaaaccaaagcaaacacgtcaatgctataattttcatcattattttgttttggatcctatcttgattagggtatagtttagtggtaaaagtgtgattcgttttattaatcccttttctagttaagggatccctcggaaaaactttatttcttaaaaggatttaatcctttacctcttaacgaaggattcgaggaaaaatatacattctcgtgatttgtatccgggtcaattaaaaataaaattggattatttaattgcgaaacataatttttttgaattggatcaatatttccaatttaatgagtattagtaaaggatccatggataaataaagcgtatttctaatcgtaactaaatcttccattttttctttttcgataggaagcaaaatagctataaattaataaaataatagagaacgaagtaactaggaatattgttagaataccctattccctattctagagggattgtctagaaagcgaaaaatgcattcaaacagaaaagctgacatagatgttatggatcgaattttttgatttcgttcacgtcttatcttagatatatcgatatctgggaatttatccatcttccataaaggagccgaatgaaaccaaagtttcatgttcggttttgaattagagacgttaaaaatgatgaatcaacgtcgactataacccctagccttccaagctaacgatgcgggttcgattcccgctacccgctctattctatactatctatctatattagatagacctgtattcgatcgaattgaaatatttttcaaattaatattttgaattggattatttaattctattctgttattaatccatctttgaattgaatacgcaattcccgaaattctcttatctttccgaacaagagaaggtataagggaaagggatatgaaagtcaaaaatgcgaaaaaaatcagaataaaaagaaaaagcgtccattgtctaatggataggacagaggtcttctaaacctttggtataggttcaaatcctattggacgcaatttttttttttgagatttctatctcacgaaagatattgatattttgaatgatttaaataagtttcttatattatatttaaaatgcaagtaaagattaaattaatacgcaaagatgaagagtgatcaatttatttatttctactatccttgttcctgaagtagaaagcgttccttctgttcctggatagcttctttcaaaagggcttctgcttcctcagtaaatgttttagtagaagatataatttcttggaattgaggtttattcgtttttacgtaagtacgtaactcaacgagaaatttccttacctgtccaatttctaatgaatcaagataaccattcgttcccgtataaatagtcattatctgttcttccaccgtgagaggggctgattgggattgtttaagcaattcacgtaatcgttgacctcttgccaattgattctgggtagctttatcgagatcagaagcgaattgtgcaaaggcttctaattctgcgaattgcgctaattccaattttaattttccagctacttgtttcatggctttaatttgagctgcagatcctactctggaaacagaaatacccacattaatagcaggtctgattccagcattgaatagatcggctgataagaatatttgtccatctgtaatggaaattacattagtaggaatataagccgaaacatctcccgactgggtctccactattggtaaggcagtcatacttccttcacctaaaagagaacttaatttagcgctctttctaaaaggcgtgaatgcaaataaaaaacatctcctggataagcttcgcgaccgggtggtcttcgtaatagaagagacatttggcgataagcctgtgcttgtttggagagatcatcataaatgattaaagtgtgtcgttcacgaaacataaaatattcagcaagagctgctcctgtataaggagcgaggtattgtaacgtagctggggaatccgccgtttcagctaccacaatagtgtattccatagctcccctttcctggagagtattcactacctgagccacagaagatgctttttgaccaatagctacataaacacatattacattttgaccttgttgattgagaatagtatccgtggctactgctgttttaccggtctgtctgtccccaataattaattctcgctgaccacgtcctatagggatcatcgaatcaatagcaataagtccagtttgaagaggctcatatacggaacgtctcgaaataatacctggagcaggagattcaattaatcgagattcagaagcgtaaatttcacctcgaccatcaataggtttggccagggcatttataacacgacccaaataagcctcactcaccggtatctgagcaattcttcctgttgcttttacagaacttccctcttgtatcatcaaaccgtcacccattaatacaacaccaacattatttgattccaaattcagagcaatccctattgtaccctcttcaaattctactaattcacccgccattacttcatcaagaccataaatacgagcaatgccgtcgcctacttgcagtacggtaccggtatttacaatctttacttctctattatattgctcaatacgttcacggataatattactaatttcgtcggctctaatggttaccatgagtatttcttaattcttttttgtacgaaaaaaaataatgcctacaatagaaggactaatcagttatttctttcatcgccccaaacatgccaatattagcactgatagtacgtaaatggaactcgttgttcaaacaactattcagagttcctagagctccttgtaaggcttgttggaaaacccgttgtcggacttgattaatcgctctttgctgttcaaaatgaatagtttcgtttttgtaattttctaattgttccaaggtcttataagttgaattaatcagattcaacttttcttgttctatctcagagtatccattcactcgaaactgctccgcttccatttccactttccgtaaacgggcccgggctttttccagctgttcaatggccccgccgcgtaattcttctgaatttcgaatagtattcaagatcctctgttttcgattatctaataaatcgcttaatgaaagtagattatctttccattcatttcaaaacttccataatcccttcccgaaccaaacatgaatctttcaattcatttggctctcacgctcaattacttatgtaaaattcccttttttttgaatgtaatgagcctatcctctcttccctattcatattctcccaaaaagatatcaaaacggatcactaatccaagaccaaaataatatttggaggactcttctgaccaaacaaaaaatatggaattgtcagcaaagttgtttctttttttcttttctaaaaatccaaagaattctacttacattatacattacataggtcatcgattcagcattggctaagatagtgtgaccttttttccaataaaggtttcaaataatttcatcgacatgagtgttctctatcgagaaaaaatttcaattattcgttttgaaacccttcaattaacatagtagtagaaagaataccatgctacgttgaaacttcaaacgatttagctttaaccatattaatggtcccacattattggttaatcgagaatcaaagtggatttaccaatgaatcacgaaatgctatggttcttaaatattagaagtaattcgcgggatcatgcatcttttactttttactagttataatgaaaaaagtgcagctggtttagtccagccaattcttaaaataaacaactcgcacacactccctttccaaaaaagatcaatacaccaaggactacacttagatttattggatttgttgctaaaatatcggtattaaatccgaaactcccggccgatggccagtgacccaaggaaacgaaagaatcggttacatttttcatacaatctccttatagataaaataaaaaaatcgaatagagttcgttttttttgtatcacttcacgttttttctatttattttctatatatttaatatatttatctatctattttagatatttcgatatattgaattattatttaatttccttgtttctaaaaaaaaatatagttgattttgaaatggatttttttcaataaataatactgattagaatcagggaccaagtttcatctcaattggagaatacttcgtttgttgtaacactctctaaaaaaaaaagagtttcctttgcgggaaggaagaaagcgaatcggtatgctaattcctcatcgtccttcccaggggttagtgtcccaacgaataagtaattgtaggagtgaaatattgatataattcgaaaaaacaaggagcaagccccagccatttttgatatttatcggattacacaaagggattcgcaaataaaagcgctaaggctacaaccaatccataaattgttaacgcttccataaaagccagactaagcaataaagtacctcgtatttttccctccgcctcgggctgtcttgcaataccttctacagcttggcccgcagcagtaccttgaccaactccaggtccaatagaagcaagcccgacagctaacccagcagcaataacggaagcggcagaaatcagtggattcatgataagttcctcacatagttaatgatacattcatccaatgaattatgacttaattattccatcactaagattcatccagacgaagtaactaacaactccgaattcaagtgatggaataatattattgaatcatcagaactacttttatgtatcttttttagttcctatcgacgggatttttgtgaatccatacgacttttgttcttccatttctttgttccgaaccattagttgaattctttttctttatttcatctttttattcattcaattcacagtcacagacgaaagggaaagacttctattggaatccctatctaaattcataattcatagtagtatagagcagatcagatctatttttttcttccataatggaaaccaattattcgtatcttagattaaatcagattctagaattctgaaactgaaacatccaatagttggattctagccattccattaccaatttgtacacacccatattaaccaattcatttttatgaatcgcgtcaattcttattctgcatgtatacaatctacatggacgaattcgttaggtcgaataattgaatMgcataggtagaaatatcagtatttcattgattaggaaaagttcataccatttttttattaaatcgaaatatctttcctattcctgtagatcgtatataccttatttgtctatttttatcttgccagattatcttgagttacacatacattaccttgggctaaactaaaaaacgactattttgaaaacgagtcaatgatgaccctccatggattcgcctatataagccgcggctaaagttgcaaaaataagagcttgaataccacttgtaaataatccaaggaacataacaggtataggaaccactaaaggtactaaagaaacaagaacaacaactactaattcatcggctaatatatttccgaaaagtcgaaaactaagtgataaaggttttgtgaaatcttctaagatgttaatgggtaaaaggattggagttggttgaatgtatttactgaaataacttaatccttttttggtaagacctgcatagaaatatgctactgacgtgagtaaagctaaagcaacggtagtatttatatcattcgtgggtgcggctaattccccatgaggtaactctatgattttccatggtaaaagagcccctgaccaattcgaaacaaaaataaataggaacatagttccaataaaaggaacccatggaccatattcttctccaatctgagttttgctaacgtctcgaatgaattcaaggacatattcgaagaaattctgactgtcattcggaatggtttgtggattccgaacagctatactggcggaacctaataagatagcaattacaacccaagaagtaataaggacttggccatggacttgaaaacctcctatttgccaatagaaatgttggcctacttccacacccgatatatcgtataacccttttagtgtgttggtggaacatgataaaacattcatattgccctctgacagaaatagaactttaaagggaattattttgattcaaccatctctttttcgacttgcttagttgaattttcgattttggatacgaactaatcacataatatccgcttccagaaatttatgaagttcaaaaaataatttatttatcttattattaatcaaggatttcgtatatagctagaacgaccctcacaaattgcaaatactaatttgttaagaattaatcggattgaagctatagcgtcatcatttgctggaatcgaaatatctgcaagatccgggtcacaatttgtatcgattaaacaaattgttgggattcccaaagtgatacattctcgaagagccgtatattcttcttgttgatcaacgataattacaatatcaggtaaccccgtcatatatttaatcccgcccagatatgtttgcaagtgagataattgtctcttcaacatagctgcgtctcttttcggaagacgattgagtctccccgccttttgttccgttctcaagtccctgaacttatgaagtctcgtttctgtagtggaccaattcgttaacataccaccaagccactttttattaacataatgacatcgagcccttattgcagcccgtgctactgaatcagctgctttattcttggtaccaacaattaaaaactgttttcccctacttgctgcatcaaaaactaaatcacaagcttctgataaaaaacgagcagttttagtaagatttggaatatgaatacctttacgcttggcagaaatataaggtgccatcctaggattccatttcctagtaccatgaccaaaatgaactcccgcttccatcatctcttccaaattgatattccaataccttcttgtcatttctcccccccactttcgcaaaaaaaagcgacgaggttgccctgaactaaataattgttccgatggaacctttggagattggccgtgtggatgtcgatacacaatccaaacccctaccctcttattatctttttttcgattaccacaaaaaatgaccctaaataaagagaagtatKaatccacttttaagaatcatKaaatcctctaaatgattgttctgatgtatcatgaaacttctttgaaatggaagaatcaaataattctctgtggtggaacaaaatatctccgatttccccctcgaaaaaattcttctttttggttttcaaaggaatgttcttatgttgccttgaacgatgcactaatcctttgaatccggtaccaacgggtatcatcccccctataacaacgttctcttttaggcctttcaaccaatcgatacggccccggagagcagctttggctaaaactcgagcagtttcttgaaaactcgcttcagatatgaaactttgagtattcaaagatgcccttgttattcccaataggatggcgcggtaacaaatcgattcttccaaagcgcgccccgttcgcgccgctcgcaacaatccaattagttctccaggtaaaaaaacattagacattccatcctctgaaaccaacacctttgatgttatttggcgtacaataatttctatgtgcctattatggatttgcaccccctgggatcgataaaccttttggatcttattaaccaaagatatacgactttgcactatagttagctcagccccaatcaagaatcccaaaggaattccaagaattttttttatatgctcgttccaaccctcaattcttttttctaggttcatcgatattgaatcaattgaacgcacttctaacacttgttccacttttggaagaccctgcgttatatcaccggatctcgatttttcatatataaatgtaactaatgtatctccctcgtaaaggatttctccataatgaccatgaacagttgttcctggagtggccaaataaggcttggcggatcttattactacagagtcaacttgaacaatcaaaacttgacccgatttgagatggggtccgtttttggatatacatccattttcacaaataaactgtccaagactaattattgtggatctttcttcaaaataattatgataataattatgatggagaaaataccaattcaaattgaatgaattcaaaacgatgttactgatcgggattcaaaattctcccattttcatccattaaataatagttaattacttgaaaagtcggttttaaattttcaagttgcaaatatttagttaccaaaataggattatgagttattaaatagtaaaatgaataaaaattcacaaattgaaggactgttcctaaagggccaatcgaattcctaattttaattataggatcttttttagattcttttatcacattgtgatattttccagcgttgaatggacccattcggaaacaattagatgatgacaaaattatcaaagatgggcattccttatttttatttaacaacgtgcgaatagttccttgattttggctaagtaattgttgaatttttgtcttggaataaaagggattgttattggtgtgatctgacacattatctgaatctgagatcaatcctgagcctgagggatcattcctttttctgagatacgaaatagggaatttcactaagtcaattcttaggaaatctcgaatcagaccatttgtacttacttcaacaaaggaagtatgagcctcttcgatagaagaactttttttgtcttggtcccaattcaaaattaaacaagtccgaactaattgaatacttgtatcagaaattccccgaattggtttgccatttctgtaaacaatataattgacaactcgaagttgcatattatccctttcttgtaacagatccggggggaagagtgttgctaaatttataccgtccgatacttcatatgtcactacgggtcgaactaaaacaaaatactttttcttagtaggtgtgatccgttggacatagatccaatttttcaattttttggattccttagaatttgtttttcctgttcctgggggtatcaagatgccactgtgtcgggatatcttatctgtctctccaggaaaatggatatctccagaaaagattttcagttcaatccttttttttctctccactcggactaatccgcccactcggcttcttgtatttaaagcgattcgtgtatctactccaatcagactattgttccgtaccattatcgaagaagattcagggaaaatatgcacttcttcgggaatgaaaaaaaatcgatctagtttcatttggcatttttgcttaaattctttgattcctcgatactcaatcaaatcctcttttttaacgactgaatgaacccctagagtcccatatttagtaattcccgaactctttcttctgtatcgaggatcatcgaaataagcaagaatactctttctacgtaaaattccatttatcggtagttcaatcgagatacctgaatggggcattagttctttctttcgttcttgaatcgattcgagtggaataagaaatcgatttcttcgcctttttgccaataaatcagaactctcgtggaaagtagtaggatatttaagattacaatgaacaatagatatgattcgattaagttctgaataatcaggaatcctatcttcttttattttaccagaaaaatcagaactacataattcgtatctcatttgatcattattcactgagagactcgaaatatatcttcgttctctttctgtcgaacgaagattcatttggtcttgatccttgtagagtgaaaaagggactccactggatctgcacgaaccccctgataatatccataaatggcttgtttttggtaaaagatggacattactatatgtaaattcaggtgcatggtacacatcggtgctccagtgcatttctccctctgattcagaataaatatgttttcgaaccctctctttcaaattgaaagtgtatgttcccgcgcgaatttcagcaatcacttgttctgattctacatattgattattttgaaccaaaagaaaactttttggtggaatagtcaccttatgtagaatatcttcactctcaatagttacatacaagtctatagaacatagaaaggcaggatgcccatgacgcgtacgtgtgggatgaaccaaatcgtcattgaatttgatttttccattagagggggctcgtacatgttcggcagtaccacctgtgaatactccgccggtatgaaaagttcttaatgttagttgagtccctggttctccaatagattgacccgcaataatacctacagcttctcccaattcgaccaggtcgccatgagtaggactcctaccataacataatcgacagatccaagatgtactcctacaagtaaagggggttcgaatagatattggttgtgttcgaaaggttatgaatcgattgacaagtccaattccaatatcttgatttcgaatggcaatgcatcgtgggcccatatagatatcgtctgctaatacacgaccaattaatgtttgaataaaaattctttccggcatcatcccatttcgaggactcacagaaacccctcggatggttccacaatctgttctgcgtacaacaatgtgttgtactacttcaacaagtctgcgcgtaagatatccagcatctgatgttcgtacagcagtatccacaactcctttgcgggctccgtagcaagaaatgatatattctgttaaagatagtccttcgcgtaaattgctttgaatgggtaaatcaatcatttgtccttgaggatctgacattaatcctctcatacctactaattggtgtacttgagatgcatttcctctggctcccgaaaaagacattatatggactggattaaagggatctgtcatcctaaaattaggattcatttcttgtcgcaaatattcacttgtagcataccatacctcaatggattggcgtaatttttctactgcatgtacattcccataatgatggtgtttttccaaaattaaactttgttgttcagcatcttgtactaaccatcccttcgaaggtattgttaaaagatcatcaatccctaatgaaatggatgtagcagtggcttgctggaaacccagagtctttacttgatccagaacgtgtgatgtatatgccattccgaagtgatctattaatctgctaataagtcttttaatggcagttccatctattactttattgtgaaagactagattgactcgttctgccataagtacctccatattctgctgagtgggattcgacaatgagtttgagtcaatgattggaaaacttccttttcccgatcttaattcacctagaaattaaggaactagggtcctagttgaaccaaagagacccgaattcgcactggtgtcatagaattacttaatttagataccatatgattaggtaccaaatgagcaggctcgacaaaacccttgtatagcttcttcgatttctcgaaaaagagaaatatgaccgacagttgttcgaatgtatatacaaataatttctttttttacacttcttactattagataatgcccataaatttcatgataggtacccaaagattcatagtgaatctcgataggaacttctcttgaagcaataatgcgttgatctagtcgccatcgaagccacaaaggactatcgaaattgattcttttctgtcgataagctccaattgcatcataggaattacaaaaaaaaggttctctatatttatagttattatcataagttctttcattttgatagtttctgcgattccatggattatacctatttgtacaaatacctcggcgattcccactcgttaatacatatagaccaataagcatatcttgggttggtacggaaatgggatccccaatagctggagacaagagattcatatgagaaaacataagtaaacgagcctccgcttgagcctccaaagataaaggtacatgaacagccatttgatccccatcaaagtctgcattgaatcccttacgaactaatggatgtaaacaaatagcacgtccttccactaaaatgggttgaaatgcctgtatgcctaatctatgcagagtaggcgctctattcagcaatacgggatgtccctgcataacttcttgcagtatttcccatacaatgggctccttttcccgaattttactcttagcaactcctatgttcgaagcaagatgttgtctaattagcccacgaattacaaatgtctgaaaaagctctattgctatttcccgaggcaatccacatcgatgtaatggaagtgagggtcctacgacaatgacagaacgacccgaataatcgacccgtttgccaagcagagtctcacgaaatcttccctctttgccttcaattacatccgaaaacgacttgtaaaccttattatgaccatccctcattggttgtccgcgaattccattatcaagaagtgtatccacggcttcttgtaccaatttctcttgacacattactaattcccctggtgtagatctacttgttgttaatagatcggtaagagtattgttccgatagataactcttctatagagttcattaatatccgagctcattagcttacctccatctatctgaatgatgggtcgtagttcgggaggaagaactggtagtagacataaaaccatccattctggttctatatttgttcgaagaaaatgcttagccaattccatgcgtctaaccaaaaaatcctttcttcttccaattttgtgatcttcccattcattacccgtgggtctttcttctcctaattccttccattctaccaatgaataatctataataattcgcaaatcgagatcggctaattgttctcggatagcacccgctccagtagaaatttctcgatttcgaaatgtatcgaagccttgagtagtaaaaaaaagtgggatgctgtatttccatgattggatttcatattcgaataaccctcgtaatcgtaagaaagtaggttttttagctatgggcctagcaaaagaaaaattgggataggatcctataggatcttcaaaatcggacgtgaaagtttcctttcatccggctcaagtagttacacgctttcaaattctcgaaaaacctccaaaaatctactccttactcaagttagcagtgaagaccaagcaatatttctttgattcattcttattttcgttttatttcgatttttagaattctttattcaattctaaattactacataaatgaaatgtgaaattcttgagtagtctacttccctttgaacgataatccctttaagggttgtaattcataagggatttacttgtctatgtatccttccattcgatcttttaggtcctgacatcacctcgacggttatgctacgatgtccttaaagcctatatgcgatggatagactcctgcaaccatgacatatttgctacttgaacataaacctaatttaatttccttctaaaagaaattaatgattaatttcacaaaataaagaagtctttcgaggtccaactaaaaattactatttcttttttactgaatcgaccatagaccaatccccttggaatattttatacacccataattctgagcttcatgttactcctttcacgagacatgtcagatctggggcatcccaattcagttgactgggatgacagtttctcatttcgaatctgtaaaatcagaatttcgatcaaatcacacatcgcagtatactagcccttctaattctttaagaggtttatctaaaatattcgcgatataactaggaagacgtttcaaataccacacatgggttactggacatgctaatttgatgtatcccatttgatatcttcgtatccgagaatcaacaaattcgactccgcattgttcacaaaatttcgggtcctctttttcatttccgattactcgataatttccacaagcacaaattccactttttataggaccaaaaattctttcacaaaacaatccatctttttccggtttattggttttgtaatgaaaagtatagggttttgtcacctctccaactatctctccattagggaggatttttttggcccaagcacttatttgttgaggagaaactgatccaattcggagttgttgatgtttataccgatcgatcatagaagaaaaattatgattcattccgattaagcttccttcctattaatctggaagttcttctcagatacaaggaaatgattcagttccagagccaaagatcgtagttctcgaacgagcaatcgaaaagattctggagcatcttcaggtttaggtattgttcccccaatgattgtagtaccaagtacttcttgacgagctctaatatgatccgatttataagtaagcatctcttgtaaaatatgagcaacaccaaacccctcgagagcccaaacctccatttctcctactcgttgtcccccttgtttggcccttcctctaaggggttgttgtgtaacaagtgcataatgtccactggaacgtccgtgtattttatcatcaacttgatgaattaatttcaagatataaggctttcctattataacaggttgttcaaaaggatctcccgttcttccatcaaatattctgctttttcccggatactcgggttcaaatacccatggattcgctgtttgctgactggcttcatataattcagaaaacactagttttctcgaagcctcttgctcatatctctcatcaaagggtactattcgataatgtctatctagcagatcccccgctaacccgagtgagcattcaaatatctgtcctacattcattcgtgagggtactcctaatggattgaagaccatatcaacaggtcttccatcttgcaaataaggcatatcttgtctaggtaaaattttggaaatgatacctttatttccatgccttccagctactttatcacccactttgatttcacgtttctgtaaaatatagacacaaatagtttctggattataattcgaaSccccttttttctggatccatctcacatcaataactctacccctaccacctataggtagttttagacaagtttcctttgaagtggatacctgaatgccaagtatggctcgtaataatctatcttctggggcatacgatgattctttcgccgtctggggagtKaatttacctactaaaaYatcgcccgcctctacccaagatcccagcatcacaattccattttKgtctaaattgcggagtaaatgggcttctagatgcggtatttYgttagtgatcctttcgggtccttggcttgtcacatgagtctgaatttcatatttccgtatgtgaaaagaagtaWaaatatcttcatataccagacgctcgctaatgagtactgcatcttcaaaattgtaaccttcccatggcagataagctactaatacatttttacccaaagcgagttcgccaccaactgtagcggcaccatccgctaaaatttKtccttttttaatgcatttaccccgcggaacctggggtttttgatgcatacaagtatttttgttggaacgttgatacataactaatggaatgcttaaagtatctccattgcccaaKaaaatgatcttgtcagtattggtataaatgatctttccctcgtgttcggctatagcggtaacccctgaatctagagccgcttggcgttccaacccagttccaacaatgcacttctcggaccgagaaagtggaactgcttggcgttgcatattcgaactcattaaagctcgattcgcatcattatgctcgataaaaggaatgagagaagctccaatagaaaaatattggaaaggaaaaaKacttcgaagatKaacctgttcccatgcaatagttaggaattcttgacggtatcgagctggaacaacctgttcttcttgaataccctgattcagcgctaaagaatttcccgccgctaYcatatagtattcatctctacttggtgataaataaagcatccgtactttttttKattttgatctctcggagatttcataaaatggactttctagagatcccccctgaccaattctcgcatgaattgctaaagatccaataagtccaacattgattccttcagacgtatcgattgggcaaatgcgtccatagtgactagggtggatatctcgtattcgaaaactagcagttcgccctgttaatcctccagggcccaaataactcaattttctcccatgaacaatttgtgtcaatggattcgttcgatccaaaacttgagataatgggtgtaatccgaaaaaagattcataagtggttgttaatggagttgaagttaccaaattctgaggagtcggtatcaatttatgcctaattgctccacatatagttcctttaaccacattttctaaacgaaccagagccaatccgaattgatcttgtaagagatccgctacagaacgaatacgcttatttttcaaatgattcatatcgtcaagtgtacccattccgaatttcattccaatcaaatgatccgcagctgccaatatatctcgcggtaacaaaaatgtattgttctgaggtatatcaagatttagtctccgattcatatttcgtcgaccaatccttcctaattcacatctttgttgaaagaattttttttgtaattccttacataaggattcagaaaatacaggatctccgcctacacaagcaaattgttgataaaactccaaaatggcattttcttttgacccaattttttttttctctttatcattcaggaaagacaagaaaatttcaggatagcaaacattctctagaatttctcttagaatattttctgtttcctactcacacgagcccatatccttgcttttcgatcaatctctaattctaatcttcctccccaatctgatattatggtcccggtatagaccgaaattccgttatggtccaattctgaccggtaatagataccgggactttgcaatatttgattgatcacaattctgtatattccatttactatagaagttcccagggaattcattaaaggaatgtttccaataaaaagagtttgttcttgcatatccctactggttttccaaattaatcccgcggatacatataattcagaagaatatgtgagtgattcatatacagcatctctttcttttatcaaaggttctaccaattgatatgtttccacaaataattgaaattcaatttcttgatctgtatcttcaatttttggaattataaagttcttctgttaagccctgatcaatgaatctacaaaatccttcaaattgtatctgattaaacccaggtattgtagacattccatttccatccccgagcattttgaatttcccttttctccaaaaattccattattgacccattcttcatcaaatcatatggattgatttagcaatgatggaatttctattttgtttactgaatcacatgaaatttctcaccccgtatatggaatgtatgaaatgcatatgaacggaggaataaagacaattttatattcaaattggaatttgtaacagatacaaaatcgaaaggaattaataaataccattattatgatattacatactctaatccattgggtaccagaaaaagaaatggattcggtctgttcgatgatatagacattataatcatcactattgttcaacaaatgattcgcataaaagagagatacttttattttacaatacgattgaagggcgtaacatagtaataaagtttggatttattaaccatgtgtagatagctatctatgtttcctcctttattgaagttctattcgggacagctgctatatcaaaatttccattttctattccatctattgaatgaaaaattgaagcactacaatttactgataattctctatagtatatttgtataacaatttatgttctggggtttacatatacttctatttgctgttataatggaaattggaaaggatttttttcttttcgggcaggggttaaatttaagaaaacgggattcaagatgcaagtccaataaaaaagaagtttaggaaccccccactcgacgcaaacaaagggagacttttttcatctattttgtagggtatcatacattttggcggcatggccgagcggtaaggcgggggactgcaaatcctttttccccagttcaaatccgggtgtcgcctgatcaagaaaaaactcgaaatcttttatttcgttttgctgatataactcgctgatttttccccagcagaaacaaacaaagtaaaaggactcttgagacttgcttgcttggttctaaacatctggaagtttggctctcgaaagctaaagtgctctaaatccttgcctctaggattcaaggacagagagtggtggaagggctctcatataaagatttttggattcccttccactactaatgtagtgtttaattaccgggtcctgaattagattggatagcccgacggaaaatcaaattagtggttgtggaaagggctgaagatactttctatagagactcaggagagtctctaagtcctcggtatcgaataacaattcgatggaaaattggctttataaaattgaaatgaaattctttcttttcaacaaaccctagtcaaaaatggaataagaatttgaagaatttgttataagcagatttattagagcctttgatcaatggtgttgggtcagaatccctttttgactctacgccagtgattccactattattagtgaacatggaataattccttcatagagataggggacataatttacatggatatagtaagtcttgcttgggctgctttaatggtagtctttacattttctctttcactcgtagtatggggaagaagtggactctagaggtactactaattgaggcgaggaatcaaactgtatcgattgttttatagatcgttttgcaaagtaagagaaaaacgttctattaagtggatacgtaccttctatgggaaacaacatatacatcgtggttgtccaaggagggactacgcataataagatcttaccttggcaagtcacatattgcgcacttactttaccacttgttttttatttagtacaacttgttacattccaataaattacaaataatagctagtatggtagaaagaaatatatgaatctttctaccatactatcggatctcatagaatactataccgctaattcgagtccgctcatttcatttaagacgcgagaagaaaatctttgatttcttctatttcttcaatcattgactaagaaaagaagtcaagtttgattcaaattaatcactttctgtttttacgtatattataagtaaaaaagcagtaggaactagaatgaagagtgcagtagcaataaatgcgagaatatttacttccataatctcatttggcaataactcgggatttaatcccatagagatgataaatctttcgcctgtaaattcaatgggatgaattacaccttgatgatattgaatcggatcaatatcatgaataacaatatctgagctatcaaatcaaYtcatcgtcgaKaattgaatagtataacataggaagatcttttatccataccgaatccaaaattggattcctgatccaaccatttMtccttctYYttttttctataaactaccgcttccttgtacaatcatctgatgacgtatcatttgacctctcttacgtttccattggttacaaacccaaacaaacaatagaaggagttaagtactcttttttaatgaaatgtattttttgttggatttgatcccgtcgggactgacggggctcgaacccgcagcttccgccttgacagggcggtgctctaaccaattgaactacaatccccagaaataaagtgtagagtatacatattgcatttaaaccatttctcgaatcgccgtggtgcaggcttgagtgctatattgatatctccatggatgggcactttagtgagagcgacacagattactagtaatccttttattatttccaaatcgggtaataatcaatctttaaattttcttttattatattatgaaattcgatttttagcatttgtgcgaacaaataaaataaatagaacagagcaaatcagaaaattgtacttttttctattctttcgtttcggagccggaattctttatgaagaacaaagcgaattcttgggccgagctggatttgaaccagcgtagacatattgccaacgaatttacagtccgtccccattaaccgctcgggcatcgacccaggaagaatcaattctaggcttattgataatccacgatcaacttcctttcgtagtaccctacccccaggggaagtcgaatccccgctgcctccttgaaagagagatgtcctgaaccactagacgatgggggcatacttgcccgaccgccactatattatgctcatggtatagtatgaacagttttttgaaattgtcaatataatggaatggtctgactagacccgaaagatctttctctttcaaaattccataagtttttgaattcgtcatttatattcctaaatcattcattcgaatcaccattctataaataaatctattttgaattctataaaatagaatgaatattttatggattcattattcaatttaaatattaattaaaactaaataaaaagaaatagaagtaatacgaagtaaggatcctttcaggaagtgattgggaaaagggggttaaacttcagttcttccacttcattgattcactccttcttcagatgagatagaagtatctctatctcacaataagctaggaaattaacaaacgacccattttgaaatctggggagggggatcaagaagttatcgaaatttttttttgtttgattcagggaacaaattcatatgattcgatcaaatattttgaatctatgggagtcaatttattaattaattagggtcagccttgaaagaattcattgcattgatatttatcaaatcgaatttggaccctatatctaggtaggtcaaatttttcgttactgaatgaaccacactagtcattcagagtctactgcatagaatagaatctatagatagaaatattaKagatagatatatgcatagtaggaactgattcaggaattgaatcaaatgggcccttttaactcagtggtagagtaacgccatggtaaggcgtaagtcatcggttcaaatccgataaggggcttcataaaactccatcgctattattMatatatgaatggaaaaactaactctctaattttatcatgagttatagtaattatagttataaaataaagtggaacacttgtttatatttattatgatgaataatcaagccgtctcttgaattgccaaatattctccattattccaatcaaatcgattctaaaaattagaaatcaacaaaaaaaagtaagtagacctagcccattgaatcatgactatatccactattctgatattcaaattcgatatagaaaaaattgtaagattggtttttttatttatttggactccgcaagaatctgtcgatatttccgattccattttcttgttcctaggatattgaagaggaataaattgatatttcgttccttcacagagaaaggcacaacacaagagccatttctatagataagatagatctatcagatcatatcttcatgtaccaaatccaaatatttatgtgagaaagatacgttcatttttttttacaaaaacatttttttttgacagataaaaaagaaaataatagaaaaatattcaaattgtattttttgcttcgaaccgttaaagatatactctggagttttctattcatctgaagtaaaaggaaatataataaaaaagacaataaatgaaagaatacaaaagaatatagtagagtagtttaatacaatagaaatgaatacattgattttcttaactcacgaacaagatccaagaatcaaattagttgatcgaccaagaggaggaagtctgtggatcaactgatatcgagagaaaggatccctttctccttgaaaaattctttcaaaaatttatctatctgattgatgattcataggtaattcaaggttcaggtgcttattaaaaataggaacaaataaccgaatggatttcatggaatggaccaagaaaggttttttttatcttcgaaacccattagaattaaagagggtccgtgtacgagaaatcaaataaataaatgatcgaatcctcaaacgccctgaaaatgccatgaggtgttcggaaatggttgaagtagttgaataggaggatcactatgactatagcccttggtaaatttaccaaagacgaaaatgatttatttgatattatggatgactggttacgtagagaccgtttcgtttttgtaggttggtccggtctattgctctttccttgtgcctatttcgccttaggtggttggttcacaggtacaacctttgtaacttcatggtatactcatggattggccagttcctatttggaaggatgcaacttcttaaccgccgcagtttctactcccgctaatagtttagcacattctttgttgttactatggggtcctgaagcacaaggagattttactcgttggtgtcaattaggcggtctgtggacttttgtggctctccacggcgctttcggactaataggtttcatgttacgtcaatttgaacttgctcgatctgttcaattgcgaccttataatgcaatcgcattctctggtccaattgctgtttttgtttctgtattcctgatttatccactaggtcagtctggttggttctttgcgcctagttttggtgtagcagctatatttcgcttcatcctttttttccaagggtttcataattggacattgaacccatttcatatgatgggagttgccggtgtattgggcgctgctctcctatgcgctattcatggtgctaccgtagaaaatactttatttgaagatggtgatggtgcaaatacattccgtgcttttaacccaactcaagctgaagaaacttattcaatggtcaccgctaatcgcttttggtcccaaatctttggggttgctttttccaataaacgttggttacatttctttatgttatttgtaccagtaaccggtttatggatgagtgctcttggagtagtcggtctggctctgaacctacgtgcctatgacttcgtttcccaggagatccgtgcagcggaagatcctgaatttgaaactttctataccaaaaatattctcttaaacgaaggtattcgtgcttggatggcggctcaagatcagcctcatgaaaaccttatattccctgaggaggttctaccccgtggaaacgctctttaatggaactttagctttagctggtcgtgaccaagaaaccaccggtttcgcttggtgggccgggaatgcacgacttatcaatttatccggtaaactgttgggggctcatgtagcccatgccggattaatcgtattctgggccggagcaatgaacctatttgaagtggctcattttgtaccagaaaagcccatgtatgaacaaggattaattttacttccccacttagctactctaggttggggggtaggtccgggtggggaagttatagacacctttccatattttgtatctggagtacttcacttaatttcgtctgcagtattaggctttggcggtatttatcatgcacttctgggccctgagactcttgaagaatcttttccattctttggttatgtatggaaagatagaaataaaatgaccacaattttgggtattcacttaatcttgttaggtataggtgcttttcttctagtattcaaggctctttattttggaggcgtatatgatacctgggctccgggagggggagatgtaagaaaaattaccaacttgacccttagcccaagtgttatatttggttatttactaaaatctccttttggaggagaaggatggattgttagtgtggacgatttggaagatataattggagggcatgtatggttaggttccatttgtatacttggcggaatctggcatatcttaaccaaaccttttgcatgggctcgtcgagcacttgtatggtctggggaggcttacttgtcttatagtttagctgctttatctgtttttggtttcattgcttgttgctttgtctggttcaataataccgcttatcctagtgaattttacgggcctactgggccagaagcttctcaagctcaggcatttacttttctagttagagaccaacgtcttggggctaacgtgggatccgctcaaggacctactggtttaggtaaatacctaatgcgttccccgactggagaagtcatttttggaggggaaactatgcgtttttgggatctgcgtgctccttggttagaacctctaaggggtccgaatggattggacttgagtaggctgaaaaaagatatacagccttggcaagaacggcgttccgcagaatatatgactcatgctcctttaggttctttaaattctgtgggtggtgtcgctaccgagatcaatgcagtcaattatgtctctcctagaagttggttagctacctctcattttgttctaggattctttctattcgtaggtcatttatggcacgcgggaagggctcgtgcagctgcagcaggatttgaaaagggaattgatcgtgattttgaacctgttctttccatgaccccccttaattgaaacaggagtccaatgtttgaagtcagaatcaatttgattccactaccctacatattggtaggatggggtcatacttcaaataattcctttctttttatttctatctaatctatttttttctggctcggctatagccgagccatttccttttatgatactaaaaagccaggcaacaggaaagaaatattttcaccgagcaaaggagagagagggattcgaaccctcgatagttttttgttacgaactataccggttttcaagaccggagccatcaaccactcggccatctctccgaaagacgatttctattatatttttattccaccgatagaacatggccatatgaccatcactatctagagaaaggtgttaggtttgaatctatctatatatacagatagatgcatgatccatctatgtcctgtgaagtaaaaaaatgacccgcggcttcatgtccgaataaagtaagaataaagtaaaggggtgtaaataagtcatctcgaatcaatggattcattgtaaaatccctctatgatataatgcattttgattacaatttttttggcaaagggattaaatggtataattcttttgttggtagattggaggattagaaacatgactattgctttccaattggctgtttttgcattaattgctacttcattaatcttactgattagtccgttgtatttgcttctcctgacggttggtcgagtaacaaaaatattgtattttctggtacatcattatggattggattagtctttctggtgggtatccttaattctctcatctcttgaacctatttggtccagatccaaaactgaaatgacccctcccgcgaattctttcgggttgtgagacacattcaaattcaatataagtcctcaaaatggaactaaaaaaacaaaaaaagggggggtcaaactaactttcttgaataMSaaacttctaatataaattgtaaattgaattggaatcgccctgaacagagtatctggcctagctagggataaatattatccagacacctcgtatcaaggtatcaagaacgatgcggatatagtcgaatggtaaaatttctctttgccaaggagaagacgcgggttcgattcccgctatccgcccaggttaaagtattgtagttaatggtataagggattcgatataattgactgtgatagtatagtgaatggttctataagtattaattaatttaattagagacaaacccttttttatcacaaaaatgttgcggagacgggatttgaacccgtgacctcaaggttatgagccttgcgagctaccaagctgctctaccccgcgatgaagataagaaggaggccctaataaacaaacaagaaggccctcttccatatctgtataaatagaatagcccatttatacagaatggtaaaggggccccgatgaccataggaaatgactagaaaaatgaaagaatttttgaatccttaccaacttgatcttgttgcccctggcaacaaacatgcatgaaccatttcccgaagtatgtgcccggaaagcccaaagtctcgatagttagctctcggtcttccggtcgaaaaacaacgtcgatgaagacgtgtaggcgcactattacgcggtgaggattgtaactttccatgaattttccatttctcactcaacgacggaactttgcttatttctttttttgaggatcgacgaatcaaatgatatttttgttccagtttttgcctcttcttctccctctgaatcaaacttttccttgccataatggttcagttcctattagtatcaatgatacaagtcggatcctagatgtagaaatataagaaggcatagccccttctctatcaaaagaaatcatattctcatggatacaacacataaaggaaagaattaaccaaatttgcctgacgtggaggcaatcaagaaagccgcatacgtgaatatataacctacagaaaaatgggctaatccaaccaatcttgcttgtacaatggaaagagccactggtttatctctccatcgaatcaaattagctaaaggtgtgcgttcatgagcccatgctaaagtttcaatcaattcctgccaatatccacgccaggaaattaaaaacataaatccagtagcccaaacaagatgtccaaataagaacatccacgcccaaactgataaactattcataccaaaggggttatatccattgataagttgtgaagagtttacccatagataatctcttaaccatcccatcaaataagtggaagattcattaaactgtgaaacgttaccctgccataatgtgatgtgtttccaatgccaataaaaagtaacccacccaatggtatttaacatccagaaaactgccaaataaaatgcgtcccaagcggaaatatcacaagtaccgcctcgtcccggaccatcgcaaggaaaactataaccgaaatcctttttatctggcattaactttgaaccacgtgcatctaaagcaccttttactaagatcaatgtagttgtatgtaaacctagagcaatcgcatgatgaaccaagaagtctccaggaccaattgttaagaatagtgaattactattctcattaatagcatttaaccagccgggcaaccatatgctttgacctgcattaaatgctgggctattcgttgaagataaaagcacatcgaacccatatgaagttttcccatgagcagattgtatccattgggcaaatataggttcgattaagatttgtttctccggagtaccaaaagcaagcatgacatcattatgaacataaagccccaaagtgtggaaccccagaaagaggctggcccaacttaaatgggatatgatagcttctttatggtctaacattcttgccaatacattatcctcattctgttccggattgtaatctctaatgaaaaatatagccccatgagcaaaagcccctgtcatgatgaatcctgcgatgtattggtgatgagtatataacgcagcttgagtagtaaagtcttgtgctatgaacgcataagcaggtaaagagtacatgtgttgagctaccaaggaagtaataacacctaaagaggctagagcaaggcctaattgaaaatgaatcgaattattgattgtgtcataaagacctttatgtccacgccccaatcgcccccccggaggaatatgtgcttctaaaagatcttttatactgtgcccaatcccgaagttagttctatacatatgaccagcaacgagaaaaataaatgcaatagccaaatgatgatgagcaatatcagtcaaccataaactttgcgtttgtggatggaatccccctagaagggttagaatggcagttcctgatccttgggaggtaccaaataaatgactatttgaatcggggttttgggcataaagattccactgacctgtaaaaagtggtcctaacccttcgggatgcggtaatacatctaaaaaattattccatcgaacgtattcccccctggatccaggaatagcgacatgtactaaatgccctgtccaagccaaagaacttacaccgaatagtcctgacaaatgatgattgagacgagattcggcatttttgaaccacgaaacgctcggtttccatttcggttgtaggtgtaaccaacctgctattaaggatatggcagaaagaaataatagaaaaagggctcccgtataaagatcttcatcagtacgtaaaccaattgtataccaccactgataaacaccagaataagcgatattcactgggccaagagcaccccctcgagtaaaagcttccacggccggttgaccaaaatgaggatcccaaattgcatgagcaataggtcttacatgtaaggggtcctgtacccatgcctcaaaatttccttgccaagctacatgaaacagatttccggaagtccatagaaaaattattgctaattgcccgaagtgagaagcaaaaatattctgataaagacgttcctcagtaatatcatcatgactctcaaagtcatgcgcggtcgcaataccaaaccaaatacgacgagtagtggggtcctgagctaagccttggctaaaccttggaaatcttaatgccataatgcctttcaaatcctcctagccattatcctactgcaataattcttgctaagaagaacgcccatgttgtggcaattccacccagaaggtaatgggttactcctacagcacgtccttgtacaatgctcaaggctctaggctgagtagcaggagcaacttttaatttattatgagcccaaacgatggattcaataagttcttgccaataaccacgcccgctgaatagaaacattaaactaaaagcccatacaaaatgagcacctaggaaaaaaaggccatatgcagataatgaagaaccataagactgaattacttgggatgcctgtgcccataagaaatcgcggagccacccattaatagtgatggaactctgcgcaaagtttcctcccgtgatatgagttaccactccttgatcacttatactaccccaaacatctgactgcattttccaactgaaatgaaatatgactaccgaaattgcattgtacatccagaataggcctaagaagacatgatcccaagcggatacttgacatgtcccccctcttccaggtccatcacaagggaaacgaaaaccaagatttgctttatccggtatcaaacgagagctacgagcaaatagaacacctttcaggagtatcaatactgttacatgaatcgtaaatgcatgaatgtgatggaccaaaaaatctgcggttcctaatggaataggtaataaagcaaccttgccacctactgccactaaatcaccacctccccaagtcaaactggtgcttgctgttgcaccaggggcggttgcagcaggcgccaaagcatgggtgttttgtatccattgagcaaagacgggttgtaattggatagcggtatcagaaaacatatcttggggtcgccctaaagcgctcatggtatcattatgaatatacaaaccaaaactgtgaaagcctagaaatatacatacccagttgagatgtgatatgattgcatcacgatgcctaaggacacgatctaatagatcgttgtatcgagtagttggatcataatctcttaccataaaaatagctgcatgcgcggcagcaccaactatgagaaatccgccaatccacatgtgatgtgtgaacaatgacagttgtgtaccatagtcagtagctagatatggataagggggcatggaatacatatggtgagctacaacaatggttaaagagcctaacatagctaggttaagagataattgagcatgccatgacgttgttaggatctcgtataggcctttatggccctggcctgtaaatggacctttatgagcctctaaaatatcttttatgccatgaccaatgccccagttggtcctatacatgtgacctgctatcaagaaaagaattgcaatagctaaatgatgatgagcaatatcagtcagccatagacccccagttactggatctaatccgccacgaaaagtaagaaattccgcatattttgaccaattcaaggtaaaaaatggggttgctccctcggcaaaactgggataaagttgagccaaaagatcccgattcaagataaattcatgaggaagtgggatctctttaggatctactccagcgtttagaaattggttaattggtaaagatacatgtacttgatgccccgcccaagaaagagacccaagtcctagtagccctgctaaatggtgattcaacatagattctacatcttggaaccaggccaattttggagcagctttgtgataatggaaccaaccagcaaaaagcattaaggctgcaaagactaatgcaccaattgcggtacaatagagttgtaattcactagttattccagatgctcgccaaatctgaaaaaaaccagaggttatttgtattcctcggaaacccccgcccacatcgccattcaatatttcttggcccactattggccaaaccacctgggcactaggtccaatgtgagtagggtcacttagccatgcttcataattggaaaaacgagcaccatggaaatacataccactcagccaaagaaagataatggaaagttggccaaaatgagcactaaatacttttcgagagatctcctccaaatcattggtatggctatcgaaatcgtgagcatcagcatgtaggttccagatccaagtggtagtatcagggcccttagctattgttcttgagaaatgacccggtttggcccattcctcgaaagaagtttttacgggatccctatctaccaaaattttgacttctggttccggcgaacgaataatcattgagtcctcctctttccggacaacacatccaaagaaacccgccaatagtcaagtaattagtgaatctatgggagatgtttataattagtttctttttctttcttctatctcccatctattttatttagttattcactggagcaattatgatctggaagtcgatccggggcaagtgttcggatctattatgacatagccatgaggcgcgcaacggacctttttaatcttctacaaccttttccgggctttaaattgatgcaaaaaacattttttgtgcaacctagtctgtatttattaatatctcaattcaaagtttctagacgtcgctactttaacattacagagaacacgtatatattatattctaaattctcggaagttcattttaatagcagaaatatatattctctactttatctgcgtatcctttatactcgcgaaataccaaacgaaatagaaaatgatcttagaaaggatataatgaaattcttggattgtttttaccagataaatgatcctttttatttgaMaagctaacaaacaattcaatataaataataaaaaaaaaagagtgctcttattcgaaacgtctcgtgatcttcaaccaattctgcgcttcaatataattaccaggagtgagcgctatagcttgtttccaatactcagcggcttgatcgaaccaagcctccgcaatttcagaatccccctgtcgaatggcctgttctccccggtcggaataggcgggtcaattccttcccttagaaccgtacttgagagtttcctacctcatacggctcatcgttcaattcttgtggtgtcccattttttttctcaggttaaccaaaagcaaaagaggttaattccatgagtttcaaacttgaatttttattaattagttttatcttttctcccaccttcagaagaataaagcataggcatttccactattgctagaattttctcaaaggtaactatctcggtttcatagagaaattgatatagaatcttcgaaaaagtcttttcttcataataaagaaaagacttactatctttgggatctgatgctacaccgctgctcaataccttaggggatcgactttattacataaatggattcctaacttttatcttctatcatgacataagtaagtaagcagttcttattgtatcggcccaaaacctcactaattgatctttacggtgctttctctatcaattagatcctttatccatagaataaagtatctaggcatatctatttcttcatattttgacttctatgaagttctttgctacagctgataaaaatcgttttttggacgatgcatatgtagaaagcctattttttcgagtatttactagcggattcgctcttttctctttccttctatagtggagatagtcgcacgtaatgacagatcacagccatattattaaaagcttgtggtaaaaacgggtttcgttctagtgcccgaaaataatattccaaagcttttgtatgttctccgttacttgtgtggataaggcctatgttatagagtatatagcttcgatcatagggatcaatttctagtcgcatagcttcataataattctgtaaagcttccgcataatttccttcggattgagccgacatccgttacggtcgttgttcgattcaaagaatctccgttccagaaccgtacgtgagattttcacctcatacggctcctcccttatgtgcataatgagaataatacatggaatcaaaaaagattgaaatattctcattattgactgagcggggctagtgtttttacaagaaatctctagccaaccttcctgcaaaagatcttttttaccatcaaatgggttgatactagataaaaaaatggtaacttcaacaatttctttgtcccccacgccccttaaattccaggaattcgtcacttcaacagtcttcgatggttatacgggtatccaaaatacaaacgagatggatgtttgttggcccaaccattcttcttagttccggtctcgggagtataatttataacataacaaagttttcgtgttgttgatttctagacgtagtgcttcttctcctatgccgcctatgggtactaatggattagggttgaccccacaatacataacccataggtgtaacctttcgctcaatactagaatcgacaattgaagcatctgaggcggcattaatcggggatacacgacagaaggaattgttttttttacaaacttcaccttcaaaaagcgtagattttttgcaataacctttttttctttctatcccgaatcatgtgtctttcttctaagactgaaagaaaagcggtaaatagaaaaagatacttaaaaaaagaataatcaaatcgcaccatctctgtaataggtaaatgcctctttttctcctgaagttgtcggaattattcgtaataagatattggctacaattgaaaaggtcttatcaataaaatttccatttatcctcgatctaggcatagatagcaatccattctataattcttttcattacctctcgtgagaaaatgatcccacaaacaacggaattgtatagtacgaaataacataaaaacaaaaagatatgaccttctactcaaattctttctttttgataggaatccgattggatttcatccaaataatttcatacaaatcgagtagtatattaatgaataaggggagctattccgattccattgaaatggaagaatcaaagaatttgtcctacagattaagataattcgagaagttttcattgaattatgagaaaaagaatcgaataatcattctatgatgaaaatagaataaaggcccattttgtgttgtgtgcataccagatatacactatcMattcatgggatgatttatgaatttttaatcaatctcctgagagatcgaaaactcgaaaggaatttttgaattcaattcttatggaaatggaatcctagtcgaaatagaatcatgatcgaaaagtatccattaatcatagtcgtagatagaccgatattccttacaattcatcgattgaattcctttaaaaatatcatattttcacaaaaaattttatctaccgggaaggtttttgatgaaaagtgtccgcaactatctaagaatcgagtatgaatgactcgctattcattcggttgctgggacataatcattatgtaggagagatggccgagtggttcaaggcgtagcattggaactgctatgtaggcttttgtttaccgagggttcgaatccctctctttccgtaccttaaactaatttaccaatgttactaaccacaatgtatcaaataacaacacataccctgattccaaaagttaaaactttctttgatatagattcgatatttctgtggtacgtcaaatactggaaagagcggacaagggatgaaatctccctactgattatgatacattaatgggagaaaaatccctggataatccccttatcttattgtccgaacccttcttattttagttaggtttaagtctgacgagaataatattctacgactagcaattcatttattttcaaaccgatccatttactatcgattatttgattgactaatcctttatattgaaatgggtgaagagtcaaatgttttggcacttcctcatggggggatgaatcaagataattttgaatcctcgatttttgatgatccctcgccgtaataatatcgcgtggtttgcagcgataacttggtatatctactatacagccattaactaaaatatgtctatggttaactaattggcgggcttgaggaatagtcgaagccatacccaatcggaaaaggatgttatccaaacgcatttcaagtaattgtagtaaaacctgacctgttgacccttttgcttttccggcgatacgaacgtatttaagtaattgtcgttctgtaagaccataatgaaaacgcaatttttgtttttcttctaaacgaatacgatattgagattttttcccagagcgcgattggtttctaagatcgcttccggctctaggccttttactagttagtcctggtaaagccccaagacggcgtatttttttgaaacgaggccctcggtaacgcgacataaagactccgaaatttcataaacctaaaataaaactgaactaaattaaatgataaatgaataaaaaaggggaaaaaagccttttcaatgttctttgatttcaaaaagaccaatcatgtgaaaaaaaaacaaatagaaaaagccggctatcggaatcgaaccgatgaccatcgcattacaaatgcgatgctctaacctctgagctaagcgggctcaaaaatagtagaaatggaatttagtaaactcttgggatcttttctattaatatgaactattaattattagctattcataatgaatatggatagaaaagtagaatatccaataaatattggatagtatagaagataaggattcatatagtgatatagaatttggatctatttctcaattatatgcttatcaatacttcatttttgaattcatctttttttactaattactaatattttattaactaatttaatttactgttatatcatctatataaaaattcgaaatagaaaaatactaaatagaatatagaataatccagaaaatagaaattctaatcgatttaatcaatatccaatttcgattttcttgagttatcttatagaaggtccactctactctaaggaaaggataagataagaagaaaaataaaagatgcaataaagataaatgcattccaaaccataatgaatgagacattcctctgttgtcattcaaaaaagaatcgaccgttcgagtattccaaattgcacgagaaaaatgagagtaaaagaggcatagatatgttatatgatatagatcatatccatctatattgaattgcggatacagaaataataaattatttctgattggatcaaatggaggtctctgatagagattaaagaagataggcaagaaattcaaagaacaagaaacgcttttttctctagtttctatagaaaaagaaaaaatcggtatctaattcgagcaggatttcagcaaaagggggatatggcgaaattggtagacgctacggacttaattggattgagccttggtatagaaacctactaagtgacaactttcaaattcagagaaaccctggaattaaagatgggcaatcctgagccaaatcctgttttacgaaaaccaacaaaacaataagggttcataaagcgagaataaaaaagagactcaatgggagctgttctaacaaatggagttgaccacgttgcgttggtaaaggaatctttttatcgaaactcgagaaagggaaaggataaacctatgtatatacgtatacgtactgaatactatctcaaatgattaatgacgacgcgaattttttatatgaaaaagaaagaatcgaatattcattgattaaatcatttactccatggtctgataaatcttttgaagaactgattaatcggacgagaataaagatagagtcccattctacatgtcaataccgacaacaatgaaatttatagtaagaggaaaatccgtcgattttaaaaatcgtgagggttcaagtccctctatccccaaaaaaggaccctttgactccttaacttaacgatttatcctattaaaaaaaattctggagtctggataagactttttctacccctttcgtctttttaattgacatagaaccaagtcatctagtaaaatgaggatgatgtgtaaggaatggtcgggatagctcagctggtagagcagaggactgaaaatcctcgtgtcaccagttcaaatctggttcctggcacatgattaatttgtatgagtatctattccataaattaattgatatctacaacttaattgatatggatcgacatacatattcattaatagtatagatcatgatacatccttatccatctaggtatctggaactatattcctttattttatagctgaggaaaatttctagaaagtataaaaagtatctatacgtaaaatatcgaaattagattatcttttctcttctttttgatttcttttgttcatttcatactttgtctcctctcgttcaaaatcaaaataggaatacttcatacatatatgaaaggttcaattagttgcttgaaaaacccaagcaaaggtctagtctcaaggagttaatggatgggaatagcgaagatggatctgagatagagtacaaatagaattcgacccctttcatttcttgttattttcattctctcctacgcgctcttctagagcgcgtgtaacttatgtgcgcagtacaaagttcataatgtggaactcttttaattcatcctattggctcagctcatccaaaataaaaagaaagaagtatactccaaatttgagaatttcaatgaatccctaattgtattgtctttttttatttagcacatccatattacgaatgatgcttcaattactccgtttgatttagaagagaacatacaaatactccttgaatatctagagttatagaaatgaggattagtttcttatcattcaatgagcatcttgtatttcataaaaattaggggcaatataatccttacgtaagggccatcctatccaactttcaggcattaagatacgtttaagtcgtggatgagtatcataacagattcccaacatatcataagattcccgttcttgaaaatccgcacttttccaaatccagaaaacagacggaattcgaggattactcctcggggcaaatacttttatgMatacctcttcMggttgatctacaccatactctattctcgtaagatgatacacactagctaacagtccaccgggtgctacatcataagcacattgggaacgtagataattgtaaccatatacatataaaatgacagcaatggaatgccaatcctcaggctttatttgtaaagtctctattccttgataatcgaagcccaaagatctatgaactagtccatgcttgactagccaagcagacaaaggaccctgcatcttttttatctcccgcattttgatttgtatttttatttgtataWgWagattaatttgttgtttgttattcatacaaaggaatgctgcctaattcactaattcgtgggaagatactgaacttttgtatttgaaaaatgtttcaggaggtatctctgaagtagatggtgattgatagagtaatccttgatcataatttccagtatgaatactgcgtccaacatgaaacttgtgattggtagtaaaacaccgattttcttcttgagacctaattcgctcttcatagatttctctagctattttcttacgaagttttgttatagcatctataactgcctctggtttaggtggacagcctggcaaatagacatctacaggaattagcttatcgactccccgaacagtactatacgaatcggtactgaacatcccccctgtaattgtacatgctcccatagcaataacatattttggttcaggcatttgttcatataatctcactaaagaaggagccattttcattgttactgtgccggctgttaaaatgaggtctgcctgtctaggactcgatcttggtaccagtccataacgatcaaagtcgaatcgtgagcctattaatgaagcaaattcaatgaagcaacaactggtaccataaagaagcggccataaactagagagccttgaccaatttgaaagatcatttaatgtagttgaaataactgaattttgggttgttcgagcaagtaagggaaattctatggaattcataaccgtctttttttttactttttttattgtctgaatattcaggaactaagaccattccaatgctccttttcgccatgcataaactaaaccaacaattaggataagcacgaaaattaaagcttctataaatacggatacccccaatacatcgaaactcattgcccatggataaagaaaaaccgtttcaacatcaaaaacaacaaaaactagagcaaacatataataacggattcgaaattgtaaccaagcatcgcccattggttctatacctgattcataactcgaaagtttctctggccctttgctaatcggggctaaaattccggaaattagaaatgccaaaataggaataacacttgatattattagaaatgcccagaaaatatcatattcataaagaagaaacatagatgaactcctatgagtgtgaaaaatagacccgattagtcgatttaattggaattaattgtaaagtcatccataatatcaaataaatcattttgatcgacctatctagtttcgtttgttaactgtggtatatgtctcgtttaaatattcatcaattggaatcctatttccattaaccttacttcgaatctagatagagtagttataaatagatagtgctcttatacaaaacaaataaaactttttcgctttcacctgcctttggatgaattttttataacgaagaaaaggaattcaaacttttattataattttaatatactagttaagaatattagttctattagggctatacggactcgaaccgtagaccttctcggtaaaacagatcaaactgattattatcaaaatgattcgaactggttcaaagacccaacatgccttgcattgggctctttcattaactgatcgaaatatcagttagtctgccatcttttttcttgccaataaggagatggctccatgtgctctgattcattattttggtttcgactcaggagcactaccaaagtgtttcaaagaagggttatcttgacgtaggtctgctttttgccgagattaacctaagttaaatggagtctctatcggccctgcttaaagaaatatgaaacttcatacaccttaaagttcatagggagaaaagagaatttttggaggtccttatactcattataagcctagcattgaatatactgggtattcaccttatcaatatctcaaatcaaggatgggttctatttagtgcttaactgaaatgggcacccgaatcgaaccgagaaccttttgtcaggctattgttctcttgttttgttccctaaaccttatggagtaagacatggatttatcaataagataaattcttttgattacatgatgtgatggactcctctgaaaaacattggcgcacgtgtaaacgaggtgctctacctaactgagctatagcccttgtgtttatgatacatattttatcatattatgtagataatttcttgtcaagatgaatattacatgattcaacacatatctcccagtttgattggtattgcttagaagtaatattggatttataattcatcgatgggatgagttctttttgtttctctttgtgatgataaatgacctacttaactcagtggttagagtattgctttcatacggcgggagtcattggttcaaatccaatagtaggtagaacttattagataccagagtcagggtatctaataagtttttctgaccaccttctcttattgattttgtaccttttccattcatttttgaattgaatattttttcattgcataagaatccatccgattccacttgatttttttgaattgtattgaatattgtattcaatcaacaggggggtgtataaacagaacctctgtttatatcgaagttcctttgattgttcgtatgcaccaactaattatgaaattgcattgatagcctcgactcgtgtcctagctcgtctgagagctagatttgcctcaattgtttgtctcttaccttcagcttttcttaagttagcttccgctagttcaagagtttcctgagcttcttgtgtatcaatatcactacccttttccgcgtcatttactaaaatagtgatctcattattgcctattctagcaaaaccacccatcagagccattgttaaccattggtcgttaaggcgtattctcaaaatacctatatctacagctgtggcaataggcgcgtgatttggtaatacgccaatttgtccagtattagtagataaaatgatttctttcacttctgaatcccaaacaattcgattaggggttagtacacaaagatttaaggtcatttcttcaatttactctccatttctaagttcgtagccttcgcagtagcttcatcgatgttacctaccaaataaaaggcttgttcaggaagaccatctaattctccggaaaggatcaatttaaaccctctaattgtttctgctagaccaacatatttccctggggaaccggtaaatacttctgctacgaaaaagggttgggataagaaacgctcaatttttcgtgctcttgctacggttaagcgatcctcttcggataattcgtccaacccaaggatagctataatgtcctgaagttctttgtaacgttgtaaagtttgcttaactctttgcgcagtttcataatgttcctcaccaacgattcgaggttggagcatagttgacgttgaatctaaaggatctactgctggatagatacctttagcagctaatcctcttgatagtacggtcgtagcatctaaatgtgcaaatgtcgtggcaggagcagggtcggttaaatcgtccgcaggtacataaactgcttgaatagaagttatggatccctctttggtagaagtaattctttcttgtaaagtacccatttcggtactaagggtgggttgataacccacagcagaaggcattctacccaataaggcggatacctcagatcctgcttggacgaaacggaatatattgtcgataaatagaagtacgtcttgttcattaacatctcggaaatattccgccatagttagggcagtcaaaccaactctcatacgagctccagggggttcattcatctgaccgtagactagagccaccttagattctgcaatattttgttcattaattactcccgattctttcatttccatgtaaagatcatttccttcacgagtacgttcacctactcctccaaatacggatacccccccatgagctttagcaatgttgttgatcaattccataatgagtactgttttacccactccagcccccccgaatagtcctatttttcctccacgccgataaggggctaaaagatctactactttaattcctgtttcaaaaatagataattttgtatctaactgtataaaggcgggcgcagatctatgaataggagatgttgtacgagtatctacaggtcctaaatcatcaacaggttctccaagcacgttgaaaattcggccgagagtcgctccgccgactggaacacttagaggagctcctgtgtcaatcacttccattcctctcattagaccatctgtagcactcatagctacagctctaactcgattatttcctaataattgctgtacctcacaagtcacattaatttcttgaccgatagtatctcgacctttaactaccagagcgttataaatattaggcatcttgcccgggggaaaggctacatctagtaccggaccaatgatttgagcgatacgtcccaggtttcaagtgtggaaactccaggacccgaagtagtaggattgattctcataataagaaaagtgaaatatattgaattttgcgaaaattgtcgaatccaaatgttcgatagcaagttgatcggttaattcaataagaaatggtaattagcactcgatttaattggtaccatccaaccgaatccaattccattttgtttacttattcaattctcaagttcaaccaacctattttcaaaatatcaagatcaagtggatgaataaaaatcttgagcttgagaaagtccttaatttgatttgtctatcattataacaagaaattccatattatctatggaattcgaacctgaactctatttacaattcatcattggcccttattttttcttttttcagcagagcgcccagtctattcttttttttatacctatcctttttcatggatataaattcctcatattttcacatctagatatacaacatatatcactgtcaagagtgaatttcttattatttcaaaagtaagggattctcaatttcaaaaacaagaattgggttgcgccatacatatgaaagagtatacaataatgatgtatttggcgaatcaaataccatggtataataaagaaccatttagttgataatattcgttgatgattttgtgaaagatttctgtgaaagctttcattaactccgaatttctgtcgagtagaccttgttgttgtgagaattcttaattcatgagttgtagggagggacttatgtcaccacaaacagagactaaagcaagtgttggattcaaagctggtgttaaagattataaactgacttattatactcctgattatgaaaccaaagatactgatatcttggcagcattccgagtaactcctcaacctggagttcctcctgaggaagcaggggctgcggtagctgctgaatcttctactggtacatggacaactgtgtggaccgatgggcttaccagccttgatcgttataaaggaagatgctaccacatcgagcctgttgctggagaagaaaatcaatatatatgttatgtagcttaccctttagacctttttgaagaaggttctgttactaatatgtttacttccattgtgggtaatgtatttgggttcaaagccctgcgcgctctacgtctggaggatctgcgaatccctacttcctatacgaaaactttccaaggcccgcctcatggtatccaagttgagagagataaattgaacaagtatgggcgtcccctattgggatgtactattaaacctaaattggggttatccgctaagaactacggtagagcagtttatgaatgtcttcgtggtggacttgattttacgaaagatgatgagaacgtgaactcacaaccatttatgcgttggagagaccgtttcttattttgtgccgaagcaatttttaaatcacaggctgaaacaggtgaaatcaaagggcattacttgaatgctactgcaggtacatgcgaagaaatgatcaaaagggctgtatttgccagagaattgggagttcctatcgtaatgcatgactacttaacagggggattcactgcaaatactagcttggctcattattgccgagataatggtctacttcttcacatccatcgtgcaatgcatgcagttattgatagacagaaaaatcatggtatacactttagagtactagctaaagccttacgtatgtctggtggagatcatattcactctggtactgtagtaggtaaacttgaaggagaaagagacattactttgggctttgttgatttactacgtgatgattttattgaaaaagatcgaagccgcggtatttatttcactcaagattgggtctctctaccaggtgttctgcccgtagcttctgggggtattcacgtttggcatatgcctgctctgaccgagatctttggagatgattccgtactacaattcggcggaggaactttaggacacccttggggaaatgcaccgggtgccgtagctaatcgagtagctctagaagcatgcgtacaagctcgtaatgagggacgtgatcttgctcgtgagggtaatgaaattatccgtgaggctagcaaatggagtcctgaactagctgctgcttgtgaagtatggaaggagatcaaatttgaattcgaagcaatggatactttgtaatccaataattgccgttcgttctcttaattgaattgcaacgaaactcggcccaatcttttactaaaaggattgagccgaatacaaagattctatttattctatctatctagatatacaagataaaaacataacgaaataaacaattcaaatgcttctattgtttgttgtgttcgatccacaattaatcttatggatctttaggattggtgtattcttttaatcccttagtttcggatcatgaatggagtcaagtatgacaacctcttctacccatcctgtatattgtccttttcgttccgtgttggaatagacgagattttacgaaaaaaggagaacaaattttcgatgcgaatttgacacaagatgaaggaaggaaattgctatttcaatttcgaaaaaaaagagttccatcagtaatactccggtttctcacaaaacaaaagaaaatcctttttttcaatactcattccttattttattagttaatgatctagtgattggatctctatgcttattccgatagaaaatgaaatattcaaataatttttcatcgaatgactattcatcacataaataggggcaagaaagttctatggaaaaatggtggttcaattcgatgttgtataaaagaaaattagaatacaggtgtgggctaagtaaatcaattgataggtttggtaatcaaaaaaccagtgtaagtgaagatccggttctaaacgatacggataaaaagattcatagttggagtgaaagttctagttacagtaatgctaatcatttagtgggcatcagggacgttcgtaattttatctctgatgacacctttttagttagagatagtaataggaatatttattccatatattttgatattactaatccaatttttgagattgacaatgatccttctttactgagtgaacgagaaagttctttttttagttatcggacttatgcttatctgaagaatggatccgccctgtgatcgttccatgtatgatactaaatacagttggaataatcacattactagttgcattaactcttatattggttctcaaatctgtattgagagttccattttaagtagtagtgacaattccagtgccagttacatttatagttacatttatggtgaaagtagaaatagtaatgaaagggggagctccagtataagaactagcaggaatggtattgatttcactcgaagagaaaattctactgatttcgatttgactcaaaaatataggcatttgtgggttcaatgcgaaaattgttatggattaaattataagaaacttttgaaatccaaaatgaatatttgtgaccaatgtggatatcatttgaaaatgagtagttcagatcgaatcgaactttcgattgatccaggtacttgggatcctatggatgaagacatggtttctctggatcctattgaatttcattcggaggaggaaccttataaagatcgtattgattcttatcaaaaaaagacaggattaaccgatgctgttcaaacaggcacaggtcaactaaacggtattcccatagcaattggagttatggattttcagtttatggggggtagtatgggatccgtagtaggcgagaaaatcacccgtttgatcgagtatgctaccaataaatttttacctctgattctagtgtgtgcttccggaggagcacgtatgcaagaaggaagcttgagcttgatgcaaatggctaaaatatctgctgctttatatgattatcaatcccataaaaagttattctatgtatcaatccttacatctcctactactggtggggtaacggctagttttgggatgttgggggatattattattgccgaacctaatgcttacattgcattcgcaggtaaaagagtaattgaacaaacattgaataagatagtacctgaaggttcacaagcggctgaatatttattccataagggcttattcgatccaatcgtaccacgtaatcctttaaagggtgttctgagtgagttatttaagcttcacgctttttttcctttgaattaaaattcacttattaagtttagtggagccttaagtcaaattatttttttttatttagttacatttttgtatttgtagcgaacaattaggtagtttatcggaatcaaagtcaaaattctaaggaagaatttcWtttttctttggtgataatattgaattgtaaattgtagaaagaatcgtgcggataattcttttttttataccgatattcctgattattaattaggaaacctctatcaacaagaaaatggttctcttcaaaattcaaattgggcaaggcaaataaaataaaccgaaggtcatctttccttcttgctttgtatatatataattcaaatatagaaaatatagatatagagtatctatcttccgagaatctctatttttactaagaatcctgttgttggaaagataaagaagaataagtctcatttatttaattatccattccttgcacttattatatataatcacttagatatactcaatataattctatacgaattagaattattctaagatatctttctaacaggtacaaatattaaatcgaggtacccattctatgataatttttaacaacttaccctctttctttgtgcctttagtgggcctagtatttccggcaattgcaatggcttctttatctcttcatgttcaaaaaaacaagattttttagattcgataggtgcaaatcttatctatttttttcaagacttagatatagataacacagatatctatttagtagaatatggcagtttccttcgaacatagctcttatgtatgcgtaaatatatgggtaaataaattatagcaattttcaaatggatcggaatccaggtggatgtatgaaatgtaaagtcaatgtatctatatgtggatatctataggagatcatagaaaagggatattcttattttagacagatgaattactcctaaagggttacattcgaatgacgctagttgatgagagttacttcggaaacacgaaagtcaaattcatttggactattttctcaattccaataaaatgcaactggatctagtatgagttgtcgatcagaacatatatggatagaacttatagtggggtctcgaaaaataagtaatttctgctgggcctttatcctttttttaggttcactaggattcgtattagttggatcttccagttatctcggtaagaatttgatatctttagttccgcctcaacaaattcttttttttccacaagggatcgtgatgtctttctacggtatcgcaggtctctttattagttcctatttgtggtgcacaatttcgtggaatgtaggtagtggctatgatcgattcgatagaaaagaaggaatagtgtgtatttttcgttggggatttcctggaaaaaatcgtcgcatctttctacgatttcgtatgaaagatattcagtccatccgaatcgaagttaaagagggtatttatgctcgtcgtgtcctttatatggaaatcaaaggacagggggccgttcccttgacgcgtactgatgagaatttgactccgcgtgaaattgagcaaaaagccgccgaattggcctatttcttgcgtgtaccgattgaagtattttgaaatgaacttgaactgaagaagaaattctttctcggctcaagaattctctgttctttctcagcatagcatagcttcagaacgttcatgtatacgtatatggaacatccataaaacgaaattttttttgtatgcataaaaaagaatttatgcgtatggaaatccactcaactcaatttagtcaagtaaaagtaacaaatcgaaaatatcaaaacatttcggaataaaggatttctctttttattttcaatatgaattgaaatttttcttaatgatcaaaggcaaaggattgcttggatcataaggataacttttctgtcttgttttgccactcatttttgatcattccattaggtattttcttttttgatagaaaggaccatttggcttaaaatcctttcaagcattcatcgaaaagggcttcgaatttgatcaattcaattgaggtatctggaaacaagattttttcttatttcttcatttgaaacgggctcttatgattcatagatcctatgccttgtaatagaactagaaatagtagatcacatagattcaacaattcattaacaattcaaagatgaaaaaatggtaaaaagaaagcatttcttcctcttctatatcttgcatctatagtatttttgccctggtggatctctctctcatttaataaaagtcttgaattttggattactaattggtggaatactaggcaatccgactgatattcaagaaaagagtattctagaaaaattcatagaattggaagaactcttactcttggacgaaatgataaaagaatacccggaaacacatctacaaacacttcgtataggaatccacaaagaaacgatccaattgattatgattttgcacttatcgacaaatataacctctttcattattttaagtggttattctattttgggtaatgaagaacttgctattcttaactcttgggttcaagaattcctatataacttaagtgacacaataaaagctttttctattcttttattaactgatttatgtatcggattccattcgccccatggttgggaactaatgattggctatgtctacaaagattttggatttgttcacaacgatcaaattatatcgggtcttgtttctacttttccagtcattctggatacaatttttaaatattggatcttccgttatttaaatcgtatatctccatcacttgtagtgatttatcattcaatgaatgactgatccaactataatatttgttactttgtaacataaggtacataagcaaagcatttccattttaagacgtacttactctttctaccctacagggatttctactactccttctattccagtaaaatgatttcaataaagtaaatagcagaattgtggatagggaactatacaagcgacctacctaattttattgtagaaattttcgggatcaatgattggaccatgcaaactaaaaacaccttttcttggataaagaaagagattattcgatgtatttccgtatcgctgatgatatatatcatagctcggacatccatttcaaatgcatatcccatttttgcacagcagggttatgaaaatccacgagaagcgaccgggcgtattgtatgtgccaattgccatttagctaataagcccgtggatattgaggttccgcaagcggtacttcctgatactgtatttgaagcagttgttcgaattccttatgatatgcaagttaaacaagttcttgctaatggtaaaaggggaggtttgaatgtgggggctgttcttattttacctgaggggtttgaattagcgcctcccgatcgtatttcgcccgagatgaaagaaaagataggcaatctgtcttttcagagctatcgccccaataaaaaaaatattcttgtgataggtcctgtttctggtcagaaatatagtgaagtcacctttcctattctttccccggaccccgctactaataaaaatgttcacttcttaaaatatcccatatatgtaggcgggaacagaggaaggggtcagatttatcccgatgggaacaagagtaacaatacagtttataatgctacagcggctggtgtagtaagtaaaatcatacgaaaagaaaaaggggggtacgaaataaccatatcggatgcgtcagatgaacgtcaagtggttgatattattccaccagggccagaacttcttgtttccgaaggcgaatctatcaaacttgatcagccattaacgagtaatcctaatgtgggtggatttggtcaaggagatgcggaaatagtacttcaagatccattccgtgtccaaggccttttgttcttcttggcatctgttattttggcacaaatatttttggttcttaagaagaaacagtttgagaaggttcaattgtccgaaatgaatttctagattcgcggatttccaatatcaaattcgtaaaaagaatcaaatttttgttttgatatatgattcaaaattatgaaaagctttttgYtgtttctattccagatgtcgatatcgggaattctttgtaccgcattactagtcatagtatgtatattgtgaagaagattatttgactttatccctttttttaagccaaattcgagcggtgtcactaggttactcttgtgagattgaaatgtcatagaatggatcaatcgttttctattctaatcgaataaatcaaatctaaaatttcactggatactaaacataagaagtaagtggagaatagaaaacaaaggattattcgacttctttctttgacacaagaaacaaagaaaaccggtttttgatcccgttagtaaaagattactatctttagtttctattttttccaggtttatcagaatatatttattatgaaagtagtgaacaaacaaaaaatggaaattttttgataaaatagaacttataatgaacttagttgtaattgtgtcattaggaaaatcaaatcgagcgattccttctttcttaactttgaaagatagataagatactatcagcgaataagaaattaatgaaattttcaaaaacattatcagaaatgaaatgaatttttttcaaaatcgggaaaagttattttatttagactaataaaatattatgaaagcttaagccttcttaagctttcatgtctccaacttagttcatcttattattagattattaMagagatgaacccaacccggagtatgaaccataaaagaaaatacctattaaaccaatcacaagaatacccgttaacctattatccaaagaggaatccttccagtagtatcggccatttatcccgcttcctccaccatttctttcatcaaagttgtcatgctaaagacataaacagccatagataattatgagatgtgatccttccgaatgggttaagataattcttattatgatttagtattatactattcttttttcttctcttaattgaagaaataattggaaaataaaacagcaagtacaaaataataacccccagtagagactggtacgattcaattcaacattttgttcgttcggatttgattgtgtcgtagctctataattttgattaggtttatcgttggatgaactgcattgctgatattgaccctaaaaaagaaacggtaggtacagctagtccatgaacagctaaccatcgcactgtaaaaattggataggttcgatctatggtcattgggtcctcctaaaaagatctactaaattcatcgagttgttccaaagggtcaaaacggccagttattaatggaattccttgtcggctctctgtaaaatattcgtttggacgagggcttccaaacacatcataagctaaacccgtgctgacgaataaccaacccgcaatgaatagggaaggtatagtaatactatgaataacccagtatcgaatactggtaataatatcagcaaaagaacgttctcctgtgcttccagacatgctgagctccacatattcttgtacagttaaaggggggatcgattccataaaagatgatatcagtaaatggaaattcactgaagttccatccttgttagatcgtcaatattgtaccaagggtgtttttcgagtataccgaatcagtatagctatccttattctgacacagcaacgcaatttgatgaaaatgaagtactcgataatttctttattcttttcttgttgcttgtcgatgtagaatcatgcatgtattcgaatttctccaatttctataaggtttctttctctccattttttccacaattcgatgcgaaattgaaaaatctccttttcaaagatataagcttaaattgtagaaaagttttttgttgttctcattttacattttggtagatagtattaaaagagaacaacaacaaaaatagaattgaaataatctcgtgatgcacacattgtttttttgtattagatcgaaaggttctttctggaactagctgcgaggatgggaacttatgatatgaaaagacaatttctatttctaataaatgtagaacctagaaaagaaaggaaaaattataggaattactagtcttagaatcgagttggacaaaaataaagatttgattttcttatttttactttattttcatttttactcattaaattcaggagtagattcattcacataatatctcaaatgacaagaaaaaaaggtgttattgttataaggtcactctttattctaaaatcgaaaaatagattcgatacgattaaagatcaaaagaaaagattatatggattccaatttcttactattttattattttaatattagtctactcaagaattatctaatgaatcacttgattcgaaattaagggataggtagacattacaaatgattaattgatctctttttctacctcccttactctatgctatcaattgaacttattctttcatttgaattgatatttttgcttatcttcgttcatgcttactataactagttatttcggttttctactagcagctttaactataacctcagctctctttattggtctgaccaagatacgacttatttgaaattaattgaatgaacacaacgcataaaaagaaatctttctgtggtattcatagactctaccttagagagtcaatttccaattagtggtcattgagattcatgagcaatgcggattaatatgtagggatagatattacctctcctttttccctttcaaaaaaatggaaatgattgaagtttttctatttggaattgtcttaggtctaattcctattactttagctggattatttgtaactgcatatttacaatacagacgtggtgatcagttggatctttgattaaattaattaacatctttttttaattgactYttctttaatccaaaggaggtcaaattaagattactgttcaattatttaattgtaattttgggactaacctaaccaagaatggaatcacgctctgtaggatttgaacctacgacatcgggttttggagacccacgttctaccgaactgaactaagagcgctttcttatcttcttatcattatcacactagctaaaacaaaaaaagaagaggattttttttctaacccgaatacatcttgtatacataagactatcatatagaatatgatataataaagattatgtatgcctgattttaatcgatttcaataaatccctcgttactgctcagacgagaagtaataggtagggatgacaggatttgaacccgtgacattttgtacccaaaacaaacgcgctaccaagctgcgctacatccctttcaattggtctacagtgtcattttatagaatccctgtcttgttttcaaaatccttattttctcccaagttatcttgccatttcttttttttattctcatgtaacatWtaataataatagaaggtttatatacacatgaatatgaaactcatcgaaaaaagggaatattttttgggaatgctcagtcggaagggacgtctttttaggaattccgtgtacaMaagcggtccttaactacttacatatatattatatcggatcatatatgtattaacattaggcataagaataaagaaggaggatttaaaatgcgagatctaaaaacatatctttccgtggcaccggtactaagtactctatggtttggggctttagcaggtcttttgatagagatcaatcgtttatttccggatgcgttgacattcccttttttttcgttctagttattgacatgagaaggggtgaagaagattagagatagaatcaaaagatttgtgactttagaaataatattgtgagaacagaaatgtgtctagggcaagaagatcatacaagatcttttaataaaatactgtacattgaatcgaattcgattcaaaatatacctaaatattagtgttttacttcttMttttttYMtttttcgcggaaagtagaagaattggttgaatcaaaaacgcaaaggaggttcatggccaagggtaaagatgtccgagtaacggttattttagaatgtaccaactgtgttagaaacggtcttaataaggaatcaaggggtgtttccagatatattactcaaaagaatcgacacaatacgcctagtcgattggaattgagaaaattctgtccctattgttacaaacatacgattcacggggagataaagaaataactcgaatcaagtgcctgtgtgtcactcttacaagtaacacgaaaaggacatattctatatataccatattattttatatattttcattttagttaacataatataactaactaaaaaaaagccaaatcaaatcctatattttgaattggaaatctttttggatcaaattgaaataggattttgaggataagaaataaacaaaccatggaaaaatccaagcgactctttcttaaatccaagcgatcttttcgtaggcgtttgcccccgatccaatcgggggatcgaattgattatagaaacatgagtttaattagtcgatttattagtgaacaaggaaaaatattatctagacgggtaaatagattaaccttaaaacaacaacgattaattactattgctataaaacaagctcgtattttatctttgttaccttttcttaataatgagaaacaatttgaaagaagcgagtcgaccgccggagctactggtctataaataaataagtagacttactttactcctcaattgaacccaaataaaaatccgaactcaaacacagattgatattttgttcgaaaaatcgtaagaaaaaaattggggaagaagattggatattggacatattcgctcatttaattttgaacgactttatcatactaatttctactctaccttcccggagttcattctccagcgaactccatttaaaatattctgacaaattccttacaatttccttttttattttatgatctcattagaaatcatataaagacaattcctatttaatatagctatttgtgcaagtattttacgattaagaagcaactgtctcttgtacagattgtgtattaatctactataactataggatactctattcccgcgaattactgcatttatccgagtgatccacaaacgacgaaaatctatctttttcctatctctatctcgatgagacgaaaccaaagatcttattttctgttgaataattgttcgagtaagtcttgaacgagccccccgaaagcttgatgcaaataaacgaatttttgttctacgtctccgagctatatatcctcgtctaattctagtcattgaataaatgaaactttcatgaataactaattgatttcctttctttcagttattcttttcctagtttattaataacaaaacggattcttccaatgtataaaataaaaattccaatggcttttgctactataaccttcccgaccacgatttgtcttttctagacatttcacctcgaaacgagtattgatactaggaataaatagaaatgaataacgaaatagtggattccatcgtttctatggttatgtcttaaacggtgaggtcctctatatataccggagtcccttacttcatttaatcaatgctattagcaagttgtacagtttccgttcttcggctctaccgatgaattatctagtaataggtctttcacaacgagatctacctatagagtaacggtatttaattatgaagattggatgggggaccctcttagtccgtttttgcaagaataggatttccccgcttaatgtttgttaccaatgaggaattttttctcatcggaaaccataaatttcatatacaatagaagaattgaatagatctttttttttagttttcgatatatagatagtgaacgaccttcttccttccattttatactattcaatagtactgatcattgggaaaatttctttccctttttctaccaatggtgatcggaacgagtcgcacatacaccctagtacatgttcctcgacgctgaggacatcccccaagagcgggggatttcgtgacatttctgattggctgtcttgtgtttctaataagttgtttaatagttggcatgttgaatcgtatacataataaatgggctggtttagatcaatcctaaccggatgattatgaattacttctctatttaatagatgaatagaatattattaaacccggtaataagtaagaagataaaatctcaaatcggcgatttgcttaaacttactgctatttttttttattcaatcgctacaagatcaacaattccatgagcttgggcttctgttgctgacataaaaacatccctttccatatcttcggatacaacccataggggtttgcccgttctttgtacataaactcttgtgatggtttcgcgcagtttcagtagttcttctgcttccaggataaattctcccgtttgtgcctcataaaaagaactcgcaggttgatgtatcattaccctgataatataacaaatggttcctctaggtgaggagaagagataaagaataataaagatagaattgagcaaccgtacaggcatcttttgcgcattgcatacggctatacaatggaattcactttaccatcgaagaaagagaaaaaatatagatatagggtttatccgattcaggtcggcaaatgatccaattaccatccttcctttcggagcagttaaaaaatactatgatggctccgttgctttttatatattcagcaatcccaaagtttcatattgttaaaagttttctgttgtgaaaacaaaaaagtttgtgacgctgaaatggtaatggtcacctataaataaggtaaaatcgagaataccctttattttatactaatttcatactactctttcgatatataatcgaatgttttgaaaaaaaatttctcatatcgaattcgaagtgccatgctattattacttaatattcctatttcatatggcgaaggcataKtYttcttaaaaaactcattggcgccaagcgtgagggaatgctagacgtttggtaatctctccgccgaccaggataaaagatcccattgaagcggctaatcccatgcatattgtatgcacatcgggttgcacaaattgcatagtatcataaatagctactccggggattacccatccgccaggagagtttataaacaaatacagatccttgttatcattctctatactgagatataccataagaccaataagttgattcgaaatctcgctatcaacctcttggcctaaaaaaagtaatctttctcgataaagtcggttgattaggatcaaatttgtatcccttaagagccgtacatgcatcttttgatgcatacggttcaacaaaaattgcgaaaaaaaagaatcaatgtgtagattccagacctctttcccttttctaatcttatttttgaatttcttaatgaagcggcttttttttcttccatttttcaagaaagatgagttttggttttgtcctctttccctccataaaaaatccattaaacttatgaaataaactcattgatgtattgtttcatcgagatctaatccaaatcacgatgtcattttcttgttcctgaatgggacttttttcaattcttttaggtttatgctctactccgagtaaaaaaaatctgcccgatttttatttgcacatataggacaaatgacactaatactatcttttttctacgacttacttcttcatgtcttctgccaatgccaaatattcgacgtatttatcatattactcgcttgattaaaagtttaagattactctctaatattttaggatctatataaatatattaccaattgggttttttctaaacggagtctgaatacttcattttattggccataaattattctatagacttttctaattgataatagaaatttgaataccctccaaggatataatttcacttgatttcacttcacgctccaatttttggataattccaaatcttttttgggcgaaacagaggatatctcgatcgggggagagaacggggaaatcccatatgacccaatatatctgacaagtcgcactatacgtcaacccaagaggcatcttcctctccaggacttcgaaagggtacttttggaacaccaataggcataaaatgaaagaaaaaagaattaagtactatatttcactttgatgtggaagcgtaacaatgcgtttattttcttaataatattgtcttttatcatattttatcttcttacgaataggttttttgaatgattaacacatatgtatgtattcgttcatagaaaatgggatcaacccccattgcgtattggtacttatcggatatagaatagatctgcttctctttgttcctacgaaccgaattgttccaaaaaataatagaacaaatattaatcctttctcctagataatcccctgaaaaggggaggtccatagcatattttttccaatgcaataaagttacatagtgtctatttttcgttgataaaggggtatttacatgggtttgccttggtatcgtgttcataccgtcgtattaaatgatcccggccgtttgctttctgtccatataatgcatacagctttggttgctggttgggccggttcgatggctctatatgaattagcagtttttgatccctcggatcccgttcttgatccaatgtggagacaaggtatgttcgttatacccttcatgactcgtttaggaataaccaattcatggggcggctggagtattacaggagggactataacaaatccgggtatttggagttacgaaggcgtggccggtgcacatattgtgttttctggcttgtgcttcttggcagctatctggcattgggtgtattgggatttagaaatattttgtgatgagcgtacaggaaaaccttctttggatttgccaaaaatttttggaattcatttatttctttcaggagtggcttgctttgggtttggcgcatttcatgtaacaggattgtatggtcctggaatatgggtgtccgatccttatggactaactggaaaggtacaacctgtaaatccagcgtaaggttttgatccttttgttccgggaggaatagcctctcatcatattgcagcaggtactttaggcatattagcgggcctatttcatcttagtgtccgtccgccccaacgtctatataaaggattacgtatgggcaatattgaaaccgtcctttccagtagtattgctgctgtcttttttgcagcttttgttgttgctggaactatgtggtatggttcagcaactacccctatcgaattatttggtcccactcgttatcaatgggatcagggatacttccagcaagaaatatatcgaagagttggtgctgggctagccaaaaatcaaagtttatcagaagcttggtctaaaattcctgaaaaattagctttttatgattatatcggtaataatccggcaaaggggggattattcagagcgggttcaatggacaacggggatggaatagctgttgggtggttaggacatcctatctttcgagataaagaagggcgtgaactttttgtacgtcgtatgcctactttttttgaaacatttccggttgttttggtagacggagacggaattgttcgagccgacgttccttttcgaagggcagaatcgaagtatagtgttgaacaagtgggtgtaactgttgagttctatggtggggaactcaatggagtcagttatagtgatcctgctactgtgaaaaaatatgctagacgtgcccaattaggtgaaatttttgaattagatcgtgctactttgaaagccgatggtgtttttcgtagcagtccaaggggttggtttacttttggacatgcttcgtttgctctgctcttcttcttcggacacatttggcatggtgctagaaccttgttcagagatgtttttgctggtattgaccccgatttggatgctcaagtggaatttggagcattccaaaaacttggagatccaactacaagaagacaagtagtctgatacaagatttctctcttatctttttcctttatttttgggagataatcctaaataaacagaacaggtatggaagctataattgtaaagcacgatcgaatttatggaagcattggtttatacattcctcttagtctcgactctagggataatttttttcgctatcttttttcgagaaccacctaaagttccaactaaaaaggtgaaatgatttttcattatatcaattgaattgaagtaatgagccgcccaacattgggcggctcattacttcaactagtccccgtgttcttcgaatggatctcttaattgttgagagggttgcccaaaagcagtatataaggcgtacccagtaaaacttacaagtaaaccagatatagagatggcgactagggttgctgtttccattattatataatttcaagaccaaaatggatctatgataagatcgtttatttacaacggaatggtatacaaagtcaacagatctcaatgaatacaaaataggatttatggctacgcaaaccgttgagggtagttctagatctggaccaagacgaactattgtaggggatttattgaaaccattgaattcagaatatggtaaagtagctcctggatggggaactactcctttgatgggtgccgcaatggctctatttgcagtattcctatctattattttagaaatttataattcttctgttttactggacggaatttcaatgaattagattcacaagaaacgtgaattcttagcttttcaatacaaagtaaagcatttaggtttcggatttttatctcattatattatttttttattggtagttcgatcgtggaatatttccggaatatgagtgtgtgacttgttataattgatactattgatagtacagaaaatggatctgtcatcttgatatagatggttttacctcgtcggatattcattcgagtatctggagcacgaaatagatcacaaaatattaactatgattcatacttaatattcagaccccgtgaccggactccaaaaacgttataaatcaaaagatttttcttctttttcaatttttttgatcaaaggacaaaactttctttggatttttagtcattatatctattcattgaataagtgatgatccaatggttcttactcagggaatctttggacttagtttgaagaatcatcgcggttctagtatgaatctgaggtttcaatcaattcatagggtcttaacaagggaattcctatcaataataaagaaaagaagagtaaagctgcattacacacaaaaaaataaataaaaataacaaatcaaagaaaaagaagtagaagattcaagaggcctgtaacgatcaacataaagacgaatgagccaacttgatattttggcattacaaccacaaataagagctttcgtatttttactggttcgtatcttcagagaatttaaaaagggttgattttcaaactttctattccagaaaccaaagcaatattttaggtttttgtttgagctgtacgagatgaaattctcagatacggttcttcgagggggagtactattggtttacctatctcaataaagtctatgattggtttgaagaacgtctcgagattcaggcgattgcagatgatataactagtaaatatgttcctcctcatgtcaacatattttattgtctaggaggaattacgcttacttgttttttagtacaagtagctacggggtttgctatgactttttactaccgtccaactgttactgaggcttttgcttctgttcaatacataatgactgaagctaactttggttggttaattcgatcagttcatcgatggtcggcaagtatgatggtcctaatgatgatcctgcacgtatttcgtgtgtatctcactggtggttttaaaaaacctcgcgaattaacttgggttacaggtgtggttctggctgtattgaccgcatcctttggtgtaactggttattccttaccttgggaccaaattggttattgggcagtcaaaattgtaacaggtgtaccggaagctattcctgtaataggatcccctttagtagagttattacgcggaagtgctagtgtgggacaatccactttgactcgtttttatagtttacacacttttgtattacctcttcttactgccgtgtttatgttaatgcattttctaatgatacgtaagcaaggtatttccggtcctttatagagaatatagatcatagatatttgtaatcaatcatttctcacttgaggaggaacaatagtatttcattgctacaaatatggattattgaaaagaataagacatgtatttggatatttcccttcaactatacaatcgagtattctttatttgacacgaatagttgaagtgaattctccgaagagaaaatggattatgggagtgtgtgacttgaactattgattgggccgtgcagatagatatatgcctttatctgccacattggaattcacaaccaaatgtgtctttgttccaaccaccccgtaaaagccctatacaggggataggctggtttgtttgaagagaatcttttctatgatcgatccgatcatatcgtacatgaacaggctccgtaagatccagtagaataagtaatgtgacttaagacagattttgttttagctattttacttacttaatagtatagaaatgcagccatttcctctgcatcgacctgatttatgatactatcggagtgaaacaaggggtctaaagaaagaagagcagaggctagactatattagtaacaagtaaatcctttgtatttaaggtaaaataaaaagtttcaagatattttggggataaagttcaattgcaaggtctgagacgacccaaaaagcacttgattatgatgaactttgtaagcttacttgggtcttgagcatttacttgtaagaactaaattccttgcaatgggtagttgtgaaaaatggaatccggtcaatttattcttacatagaatcagtgatatatgtgtggatactatatagattttataacatatagatttattttctatggatatgaatccattttgtttatttgattcttgctcgagccggatgatgaaaaattatcatgtccggttccttcggaggatggatctataagaattcacctatcccaataacaaaaaaacctgacttaaatgatcctgtattaagagctaaattggctaaagggatgggtcataattattacggagaacctgcatggcccaatgatcttttatatatttttccagtagtaattttaggtactattgcgtgtaacgtaggcttagcggttctagaaccatcaatgattggtgaacccgccgatccatttgcaactcctttggaaatattacccgaatggtatttctttcctgtatttcaaatacttcgtacagtacctaataagttattgggtgttcttttaatggtttcagtacctgcgggattattaacagtaccttttttggagaatgttaataaatttcaaaatccatttcgtcgtccagtagcgacaactgtctttttgattggtaccgtagtggccctttggttgggtattggagcaacattacctattgataaatccctaactttaggtcttttttaattgtgaaataaaatatcacaacttaggtatctagggaatagtcgcttcaaagtgaattttccctagatacatctattcaattaaattctggatttattccgaatatataaattatgctaaagttgaaaaaaagaaattaaaaaaaaaaagacgatttccaatttattcttcggtaaatgggttgtgaaatgctttttctatttctagactgtccaatatctgttttacatcttctatgcgaaaatattccattttcataaggtcttcttgactcttattcaaaaggtcaaataatgtatgtatattgtaccttttgaggcaattataggtcctgggaggcaattcgaattggtcaataaaaatagatttcaatgctatttcttttttcgttttccttagcttagccaatctatcatgaaaagtaaaaaagggtaaagtaaccttgtactgattgttctctaaatgtaagttttcttcttctgcatgtagaaaaggaataaataaatcaattaaattccgggaggcttcatgaagtgcttctttaggagttaaacttccgtttgtccatatttcgagaaaaagtatctcttgtttttcatttccataagaatgaatactatgattcgcatttcgaacaggcatgaatacagcatctataggataacttccatcttgaaagttttttggtgtttttatatgatatccgcgattcctctcgatttgtaatccaatacacaaattaatgggttccgttagattagctatatactgtgtgttatcaacgatttccacagaagttggtaagatgatgtcttgagcagttacacatccaggacccttgacacaaatagacgcgttgcgagttccatatagattacttctcaatacaatttctttcaaattcattaaaatttcatgtactgattcttgaatacctactatggtagaatattcatgtggtattttttcaaattttgcacgggtgatacatgttccttctatttcaccaagcaaagctcttcgcatcgcaatgcctattgtatcggcttgccctttcataaggggagatagaataaagcgtccataataaagacgcttactgtctgctcttgattcaacacacttccactgtagtgtccgagtagatactcttactttctctcgaaccataataatattatttgatcagatcattgaatcgtttatttctcttgaaatctctttcattttgatttctacacacgtctttttttaggaggtctacagccattatgtggcataggggttacatcacgtacgaaacttaatagtataccacttctacgaatagctcttaatgctgcatctcttccgagaccaggaccttttatcatgacttctgctcgttgcataccttgatctactactgtccgaatagcatttcctgctgcggtttgagcagcaaatggtgtcccccttcttgtaccattgaatccacacgtaccggcggaggaccaagaaattacccgaccccgtacatctgtaacagtcacaatggtattgttgaaacttgcttgaacatgaataactccctttggtattctacgtgtacttttacgtgaaccagttcttggtatagattttgccatactttatcatctcataaatagaaattcgagatatatggatatatccatttcatgtcaaaacagatcctatttttttcattgggtcctttacgttagagagccccttttcaaaagattatccttgtctttgtttatgtctcggattcgaacaaattactataattcgtccccttctacggatcagtcgacatttttcacaaattttacgaacggaggcccttattttcatagttgtcgttccttaacttaattctgactctatttattggaagaaaataagtttcttgaaatgttgaacctcaaattgtatccccatgaagggaatgctgaagttgaaaaaacaacctaatcattcgaatccttgttgtgccatctataaattatacgccctcgggttgaatcataacgacttacttcaatttcccctctccccccatagtatacgtgtaaaactccgtcggatccttcatgaaacataacctagaattagatcttcattatcgaaaaacccggagcatacataccattgagaaggagaagtgaattaaaccttcctgaatccatttttttgttctttcattctaggtaaaagccctagaagtatcacctaatgtagtaggaatgatatcaactaacccaccctttttcttttgacaaataggaaattccggatccaattcggatatcagaacagaaagattaccatatataacacaaaatttctccgccgattccttctagtcgagcctctcggtctgtcattatacctcgagaagtagaaagaattacaatccccatcccgcctaaaattctaggaattcgttgatagttcgaatagattcgtaggccaggcctactgatacgttttaaatttaaaatagttcgatagggtcctttcctattccttctatgtcgtagggttaaaaccaaaaaatatttgttgttttcctgatgcttcctcacgtttttgataaaaccttctcttaaaagtattttaacaatgttttccgtgatgttagtggatgctatttgaatcgtcccttttctattcatgtcagcatttcgtatagaggttattatgtcagcaatagtgtccctacccatgataaactaaaattttggttgcctcccatttttgatataatcaacatgctattttttatagggatatgcgtcagatacaacctaatccactaattaatctatttcatccaaatactatgtataatataactatcttacgtatgatctcatcttataatacctcaggtgctaatgaaactattttagtgaaatttaactgtctcaattctcgggcaatcgcaccaaaaactcgagttccttttggatttccttcttgatcaatcacaactgcagcattatcatcatatcgtattatcataccgttgtcacgtttaagttctttacaagtacgtacaattacagctctgatcacctctgatctttctagaggtgtgtttggtaatgcttccttgatcacagcaacaataatgtcaccgatatgagcatatcggcgattactagctcctatgattctaatacacattaattctcgggccccgctgttatccgctacattcaaatggctttgaggttgaatcatatcatttttgaatctgttctttcaatgttaatgcaaagggcgaagtaaaaaaaaagaaatattgtttgtcaaaaagaaacctgcaagtttttttatccccaagacttcttttctttggttctacgttcctatcccgaaataataaattgagttcgtataggcattttggacgccgctattgaaatagcctttctggctatattttctgctactccgcccatttcataaagtattctacctggtttaacgacagctacccaatattcgggagatcctttacccgaacccatacgtgtttccgtaggtcttaccgtaactggtttgtctggaaatatacgtacccatatttttccaccacggcgcacatttcttgtcattgctcgtcgccctgcttctatttgtctagatgtgatccaagcgggttcaagtgcctgaagagcatatttaccgaaacaaatacgattacctcgataagatattcctttcattcttcctctatgttgttttcgaaatctggttcttttagggttatagttgatggttctttctcaattccatctctactacagaaccggacatgagagtttcttctcatccggctcatcgcgaatgaaacgattcgaattttcgaattttatgaaaatatactgaatcatggattctttgagatttcatctaatctattagaaatttctatatcttgtttggatatatacttaaacatgtactagataattattcctatttctagtttttttataacgaatctttattttgttttgcctttgatcatattatcatatcggatcgaacaagattgagtaaaaccttcgcgggcgaatatttactctttcaatatctattttagttgtagggttagctcatgaattctcggaataaatgaattggtccctggttcgttccgccatcccacctaatgaattattaggattcatttatcaatagaatcttacgtattcataggttccatcgttcccatcgcttcgcaattaatggttaggtttgaattctacaatggagcccctcatgaaatttgttcttgagtcaatctttttagtctttattggctcgaggctcttgatttttctatgaatagattcatatacttatggatgaatcagtattgatgctttattacactgccttttatgagatgactcataaaccttacatatattggaatcctatatcattgatattctttttctttctttctctcaaccttccctccatctgcatattttttttatatcataatcagattttttatgtaagaaagatttcagttgctacaatgatatgacaatatatcatatcttgactgcttttttgtatccagataatgtgaaacgatgagttggttattagttctatagttattagttcacagtaggggtctgtccatttttttggaatYcgagtcgcacactaagcatagcaattatatgaaatcatcaatcaagtttttattcaaacctatagaattgcttatttttttgatttaagagaaaaagcatgaaaagaaaaagggatatagtgtaaagagtaaagggaaagtattcttattccccaaatatccaaattttgatgcctaatactccatagaccgttcggactccataggaacaataatcaattttagctcgaatggtttgtagaggaaccctaccttctctgatccattcgacacgtgcaatttcttttccgtcgaggcgacctgcaatttgtacttgaattccttttgtMtctgcctgttcggttaattcaatagccttttttattgctttgcgaaatgaaactctattctttaactgtccggctataaattctgcaagaatattagggtgcccataagggtttgtaattcttgtaatagcaatgttgagttttcggttcacacaattaagttctttttgtacattcatctgtaattcttcgattcttcgcgtcttgccttctagtaataactttgggaatcccatatagattatgacttgaatcagatcaattctttttcgaatttctatgcgtgcaattccctccacaccagaggatattctcatatttttttgtagataattcttgatacaatttcgtattttttgatcttcttgtagaccctcggaataatttttgggttgtgcaaaccaaatagaatgatgaccttgggttgtaccaagtctgaaaccaagtggatttattttttgtcccataatcccccactcttatccatataatgatatgtcatatctgtatacttcccattcggatttttttaagcaaaagaaatattcttcttcatagaaagatttatctttcaatacaatccttatatgacaagtgggtctttttattgcataactccgtcctcgagctcgaggttttaattttttcatagtagtaccctcgttgacttcggctttactaataactaaacttgcttcatcgaaacccatattatgactagcatttgctgctgcagaataaaccaacttaaaaatgggataacacgctcgataaggcataaggtcgagtatcataagtgtctcttcgtaggaacgtccacgaatctgatcaattactcttcgtgctttgtgagcagacatagatatatgttgacctaaagcatatacttctccatatgggttcttatttctcttctttgtcataaggttcacctcttactaatgatcactaatcatctatttattaacttgttaacgacgagatttattatcatttttcgcatgtccacggaaatttatagtaggtgaaaattctcccaatttatggcctaccatacgatctgttatataaataggtaaatgctcccttccattatggatagcaatagtatgtccgatcattgtaggtataatggtagatgcccgagaccaagttattattatttctttttccgcctttgtgttaagcttctcaatttttcttaataaaggattcgctacaaaaggatttttttttagtgaacgtgtcacgattaattacgaagaaagaaattatattttctcccctatttactacggcgacgaagaatcaaattatcactatatttcttcctttttctacttcttcttccaagtgcaggataaccccaaggggttgcgggtttttttctaccaattggggctctcccttcaccacccccatggggatggtctacagggttcataaccactcctcttactacaggacgcttacctagccaacatttagatccggctctacccaactttttctggttcacctcaacattccccacttgtccgactgttgctgagcagtttttggatatcaaacggacctccccagaaggtaattttaatgtggccgatttcccctcttttgcaatcagtttcgctacagcacccgctgctctagctaattgtccaccctttccaagtgtgatttctatgttatgtatggccgtgcctaagggcatatcggttgaagtagattcttctttttgatcaatcaaaaccccttcccaaactgtacaagcttcttccaaagcatacggctttctggatgtaaatgatgatatctatacagatggatcttatatatatcgtataatgaagtactccatgagtggatatataggaatccaaatctgccgaatcactcatgttatgatcttctacatcctaggtcttcccgttccgtcatctggcttatgttcttcatgtagcattcagaccgaatgactctatgaaattacgtcgatacttccacatattacgggtaacgtaggagacatctctatttttcccccggggaatctttcgaattaccactgcttagctttcaattcgcctctgaccatcaaatgaaatgtgaataacccgtcctcctctctttgaaacaaggggtcttctggttttgtcggtgcttgaaacaattttgtcttctccatattactatatctctagagtcaataattttatatgaggaactactgaactcaatcacttgctgccgttactcttcagttttctgttgaggtctatcctgtagaggtactcaaattggatcagtgatcgatttctaggtttcgtcgtaaacctaattggttacttccaattacgtaaatcaatagttcaaaccgcactcaaaggtagggcatttcccatttttataggaacttctgtaccagaaacaatggtatctccaattatagcccctctgggatgtaaaatatatctcttctcaccatccccatagtgtatgagacaaatggatgcatttcgattagggtcgtattctatgcttacgattctaccatatatgtctttttcattccgtcgaaaatcgattttacggtatagacgcttatgacctccccctctatgccctgcggtaatgattcctctggcattacgacctttactacaacgatgctgtccatagatcaaattatttcgtgtattggatttcacttgactgtctacggctccattgcgtgtgctcggggtagaagttttgtataaatgtatcgccatgctattaatattaagtattttgattcaagttcttttctttctaagaggtggaatagaataacccggttgaagcgtaatgatcatacgtctgtaatgcattgtatgtcccagaataggtcccattcttctaccctttcccgggagtcgatgactattcatagcttttaccttgacaccaaagaagagttcgacccaatgctttatttctgtcctagttgatcctgattcgacattaaaagtatattgatttttccccaataaccgaatacttttgtctgtaaatactgcatatttgattccatccataaatcgattttcttccctatgagttcgagtctcaataagaattggagttcttactgtttgttcatatgttatgatatgaatataccacatcaattcgttatgtatggatgatcagattccattgatacagagccaattccaatagacttattgtagggtcccattggcgtgcatccagtaggaattgaacctacgaattcgccaattatgagttgggcgctttaaccattcagccatggatgcttagcggggatcctcgtacatggtgaataaccaaattccaattgaaatgaaatctttaggagaaatcaatgcaatttaggagaaatcaatgaaaggacatcaattcaaatcctggattttcgaattgagagagatattgagagagatcaagaattctcactatttcttagattcatggacccaattcaattccgtgggatctttcattcacatttttttccaccaagaacgttttataaaactcttggacccccgaatttggagtatcctactttcacgcaattcacagggttcaacaagcaatcgatatttcacgatcaagggtgtagtactatttgtagtagcggtccttatatatcgtattaacaatcgaaatatggtcgaaagaaaaaatctctatttgacagggcttcttcctatacctatgaattccattggacccagaaatgatacattggaagaatcttttgggtcttccaatatcaataggttgattgtttcgctcctctatcttccaaaagattcgagttgtaagatatctaatgaaaccgtcgctggaattgagatctcattcaaagagaaagatatcaaatatctggagtttctttttttatattatatggatgatccgatctgcaaggaccatgattgggaatttttggatcgtctttctccgagtaagagacgaaacataattaacttgaattcgcgacagctattcgaaatcttagttaaagactggatttgttatctcatgtttgcttttcgtgaaaaaataccaattgaagtggagggtttcttcaaacaacaaggagctgggtcaactattcaatcaaatgatattgagcctatttcccatctcttctcgagaaagaagtgggctatttctttgcaaaattgtgctcaatttcatatgtggcaattccgccaagatctcttcgttagttgggggaagaatccgcccgaatcggattttttgaggaacatatcgagagagaattggatttggttagacaatgtgtggttggtaaacaaggatcggttttttagcaaggtacggaatgtatcgtcaaatattcaatatgattctacaagatctagtttcgttcaagtaacggattctagccaattgaaaggatcttctgatcaatccagagatcatttcgattccattagtaatgaggattcggaatatcacacattgatcaatcaaagagagattcaacaactaaaagaaagatcgattctttgggatccttcctttcttcaaacggaacgaacagagctagaatcagaccgattctctaaatgcctttctggatattcccggctattcacggaacgtgagaaggagatgaagaatcatctgcttccggaagaaatcgaagaatttcttgggaatcctacaagatccattctttcttttttctctgacagatggtcagaacttcatctgggttcgaatcctactgagaggtccactagagatcagaaattgttgaagaaagaacaagatgtttcttttgtcccttccaggcgatcggaaaataaagaaatagttaatatattcaagataattacgtatttacaaaataccgtctcaattcatcctatttcatcagatccgggatgtgatatggttccgaaggatgaactggatatgcacagttcccataagatttcattcttgaacaaaaatacattttttgatttatttcatctgttccatgaccggaacagggggggatacacgttacaccacgattttgaatcagaagagagatttcaagaaatggcagatctattcactctatcaataagcgagccggatctggtgtatcataagggatttgccttttctatggattcttacgtattggatcaaaaacaattcttgaatgaggtattcaactccagggatgaatcgaaaaagaaatctttattggttctacctcctcttttttatgaagagaatgaatctttttatcgaaggatcagaaaaaaatgggtccggatctcctgcgggaatgatttggaagatccaaaaccaaaaatagtggtatttgctagcaacaacataatggaggcagtcaatcaatatagatggatccgaaatctgattcaaatccaatatagcacctatgggtacataagaaatgtatggaatcgattctttttaatgaatagatccgatcgcaacttcgaatatggaattcaaagggatcaaataggaaatgatactttgaatcatagaacgataatgaaatatacgatcaaccaacatttatcgaatttgaaaaagagtcagaagaaatggttcaatcctcttatttttatttctcgaaccgagagatccgtgaatcgggatcctaatgcatatagatacaaatggtccaatgggagcaagaatttccaggaacatttggaacatttcgtttctaagcagaagagccgttttcaagtagtcttcgatcgattacgtattaatcaatattcgattgattggtctgaggttatcgacaaaaaagatttgtctaagtcacttcgtttcgttttgtccaagttacttctctttttgtccaagtttcttctttttttgtctaactcacttccttttttctttgtgagtttcgggaatacccccattcataggtccgagatccacgtctatgaattgaaaggtccgaatgatcaactctgcaatcagttgttagaatcaataggtcttcaaatcgttcatttgaaaaaatggaaaccattattattggatgatcatgatccttcccaaaaatcgaaattattgatcaatggaggaacaatatcaccatttttgttcaataagataccaaagtggatgattgactcattccatactagaaataatcgcaggaaatcttttgataacacggattcctatttctcaatgatatcccacgatcaagacaattggctgaatcccgtgaaaccatttcatagaagttcattgatatcttctttttataaagcaaatcgacttcgattcttgaataatccacatcacttctgcttctattgtaacgcccgtatcaataattatgattttacatatggacaattcctcaatatcttgttcattcgcaacaaaatattttctttgtgcggcggtaaaaaaaaatacgcttttttggagagagatactatttcaccaatcgagtcacaggtatctaacatattcatacctaacgattttccacaaagtggtgacgaaaggtctaacttgtacaaatctttccattttgcaattcgatccgatccattagttcgtagagctatttactcgatcgcagacatttctggaacacctctaacagagggacaaatagtcaatttggaaagaacttattgtcaacctctttccgatatgaatctatctgattcagaagggaagaacttgtatcagtatctcaatttcaattcaaacatgggtttgattcacactccatgttctgagaaatatttaccatccgaaaagaggaaaaaacggagtctttgtctaaagaaatgcgttgagaaaggacagatgtatagaacctttcaacgagatagtgctttttcaactctctcaaaatggaatctattccaaacatatatgccatggttccttacctcgacagggtacaaatatctaaattggatatttttagatactttttcagacctattgccgatactaagtagcagtcaaaaatttgtatccatttttcatgatattatgcatggatcagatatatcatggcaaattcttcagaaaaaattctgtcttccacaatggaatctgataagtgagatttcgagtaagtgtttacataatcttcttctgtccgaagaaatgattcatcgaaataatgagtcaccattgatatcgacccatctgagatctccaaatgttcgggagttcctctattcaatccttttccttcttcttgttgctacatatatcgttcgtacacatcttctctttgtttcccgagcctatagtgagttacagacagagttcgaaagggtcaaatcttggatgattccatcatacatgatggagttgcgaaaacttctggataggtaccctacatctgaactgaattctttctggttaaagaatctctttctagttgctctggaaaaattaggagattctctagaagaaatacggggttctgcttctggcggcaacatgctatggggtggtggtcccgcttatgggttcaaatcaatacgttctaagaagaaatatttgaatatcaatctcatcgatctcataagtatcataccaaatcccatccatcgaatcactttttcgaaaaagacgagacatctaagtcatacaagtaaagagatctattcattgataagaaaaagaaaaaatgtgaacggtgattggattgatgataaaatagaatcctgggtcgcgaacagtgattcgattgatgataaagaaagagaattcttggttcagttttccaccttaacgacagaaaaaaggattgatcaaattctattgagtttgactcatagtgatcatttatcaaagaatgactctggttatcaaatgattgaacaaccgggagcaatttacttacgatacttagttgacattcataaaaagtatctaatgaattatgagttcaatacattctgtttagcagaaagacggatattccttgctcattatcagacaatcacttattcacaaacctcgtgtgggactaatagttttcatttcacatctcatggaaaacccttttcgctccgcttagccctatccccttctaggggtattttagtgataggttctataggaactggacgatcctatttggtcaaatacctagcgacaaactcctatgttcctttcattacagtatttctgaacaagttcctggataacaagcctaaaggttttcttattgatgatacgatattgaggatagtgacgatattgatcgtgaccttgatacggagctggagcttctaactaggatgaatgcgctaactatggatatgatgccggaaatagaccgattttatattacccttcaattcgaattagcaaaagcaatgtctccttgcataatatggattccaaacattcatgatctggatgtgaatgagtcgaattacttatccctcggtctattagtgaactatctctccagggattgtgaaagatgttccactcaaaatattcttgttattgcttcaactcatattccccaaaaagtggatcccgctctaatagctccgaataaattaaatacatgcattaagatacgaaggcttcttattccacaacaacgaaagcactttttcaccctttcatatactaggggatttcacttggaaaagaaaatgttccatactaatggattcgggtccataaccatgggttccaatgtacgagatcttgtagcacttaccaatgaggccctatcgattagtattacacagaagaaatcaattctagacactaatacaattagatctgctcttcatagacaaacttgggatttgcgatcccaggtaagatcggttcaggatcatgggatccttttctatcagataggaagggctgttgcacaaaatgtacttctaagtaattgccccatagatcctatatctatctatatgaagaagaaatcatgtaacgaaggggattcttatttgtacaaatggtacttcgaacttggaacgagcatgaagaaattaacgatacttctttatcttttgagttgttctgccggatcgatcgctcaagacctttggtctctacccggacccgatgaaaaaaatgagatcacttcttatggactcgttgagaatgattctgatctagttcatggcctattagaagtagaaggcgctctggtggaatcctcgcggacagaaaaagattacagtcagtttgataatgatcgagtgacattgcttcttcggcccaaaccaaggaatcccttagatatgatgcaaaatggatcttgttctatcgttgatccgagatttctctatgaaaaatacgaatcggagtttgaagaaggggaaggagaaggagtcctcgacccgcaacagatagaggaggacttattcaatcacatagtttgggctcctagaatatggcgcccttggggctttctatttgattgtatcgaaaggcccaattcattgggatttccctattgggccaggtcatttcggggcaagcggatcatttatgatgaaaaggaggagcttcaagagaatgattcggagttcttgcagagtggaaccatgcagtaccagacacgagatagatcttccaaagaacaaggcttttttcgaataagccaattcatttgggaccctgcagatccactctttttcctattcaaagatcagccctttgtctctgtgttttcacatcgagaattctttgcagatgaagagatgtcaaaggggcttcttacttcccaaacagattcccctacatctatatataaacgctggtttatcaagaatacgcaagaaaagcacttcgaattgttgattcatcgccagagatggcttagaaccaatagttcattatctaatggatttttccgttctaatactccatccgagagttatcagtatttatcaaatctgttcctatctaacggaaggctattggatcaaatgacaaagacattgttgagaaaaagatggcttttcccggatgaaatgaaaatcggattcatagtagaaaggtttcccattacttagccggaaaaatatgtggccatgaaatagggattaagtggaacagaattgactgagtggtagagtcgtggaaacacctctttcttccctattttKgaccttagctccacggaacaatatgctactgctgaaacacggaagaattgaaatcttagatcaaaacactatgtatggatggtatgaactgcctaaacaagaatttttgaacagcgaataaccctcactacatccaaaaatttccattaatgaaagatgtaaatccattggaaaatcaaaactacgcatgtcggatgaaatggttgttgctatctgctccaataacgaatcattggtttaagtttaactgaataactaaatagatagacttttctcttcgtctcaggtcgatggatcgtctcgattggaagatcccctatatggataatacacattccagttgaccgagcctaattcgaattgttttgttccgaagcaaagatatccacggaacggttcgtactattcagatattcacgaccaagaagtactgtattctctttcggataggccctgaaaggagaaggaaggctggaatgccaacaggcgtctagtattgaattcacccgatgcgatagtacccattttgggaacgtccagtgccaaagtcactgaatgggtaagtcgccaatccctaaaacggactatggaatgtactttatctgctgggttacgttacgggcgggcattttaccagaggtttatattgtatcaatctacccttgtgtgattcctgttgaagcatatacggggagggtgggtgcagggcggacgatttcaaagcggactctccattcattagatagagaagatcgccaagatttcgtgatccgctgccgaacttattccaattcaatgagtattctcaatattatgccttgaagaggactcgaacctccacgctctttagcacgagattttgagtctcgcgtgtctaccatttcaccaccaaggcatcttgaaagtgaatcgtattccatgaatatgatatctatctagtgtgatgtatggaatatatgacaaaggtggagtgttggagtatttctattgatcggtcatgtcatatagacccaagtcgtacatccaattgcttcgatttgaattatccggaggatgccttatatatattaatattatatcaaatcaaaaagatggacaatcaaacccatttctcgattcaatagaagctaaaagagttgaatagggtcccaaataaggttaaaaagcgggtccgattacgcctattcctaatcctaaatggaatgaaacgacgtagggatccatatgtaaacatagtatctatttcgatacgctcgaatgaccccttctcataatgagaatgtatagaaccctattccgggccggtccggtatggaatgaacttataatcatggaatcgactcgatcatcagattatagattataagttcataaccctagcccattcccattttgggcggaacagatctactaattctttgattccagttagtaagagggatcttgaactaagaaatagattctagaagctaaaaaagggtatcctgagcaattgcaataatcgggttcattgatattcctggtatagtagatgctatcacacatacaatcatactcaattcgatggaattgtttgatcttaaaggggatcttctataatttcgcacgtgaggtgttatttcttggtttcgtccagtcattaataacttgattatttttagataatagtagatagaaataacgctcgtaaggagtcctattgaaaccaagaagtataggcctgcctgccatccacaccagaataaatggagttttccgaaaaaacctgctagtggaggaagacctcctagggataagagacatagggctaaagagagagccaaaaaaggatctttcgtgtataatcctgcataatctcgaatgttatcagttccggtacgtagaccaaataatacaatgcaagcaaaagttcctagattcatggagatatagaacagcatataagttatcatgctcgcatatccaccatttgagtctccaacaattattccaataattacatatccgatttgacctatggacgaatatgcaagcatacgtttcatgcttgtttgagtaatagcaatgagattccccaatatcatgctaagaatagctaggatttccagaagaagatgccattcgtttgatgagaaataaaaaggaatatcgaaaattcgagtggctgaagctgaagcagctactttcgaagtaacagaaagaaaagcaacgactggagtgggagagtcagagtcgaaaagaggattcctcacttctttctctcattcaaaaccgtgcatgagactttcatctcgcacggctcctaagtgataaaagaaagaagaactcatcttctttcttttttgattaccttcctcgcgtatgtataagaccgaatccattcgatttctaaaaaggattactaatccttaacttttcgaggaatccttcatcagtggttgtgaatgactgattttttttcaatcttttcgaccttggttccgtaggagcaagtcagaaagattgagaaatagaaccatctgatttgattcgttctcaatagccatgagatgatcatcttagggtgatccttttgtcgacggatgctcctattacactcgtagtctctgaaggatgagaaccaactatgtagcatctacatcgagaattcaagtattgtatacgtcattagtccgatcctttgtaggaactacccgtaataacgaacttgcaaaatggatctgtttatcataaagagattcgttgttcctgaccctgctttaccttaattgttatttgaacaagtaaaagttatgtcttggtccgagtggggatagcatttctcttctgcatgtccatggagttttgaaaattccaaacatctcagagatagatagagaggtaggaatttatcgaacgaaccgcactccttcgtatacgtcaggagtccattgatgagaaggggctagggaaagcttgaacccaattcctacagtgatgaatagaagcgcaattaaaattcctggggagttatacatttgtgtattgataagaccattcactatttcttgaagctcgatctctcccccggatgaaccatatagccaagagaaaccatgaaccagaatagaagagcttgccccacccatgagtaaatatttcatagtagcctcattagaccgtacatccttcttggtatatccagataataggtaggagcataaactgaaacattctggagctacaaagatagttattaaatcgttagcaccgcataaaaacattcctcctagagtagctgttaatacaaataagagaaactctgtgatagccatttctgtacattcaatgtactctacggatagaggaatacatagagttgaacatagtaaaataagaaattgaaagatttcgttgaaattgttcgtttggaaatttcctgaaaagataatcataggttcttctctccatcggaacaatagggccgttatgctcattactaaacttgttgaagagatgaaatagaaccaaggtatatctttttgatcagaggttgaatcgatcatcagaagaagaattaggccaaaaattaggatacattctgggaaaataaaacttccatcgaagagaagcaaatgaaaggctttcataaaaattctcgtagaatcgagaatgaggttttcattctgtacatgccagatcatgaattagtaaccgcatccaatctccaaaaaaattccaattgtttcgaactttctatttttggaatggaatatttatggaatccccatgaataggatcaaaccttattccatggtatttacatgagattcctctttcttattcttaagcaagcccccgagagggcttagttgatccatgatttatgtttcatctttcgtttcttttttgtttgtttcgagaaatagatcgatcaattccgattctttctttttctattgattcttttccgatcgagatatatggatccacggatctatgtgtctatatagatcctctgttcatggattaacgaaaatgcgcaaaagctctatttgcctctgccattctatgagtctcttcctttttgcgtatggcatcgccactccctttggcagcatccactaattcggaacttaatttgaaagccatatttcgacccggacgttttcgggatgctcctaataaccaacgaatggcaagtgcttttccttgtgtggatcctatttcaatgggaacttgatgagtcgatccgcctacacgtcttgcttttactgctatatcgggagttactccacgtattgcttgacgtaaaacggatagtggatttgtttctgtcttttgttgaatctttttcatggctcgatagataatttgataagccaatgatttttttccgtgtttcagaatacggttaaccaacatgttaactaatcgattacgataaattggatcggattttgcagttttttcttctgcagtacctcgacgtgacatgagcgtgaaagggattcaagaatcagttttctttttataagggctaaaatcatttattttggctttttgaccccatattgtagggtggatctcgaaagatatgaaagaaagatctccctccaagccgtacatacgactttcatcgaatacggctttccacagaattcgatatgtatccatgagatcgagtatggaattctgtttactcacttgaaattgagtatccgtttccctccctttcctgctaggattggaaatcctgtattttacatatccatacgattgagtccttgggtttccgaaatagtgtaaagaagtgcttcgaatcattgctatttgactcggacctgttctaaaaaagtcgaggcatttcgaattgtttgttgacacggacaaagtcagggaaaacctctgaaattatttcaatattggaccttggacatataatagttccgaatcgaatctctttagaaagaagatcttttgtctcatggtagcctgctccagtccccttacgaaactttcgttattgggttagccatacacttcacatgtttctagcgattcacatggtatcatcaaatgatacaagtcttggataagaatctacaacgcactagaacgcccttgttgacgatcctttactccgacagcatctagggttcctcgaacaatgtgatatctcacaccgggtaaatccttaacccttccccctcttactaagactacagaatgttcttgtgaattatggccaataccaggtatataagcagtgatttcaaatccagaggttaatcgtactctggcaactttacgtaaggcagagtttggttttttgggggtgatagtggaaaagttgacagataagtcacccttactgccactctacagaaccgtacatgagattttcacctcatacggctcctcgttcaattctttcgaagtcattgggtccttttcctcgttcgagaatctcctcccttcttccactccgtcccgaagagtaactaggaccaattcagttacgttttcatgttccaattgaacactttccattttggattattctcaaaggagaagattcttctttttaccaaacatctgcggatccaatcacaatcttataataagaacaagagatctttctcgatcaatctccttgcccctcattcttcgagaattagaaagatccttttcaagtttgaatttgttcatttgaaatctgggttttctacttcatttttatttacttatttttttattatttttccctctcttttttttatttcttttctttttttatttcttttcccttccatcattccttaagtcccataggtttgatcctgtagaatctgacccgttttctcattgagcgaagggtacgaaagattgatttttcgatcaaaagtactatgtgagtgaaatcttccgttttttcctctttctctatcccataggtacagcctttgaatcaatagagaaccttttcttctgtatctgtatgaatcgatattattccattccaattccttcccgatacctcccaaggaaaatcccgaattggattccaaattgacgggttagtgtgagcttatccatgcggttatgcactcttcgaataggaatccattttctgaaagatcctagctttcgtgctttggtgggtctccgagatcctttcgatgacctatgttgtgttgaagggatatctatatgatccgatcgattgcgtaaagcccgcggtagcaaaggaaccggggaaagtatacagaaaagacagttcttttctattctattagtattagattagtattagttagtgatcccggctcagtgagtcctttcttccgtgattcacttttggcactagtcctacattttgtttctgtggaccgaggagaaagggggctcagcgggaagaggattgtatcatgagagaagcaaggagatcaacctctttctttcaaatataaatatacaacatggattctggcaatgagttggactctcgtgttgatacgaatgaatcatcctttctgcggaggtaaatctttgcctgctaggcaagaggatagcattctgtttcggtaggacatgtatttctattactatgaaattcataaatgaagtagttaatgggggggttaccattatcctttttgtagtgacgaatattgtatgtgttcctaagaaaaggaatttgtccatttttcggggtctcaaaggcgcgcggaaacacataagaactcttgaatggaaatggaaaagagatgtaactccagttccttcggaaatggtaagatctttggcgcaagaagaaggggttgacccgtatcatcgtgacttggttctgatttctctatttttttaagaataccgcttttcctacccgtatcgaatagaacatgctgagccaaatcttcttcatgtaaaacctgcttgatttagatcgggaaaatcgtacggttttatgaaaccgtgtgctatggctcgaatccgtattcaatcctatttccgataggagcagttgagaattgaatccaattttttccattattttccgtaatagtgcgaaacgaaggcccggctccaagttgttcaagaatagtggaatagtggcgttgagtttctcgaccctttgtcttaggattagtcagttctatttcttgatgggagcagggaagggatataactcagcggtagagtgtcaccttgacgtggtggaagtcatcagttcgagcctgattatccctaaaaccaatgcgagtttttctattttgacttactcccccgccgtaatcgaatgagaatggataagaggctcgtgggattgacgtgagggggtagggatggctatatttctgggagcgaactccaggcgaatatgaagcgcatggatacaggttatgccttggaatgaaagacaattccgaatcagctttgtctacgaacaaggaagctataagtaatgcaactatgaatctcatggagagttcgatcctggctcaggatgaacgctggcggcatgcttaacacatgcaagtcggacgggaagtggtgtttccagtggcggacgggtgagtaacgcgtaagaacctgcccttgggaggggaacaacagctggaaacggctgctaataccccgtaggctgaggagcaaaaggaggaatccgcccgaggaggggctcgcgtctgattagctagttggtgaggcaatagcttaccaaggcgatgatcagtagctggtccgagaggatgatcagccacactgggactgagacacggcccagactcctacgggaggcagcagtggggaattttccgcaatgggcgaaagcctgacggagcaatgccgcgtggaggtagaaggcccacgggtcgtgaacttcttttcccggagaagaagcaatgacggtatctggggaataagcatcggctaactctgtgccagcagccgcggtaatacagaggatgcaagcgttatccggaatgattgggcgtaaagcgtctgtaggtggctttttaagtccgccgtcaaatcccagggctcaaccctggacaggcggtggaaactaccaagctggagtacggtaggggcagagagcggtgaaatgcgtagagatcggaaagaacaccaacggcgaaagcactctgctgggccgacactgacactgagaggcgaaagctaggggagcgaatgggattagataccccagtagtcctagccgtaaacgatggatactaggcgctgtgcgtatcgacccgtgcagtgctgtagctaacgcgttaagtatcccgcctggggagtacgttcgcaagaatgaaactcaaaggaattgacgggggcccgcacaagcggtggagcatgtggtttaattcgatgcaaagcgaagaaccttaccagggcttgacatgccgcgaatcctcttgaaagagaggtgtgccttcgggaacgcggacacaggtggtgcatggctgtcgtcagctcgtgccgtaaggtgttgggttaagtcccgcaacgagcgcaaccctcgtgtttagttgccaccgttgagtttggaaccctgaacagactgccggtgataagccggaggaaggtgaggatgacgtcaagtcatcatgccccttatgccctgggcgacacacgtgctacaatggccgggacaaagggtcgcgatcccgcgagggtgagctaactccaaaaacccgtcctcagttcggattgcaggctgcaactcgcctgcatgaagccggaatcgctagtaatcgccgRtcagccatacggcggtgaattcgttcccgggccttgtacacaccgcccgtcacactatgggagctggccatgcccgaagtcgttaccttaaccgcaaggagggggatgccgaaggcagggctagtgactggagtgaagtcgtaacaaggtagccgtactggaaggtgcggctggatcacctccttttcagggagagctaatgcttgttgggtattttggtttgacattgctttacacccaaaaagaggcgagctacatctgagttcaacttggagatggaagtcctctttcgtttctggacggtgaagtaagaccaagctcatgagcttattatcctaggtcggaacaagttgataggatcccctttttgacgtccccatgcccctcccgcgtggcgacatgggggcgaaaaagggaaagagggggatggggtttctctcgcttttgacatagcgggcccSggSgggMggcccScacgacgggctattagctcagtggtagagcgcgcccctgataattgcgtcgttgtgcctgggctgtgagggctctcagccacatggatagttcaatgtgctcatcagcgcctgaccctgagatgtggatcatccaaggcacattagcatggcgtacttctcctgttcgaaccgggtttgaaaccaaacctatcctcaggaggatagatggggcgattcaggtgagatccaatgtagatccaactttctattcactcgtgggatccgggcggtccgggggggacccccacggctcctctcttctcgagaatccatacatcccttatcagtgtatggacagctatctctcgagcacaggtttaggttcggcctcaatgggaaaataaaatggagcacctaacaacgtatcttcacagaccaagaactacgagatcgcccctttcattctggggtgacggagggatcgtaccattcgagcctttttttcatgcttttcccggaggtctggagaaagctgcaatcaataggattttcctaatcctcccttcccgaaaggaagaacgtgaaattctttttcctttccgcagggaccaggagattggatctagccgtaagaagaatgcttggatgataaataactcacttcttggtcttcgaccccctcagtcactacgaacgcccccgatcagtgcaatgggatgtgtctatttatctatctcttgactcgaaatgggagcaggtttgaaaaaggatcttagagtgtctagggttgggccaggagggtctgtctcttaacgccttcttttttcttctcatcggagttatttcacaaagacttgccatggtaaggaagaaggggggaacaagcacacttggagagcgcagtacaacggagagttgtatgctgcgttcgggaaggatgaatcgctcccgaaaaggaatctattgattctctcccaattggttggaccgtaggtgcgatgatttacttcacgggcgaggtctctggttcaagtccaggatggcccagctgcgccaaggaaaagaaaagaatagaagaagcatctgactccttcatgcatgctccacttggctcggggggatatagctcagttggtagagctccgctcttgcaattgggtcgttgcgattacgggttggatgtctaattgtccaggcagtaatgatagtatcttgtacctgaaccggtggctcactttttctaagtaatggggaagaggaccgaaacatgccactgaaagactctactgagacaaagatgggctgtcaagaacgtagaggaggtaggatggacagttggtcagatctagtatggatcgtacatggacggtagttggagccggcggctctcttagggttccctcatctgggatccctggggaagaggatcaagttggcccttgcgaacagcttgatgcactatctcccttcaaccctttgagcgaaatgcggcaaaaggaaagaaaatccatggaccgaccccatcgtctccaccccgtaggaactacgagatcaccccaaggacgccttcggcatccaggggtcgcggaccgaccatagaatcctgttcaataagtggaacgcattagctgtccgctcttaggttgagcagtaagggtcggagaagggcaatcactcattcttaaaaccagcattcttaagaccaaagagtcgggcggaaaaggggggaaagctctccgttcctggttctcctgtagctggatcctccggaaccacaagaatccttagttagaatgggattccaactcagcaccctttgagattttgagaagagttgctctttggagagcacagtacgatgaaagttgtaagctgtgttcgggggggagttattgtctatcgttggcctctatggtagaatcagccggggggccggagaggcggtggtttaccctgtggcggatgtcagcggttcgagtccgcttatctccaactcgtgaacttagccgatacaaagctatatgatagcacccaatttttccgattcggcagttcgatctatgatttctcattcatggacgttgataagatccttccatttagcagcaccttatgatggcatagccttaaagtgaagggcgaggttcaaacgaggaaaggcttacggtggatacctaggcacccagagacgaggaagggcgtagtaagcgacgaaatgcttcggggagttgaaaataagcgtagatccggagattcccgaataggtcaacctttcgaactgctgctgaatccatgggcaggcaagagacaacctggcgaactgaaacatcttagtagccagaggaaaagaaagcaaatcccgtagtagcggcgagcgaaatgggagcagcctaaaccgtgaaaacggggttgtgggagagcaatacaagcgtcgtgctgctaggcgaagcagtggaatgctgcaccctagatggtgagagtccagtagccgaactctgacccgagtagcatggggcacgtggaatcccgtgtgaatcagcaaggaccaccttgcaaggctaaatactcctgggtgacccatagcgaagtagtaccgtgagggaagggtgaaaagaacccccatcggggagtgaaatagaacatgaaaccgtaagctcccaagcagtgggaggagactactaggactctgaccgcgtgcctgttgaagaatgagccggcgactcataggcagtggcttggttaagggaacccaccggagccgtagcgaaagcgagtcttcatagggcaattgtcactgcttatggacccgaacctgggtgatctatccatgaccaggatgaagcttgggtgaaactaagtggaggtccgaaccgactgatgttgaagaatcagcggatgagttgtggttaggggtgaaatgccactcgaacccagagctagctggttctccccgaaatgcgttgaggcgcagcagttgactggacatctaggggtaaagcactgtttcggtgcgggccgcgagagcggtaccaaatcgaggcaaactctgaatactagatatgacctccaaataataggggtcaaggtcggccagtgagacgatgggggataagcttcatcgtcgagagggaaacagcccggatcaccagctaaggcccctaaatgaccgctcagtgataaaggaggtaggggtgcagagacagccaggaggtttgcctagaagcagccacccttgaaagagtgcgtaatagctcactgatcgagcgctcttgcgccgaagatgaagcgatctgccgaagctgtgggatgtaaaaatacatcggtaggggagcgttccgccttagagggaagcacccgcgagagcaggggtggacgaagcggaagcgagaatgtcggcttgagtaacgcaaacattggtgagaatccaatgccccgaaaacctaagggttcctccgcaaggttcgtccacggagggtgagtcagggcctaagatcaggccgaaaggcgtagtcgatggacaacaggtgaatattcctgtactaccccttgttggtcccgagggacggaggaggctaggttagccgaaagatggttatcggttcaaggacgcaaggtgcccctgctttttcagggtaagaaggggtagagaaaatgccccgagccaatgttcgagtaccaggcgctacggcgctgaagtaacccatgccatactcccaggaaaagctcgaacgaccttcaacaaaagggtacctgtacccgaaaccgacacaggtgggtaggtagagaatacctaggggcgcgagacaactctctctaaggaactcggcaaaatagccccgtaacttcgggagaaggggctcctcacaaagggggtcgcagtgaccaggcccgggcgactgtttaccaaaaacacaggtctccgcaaagtcgtaagaccatgtatgggggctgacgcctgcccagtgccggaaggtcaaggaagttggtgacctgatgacaggggagccggcgaccgaagccccggtgaacggcggccgtaactataacggtcctaaggtagcgaaattccttgtcgggtaagttccgacccgcacgaaaggcgtaacgatctgggcactgtctcggagagaaactcggtgaaatagacatgtctgtgaagatgcggactacctgcacctggacagaaagaccctatgaagctttactgttccctgggattggctttgggcctttcctgcgcagcttaggtggaaggcgaagaaagcctccttccgggggggcccgagccatcagtgagataccactctggaagagctagaattctaaccttgtgtcaggacctacgggccaagggacagtctcaggtagacagtttctatggggcgtaggcctcccaaaaggtaacggaggcgtgcaaaggtttcctcgggccggacggagatagacccacccgtcgagcagggacgaaagtcggccttagtgatccgacggtgccgagtggaagggccgtcgctcaacggataaaagttactctagggataacaggctgatcttccccaagagttcacatcgacgggaaggtttggcacctcgatgtcggctcttcgccacctggggctgtagtatgttccaagggttgggctgttcgcccattaaagcggtacgtgagctgggttcagaacgtcgtgagacagttcggtccatatccggtgtgggcgttagagcattgagaggacctttccctagtacgagaggaccgggaaggacgcacctctggtgtaccagttatcgtgcccacggtaaacgctgggtagccaagtgcggagcggataactgctgaaagcatctaagtagtaagcccaccccaagatgagtgctctcctattctgacttccccggagcctccggtagcacagccgagacagcgacgggttctctgcccctgcggggatggagcgacagaagttttgagaattcaagagaaggtcacggcgagacgagctgtttatcattacgataggtgtcaagtggaagtgcagtgatgtatgcagctgaggcatcctaacagaccggtagacttgaaccttgttcctacatgacccgatcaattcgatcaggcattcgccatctattttcattgttcaactctttgacaacatgaaaaaaccaaaagctctgccctccctctctatctatccaagggatggaagggcagaggcctttggtgtcccctccagtcaagaattggggcctcccaatcactagtcaatatgcttttctctcatgcctttcttcgttcatggttcgatattctggtgtcctaggcgtagaggaaccacaccaatccatcccgaacttggtggttaaactctactgcggtgacgatactgtaggggaggtcctgcggaaaaatagctcgacgccaggatgataaaaagcttaacacctctcattcttattactactttttcatatatattgaaaaagaggaaaaggtcgttttattcaaaaccccaattctgaaatcccttctctcccacttcacacctcggaacgcacccttattatagagagaaaggcgctttcacatcttcttaacccgaaatggctggggagaggaaaggttcctagggtactcccgggaacagatccagtggagacggggcggggcctgtagctcagaggattagagcacgtggctacgaaccacggtgtcgggggttcgaatccctcctcgcccacaatcggcccaaaaggggaaggacctttccctatgggagtaggaaaatcatgatcgggatagcggacccaaggctatggaacttgggtgtgggtcttttgtcgaaattaaatggccttccttttatttattatttctcgttaagggctgaaaaatgaaatagagtatgccccggcatatttttttttgttttacgcccccctcagccaggcttggtcaaaatagcagagcaagtcaaaatattaattagtagcatagcaaaaatgcgttcctcgtcattaatatgtttgctcgcggtaattgtggcctctcgggagaatcgataactgcatctttgatgcacttgctagtactagtacatctgagaattcttaattggctagttgtaaatagccccaccccaggactatggaacaaagggttatcccggacctacaccgagatattgacggtgattctcaaatatcgaagaacagaatgtgatacgatgagatagaatgcaatagaaacaaagacacagggaacgaacgggttacctactcttaacggtcgaaccctttcattctgaattctttaattcgaaatgactttaattccaaatgaatcaaatctccccaagtaggattcgaacctacgaccagtcagttaacagccgaccgctctaccactgagctactgaggaacaacgggagattcgatctcatagagttcaattcccgttctcaactcataaccaatatgagctcgaagtttccttcgtaactcccggaacttcttcgtagtggcttcgttacatgcctcatttcatagggaacctcaaagtggctctatttcattatattccatccatatcacaattccattcatttaatatccctttggtgtccattgacataagagatgtcgtttctagtctatatctttctatttctatatatggaaagttaaaaaattatcatataataatccagaaaagaaatcgaaatagaaaagaaaaaagggaggtttgggatgattttgaaatcttttctactagggaatccagtatccttatgcatgaagataataaattcggtcgttatggtcggactctattatggatttctgaccacattctccatagggccctcttatctcttccttctccgagctcgggttctggaagaaggaaccgagaagaaggtatcagcaacgacgggttttattgcgggacagctcatgatgttcatatcgatctattatgcgcctctgcatctagcattgggtagacctcatacaataactgtcctagctctaccgtatcttttgtttcatttcttctggaacaatcacaaacacttttttgattatggatctactaccagaaattcaatgcgtaatcttagcattcaatgtatattcctgaataatctcatttttcaattattcaaccatttcattttaccaagttcaatgttagccagattagtcaacatttatatgtttcgatgcaacaacaagatgttatttgtaacaagtagttttgttggttggttaattggtcacatttttttcatgaaatgggttgaattggtattagtctggatacagcaaaataattctattcgatcgaataagtaccttgtgtcagaattgagaaattctatggctcgaatctttagtattctcttatttattacctgtgtttactatttaggcagaataccgtcacccattgttactaaaaaattcaaaaaaaaattaatacaaacaataagagataagaagagatgcgaccgacccctacatatttgataccttctccgaaaaagaaacttgtaagaccgaaaccattcgtaattccatcaattactcgtctatccaaaaaatgaattagttcagctagtcctcttataccctgagttaaggatattgtataaaaagtatctatgtaaccacgattatatgaccaatcatatatcacatttcttattctgtcccctaaaattctattaggaccccttttaaaaaacgaatttagtaagttcaaattttgtaaagaggaataaataggcttatataacagaaaaacttgcatttgtcacaaattcataccaatccacagaattatttgagttcggatgtaaaaggtttatagacggatttaacaatttagataatatatccaaatgaattccttcttgattaaaagcaaagggaattcctacgactccaacaaagaaagtaaatagcactaatataaccatagaaaataacatggtattgtccgattcatgaggataagagaaagtatttttagtgacaaaatgagtaatagtaataaaagggcgtatcccgtttttattattattcattgtcaataaacttaataaacttRtttttaatcgtttttggtacttcttttccccatagagatattgaatagtaggaactacttttttgaccactgtaattttgaaaatgaacattgaaatgtccctcaaaagtaagtaaatagatccgaaactgtggaacaagctattattgcgaaaataggtgaatacaaccaactatcattaagaatttcatctttggaccaaaaacaagcaagggggggaataccacaaagagaaagtgtacctactaaaaaagcagtttttgtaattggtacatgcttttttaaacctcccataagaaccatattctgacttttatctggagaatatccaacaatagcttccattgaatgaataattgatccagatcctaaaaacaacaacgctttcgaataagcatgagtaatcaaatgaaagaaagcggctcgataagaccccatacctagagctaacatcatataacccaattgagacattgtagaataagctaaacctcttttaatatctttttgagcaagagctaaagtagctcctaataatactgttattatacctattaaagatatgaaattcattatgtaaggtatgattataaaaagaggaagaagtcgagctacaagaaaaatgcccgctgctaccatcgtagcggcatgtataagagccgaaatgggagtagggccttccatggcatcaggtaaccatacatgaagggggaattgtgccgatttcgcaactgcacctgcaaataaaagaaaggcacacaaagtaagaaataaaaaaggaacctcattattataaatcaagttattcaatatttggaacaaatcccgaagttcaaaactaccggttatccaataaagacctaaaattcctaataataaaccaaaatcgcctacacgatttgttacaaacgctttttgacaagcagtcgccgcactaggtcgtgtgaaccaaaaacctattaatagataagaacacattccaactaattcccaaaaaatataaatttgtatcaaattcgaactagtaactaatcccaacatggaagtattgaaaaaactcatataagcaaaaaatctcaaatatccttgatcatgagacatataattgtcactataaaaaagaaccaaaattccaacagtagtaattaatattaacataatagaagtaagtggatctattaagtgaccgaactctaaagaaaaatcattattaatggtccaagaccatacatattgatagataaaacttctatttatttgctgaatagatagatagaccgaaagtatcataactatacttaacaagaaaatactaagaaaagcccacatacggcgaagattttttgttgccgttggaaaaagtagaagtcccactcctattaacataggaactggaagtggaatgaaggggataatccatgaatattgatatgtatattccattttttaattaaatctttctaattcacggctcttatatctttttataggttcaataatcaagatatggaattcttaaatagaattttctattctctttaaccaatatttcaaatattcaaatcaagaagttagaattggtcaaatgatatgaatatgatcaagttactatttaaaataaaataagacactaattctaagatttttatgattcaattattattacgtattacgataatttatatgcatagagcaaataattacaccaaaatcgagtagttaaaaaagaactatattagttcgtttattcctaatcattaactaattcatgatagaactgattatcctccattcgaataaaaggggataagaaatagcgaaattactaagataacttttcgaaaataatgtattctttgattagtttaattcaaaaaaaaactaatgtaagtaatttgtaatttgttaggttgaacttttcggtgtattttgttacatgtataaatatagcacgacgaaaatagacagagataagaaaaaatggaattgtttgaccaatagatgtctttcacattcaactagagaaatgattcaaatttttaatggcagttccaaaaaaaagtacttctatatcgtattcgtaaaaacatttggaaaaagaaggtatattgggcagcgttgaaagctttttccttagcgaagtctctttctaccgggaatagatacaaggtttcaggattcttattttcctcatcggtacaattatctgtcaataaataataaaataaaaaaagttttttcttagacaagatgttcagttcaggacaatatcaaattagttttcgaaatctactgtgatccataaaaagaccttttttgttcattgataaaaaagtgcatcttcaatttttaaaatcagataaaatgataataaagatttttatggggaacgcttcaatccatattgaaaggagttttttctcgaattgactccttcaatctcgacgattaaataataatagattattattatttcgagtacgccgctatggtgaaatcggtagacacgctgctcttaggaagcagtgctagagcatctcggttcgagtccgagtggcggcatggaatcttctaaaacatatggaataagtcctataataaattcaattcctgatttcaattccgtagaattggtttaccccactttttcattatgatattttccaccttagaacatatattaactcatatatccttttcgatcgtttcaatagtaattactatttttttgataagcttatcggtcgatgaaatcgtaggactatatgattcgtcagaaaaaggcatgatagctacttttttctgtataacaggattattagtcactcgttggatttattcgggacatttcccgttaagtgatttatatgaatcattaatttttctttcatggagtttctccgttattcatatggttccgtattttaaaaaacataaaaattatttaagcgcaataaccgcgccaagtactatttttacccaaggctttgctacttcgggtcttttaactgaaatgcatcaataccaaatagtagtacctgctctccaatcccaatggttaatgatgcatgtaagtatgatgatattgggctacgcagctcttttatgtggatcattattatcagtagctctcttagtcattacattgcgaaaagccataaggatttttaaaaaacaattttttaaatgagtcattttcttttgtcgagatccaatacatgaatgaaagaagcaatgttttactaaacacttctttttgttcttctcgaaattattacagggctcaactgattcaacaattagatcagtggagttatcgtattattagtctagggtttatctttttaaccataggtattctttcgggagcagtatgggctaatgaggcatgggggtcatattggaattgggacccaaaggaaacttgggcatttattacttggaccctatttgcgatttatttacatactcgaacaaataaaaattgggaaagtttaaattgcgcaattgtggcttctataggctttcttataatttggatatgctatttgggggtcaatttattaggaataggattacatagttatggttcatttaatttccattaagatcaattcaaaaaaatcctgacaaatacaaacatagaacaagccaagcctatatagaaatagaaaaataagtaagaatagaagataagaaaacttcctacttcatgtaggctgtcgagaaccatttgaatcactacaatacttgattcaaaaggttctcataaagaccaaaaatatctgtagagaaaaaagacattgtacaacgaacaatattcaaaataataataggattttattgatgaaaactattgataaaaagaattagatataatagcttcgactttgtcaacagatagtgaaagaacgaaatctggataaataccaatagctattattggtagaagaatagagatggaaacaaataactctcgcggcccaaaatcaaaaaaataagagtttggaacattaaataacttgtatccatagaacatttggcgtaacatagataataaataaataggagttaatatcattccaattgccattacaaaagtaattagtatttttggcattaaaagatattgttggctggtaattattccaaaaaatactatcaattctgcaagaaaaccactcatacccggtaatgcaagggaagccattgataagatactaaacatcgtgaatatttttggaaggtggatagccattccacccatttcgtcgagataaacaagacgtattctatcataactcgttcctgccaagaaaaaaagagcagcgccgataaatccatgagagattatttgtaaaatggatccattgagtcccgtatcagttatcgagccaattccaataattatgaaacccatatgagatacagaggaataggctattcttttttttaaattacgttgaccaggagatgttaaagctgcatagattatttggattgcgcctactataatcaaccagggagaaaatatagaatgagcatgaggtaataattccatattgatccgaaccaacccatatgctcccatttttaataaaattccggctaaaagcatacaagtactataatgtgcctctccatgggtgtctggtaaccatgtatgtaagggtataatcggtaatttaacagcaaaagcaataagaaatccaatatagaatattatttccagcgccaccggatacgattgattagctaatgtttccaaatttaatgttggttcgttggaaccatataaaccaatacccagaacccctattaatagaaaaatggaacctcccgcagtgtacaaaataaattttgtagcggaatacagacgtttctttcccccccacatcgatagaagtagataaacgggaattaattctaactcccacatgatgaaaaaaagtaaaaggtctcgagaagaaaatgatcctatttgaccgctgtacattgctaacatcaggaaatggaataatcgggaatctcgagtaactggccgagccgctaaagtagctaaagtggtgataaatcccgtcagtaaaataggtcctatagaaagtccatctattcccaatctccagtaaaaatcaaaaaaattaatccatttataatcctctgttaattgggttaatggatcgttcaattggaaatgataacagaatgtataggtagttaaaaggagctctaaagtacatatgcatatagtataccaccgtattaccttatttcctctatgaggtagaaagaaaattaaagaacctgcgaatatcggcaaaagtttattgttaaccaaggaaaataattcgtggtaaagacaagatacacttggacaataatatattatctattttgagcacgggtttttgtcggtaattgtattcaaaatgtatttacgtggttttttctggaacgtattaatacgctagacccatgcttcgagttgtttcatgccataaataaactcgaacgctcaaaaaatctgttggacaggcagattcacatctcttacaaccgacacagtcctctgttcttggagcagaagcaatttgcttagctttacatccatcccacggtatcatttctaatacatctgttgggcaggctcgtacacattgagtacatcctatacatgtatcataaatctttactgaatgtgacatcggatctataagtttttgaatgtcatcaattttcgatctagtaaacttgtaaatggatcatatatttagacactagatgaatcaatggattttaccataatttttctaatcaatataattccggatcgagtcatgagattggcccaagatactttgattttttacgtttttatttatacatactaatttgaattgatgaatattctaatttctataataattaatactacttatttattcaacaaattcgattgattgatacgagttgattttctgttacgataaatcgatgaaacaatagctaacccaatagctgcttcggcggctgcaatagctataacaaaaatggagaaaatatctccttttaattgtcgactatcaaaaaaatctgaaaatgttacgaaatttatattaaccgcattgaggataagttcaagacacataagggccctaaccatatttcgactcgtgatcaatccatagataccaatagaaaataaataggcactcaaaacaagtacatgttcgagtatcattgaccagctccttattaattttgattcatttcaatatgaacaagaattcaacgtattcaattgaatataatataacaagtacaaaacaaaggaatagattgtggtaatggatcaaaataaagaatttctattttatacatgaacagttttcaaatatttttgaagataaatggatttgataacagaaaacaaagttgaattttcattgctattaatagttataaagatttatcattgacgagcaacagcaattgcacctatcaaagcaactaaaagaattatggaaatgagttcaaatggaaaaaatctgttgataaatgaattccgatttgttgactattacctatcaaatcttgctcgataatctggtttgactttgtcgtccagataatcccgtaccaagacgtatctaaaatagtagtcattagtgaaaccaaaatacttgtacaaaccaacgaagtaatcccatctccaacagtccaaagattcaaatctttgtaatattctgaaccattcatgaacatcacagcaaatagaattaaaacgtttatagctcctacataaataaggagctgcgcagccgctacgtttgatagaatataaaataaggatatacaaacaagaaccaatcccaaggaaaaggcagaataaattggattggtaagtaataccactcctagacttcctaatataagacctgatcccagaaaaactaaaagaaaatcatgtattggtccaggcaaatccattattatatgtaaaagagaaataaattgaaatgtttttcatgattttattgactcgacaaggaatttttttaggatatgctcctaattgcatttaattcaaatcgattggaatttctagttattgaccaacaaagaactcattcctgtagattagatcaaattgaaccctggtggagattccaatcaaagggttttaatatttgaggcgaattcgaaattgttcgaattgtataatcgttaattactgacattggtaaacgacccaaagcgatttgattataattcaattcgtgacgatcataagtagaaagttcatattcctcagtcattgataaacaatttgttggacaatactcaacacagttaccacaaaaatacaaattccgaaatcaatactgtaattaagcaagcgtttctttcgtataccagtttccaatttccaatcaacaacaggtagatctataggacatacacgaacacatacttcacaagcaatacatttatcaaattcaaaatggattcggccgcggaaacgctcggatgtaattaatttttcataaggatattgaatagttacaggtaaacgattggcgtgggataaggtaatcatgaacccttgaccaatgtaccttgcagctcgtactgtttgttggccgtaattcatgaacccagttaccatagggaacatatcgtaaagatctatgaataatttgatgtttgtttctttctcttgtttgatattttagagaagtcgtaaatcgagaatatcctagtcctttttctttcctttacaatgaaaggagttggaaagaagttgttaataatagattaccgagagaaatgggtaaaagaaatttccatccaagatttaataattggtctattcttagtctaggtaaagtccatcttgttgtgatagaaataaacaagaacaaataagttttagctaatgtaataaaaataccaattgtcgttccaaagactctacctactttatttatttcaaatagctcgggaacgaatatgtaaggaatagagatattccaaccccctaagtaaagaactgttacaaataacgaagaaactaatagatttagataggaagcaacgtaaaataacccaaatttgatacccgaatattcggtttgataacctgctactaattcttcttctgcttctggtaaatcgaaaggtaatctctcacattctgctagggaagaaattagaaaaacgaaaaaccctataggttgacgccacaaattccatccccaaaaaccatatttggactgggcctcaactatatcaactgtacttgaactgttagataatcatagtcgatgataacatcactgttcccatcgctatttcagaaccgtacgtgagattttcacctcatacggctcctcgagggccatcaataaatctaaggaccgaattgatattatttatattgatatgtttgtagtataatactctatatcgattcgaaattaaatatatattctatagagatagagtcaaaacctaccgaaggtcctgaattagaccaatggaattctgtctgcaactaaaaaagcacttctgaattgatctcatcctttaataatttgaatttttctttgttgagtaataacttaatccttcaataaaatactctttgtagaaatatcaatagatatttcaacccattctttttgattacgaaaaattatacatttgaatataggaaagaagaaaaagatctttttcgttcctattcttctttctggggggtttcaaaaaaaggattatttcgttcctgatagtcatttttgaatctgtggataggagcatactctgaatcggaatcggtagtactacttgatcatttctactaacttaaagccccaattattattctttttatcttatgtaaaaattcaaaaaatctccattacctttatgtattttggtgttcctaaccatccactgatttttgctcaatcacccgttatggtaatacatagaaaccatagtgaaaactctatacggttgatcttttgagttgagcccgcttcaagccaggttgactaatcaaccaatcttggggtaaaagtcttgcttatatttaccttgtacgtaggaaatgagactccatttttttactgctaatttctaagctgttttctttcactcatacaactatctgatttaggtcatcaaactgaatgatgaataaaaaaatttaacgaatcgcacgtagagatattgataacacacaaagagttaatggtatttcataactaatcgattgagcagcggctcgtagaccacctaaaaaagaatatttattatttgatccatatcctgacataagaagtccaatgggagcaatactggaaatggcaatccataaaaaaacaccgatattgagatcagataaaacaaggtgataactaaaaggaattactgaataacttagtaaaatcgatataactgctatggatggtcctatactgaataaacgagtatctcctcgagatggaaaaagattctctttgaaaataagttttgtcccatctgctaaagcttgaagaattcccaaaggaccggcgtattcgggaccaatacgttgttgtattcctgcggatatttctctttctaaccacacaattacgagtacacctattgtgattcccaatacaagagtcaaaataggtaaaaacatccctatgattccatagacttcttttaaagattccaatctagaaaaagaatttatatcttgtacttctgttgtatcaattatcattttaacgatcaacttctcccataatgatatctatgctacctagtattgtcataatatcggccaatttcattcttttaactaactgaggaagaatttgcaaattgataaaaccaggtggacgaattttccacctccaaggaaaaccactctgatctcctattaaaaaaattcccaattctccctttggggcttcaactcttacataaagttcttgcttcggcaattcaaaagtaggagaaggttttttactaatgaatcgatagtcaaaatcattccattccggatccctttctctagcaaagcaccgggtttctaaattctcatagggcccccctggaattccttccagagcttgttgaataatttttatagattccgtcatttcaccgattcggactaaatagcgagctaatgaatctccttctttttgccaatggatttcccaatccaattcgtcgtaacattcataatgatcaactttacgaagatcccattggattccggaagctcgtagcattggtcccgataaaccccaatttattgcttcttctggaccaataatgcctactccctcaactcgttctaaaaaaataggatttcgcgtaataagtttttgatattccgaaaccgctgttaaaaaataatcacagaaatccaaacatttatctatccatccataaggtagatcggccgctactcctccgatacgaaaataattatgcatcattctcataccggtggcagcttcgaatagatcatatactaattctctttctctgaaaatatagaaaaaaggagtctgtgcaccaatatctgccataaaggggccaagccataacagatgagaagctatacgactcaactctaacataattactctgatataactggctcttttaggtacttgaatatttcccaactgttctggtccatttacggttattgcttctgtgaacatagtagctaaataatcccaacgtgttacataaggtagatattgtataactgttcgattttccgcaattttttccattcctctgtgtaaataacccaatattggttcacaatcaataacatcttcaccatctagagtaaggatgagccgaagaacaccatgcattgatgggtggtgaggtcccatattgactatcatgaggtcttttcttgtagttgttacattcataggttattcctcgattcattctttcatgaattgctgaaaatgaaaagaagtttattaaaattcaagatctaataaaaaaataattcaaattcctttttcacttaacgagtttttgactcccgaatatccaggtgactaattaattctttataacgtattctatttttctttgacaaataagacagcagtcgttggcgttttcccaggattttacgtaaacctctctgagataaataatcttttcggtgcaattccaaatgggaagtcagtcttcgtatcttattggtgaaacgaaatacttgaaattcaacggaccccctgttttcttcttcttgtgaaataactgaaatgaatgaattttttaccataaaacggattttctatcctcttttttttaatgtattttactgatcagtaagaataatgctagtcattttaatttggtatacacaatttttcttttccattttgtRtaggaataggaaagggtgatatatttctacatttagaaaagagaaaaaattttggaagatttcgttaatcatttatagatctattggatattgataaatgcattgaattagtatttatgtatcagactggaaggtaagacaatacgctcccattattggtatcaaaccaatatcgattcatacaagataaatcttctaagcgataattaggccaaagatttttatgttgttgcaaaatactggatttttatgaataccataacaaattagaattcttaattctctacgtccttgtatctattttcagccattctttgatgtcttgcaatggatttatccaaattaatcttagcaacatagcttttttcatttgattaatttggggcttactcttatgaaacaatgaaatatttagactttgatacataatcaattgtccatcatttttcattaattctgtaagagttaaatccttttgaatcatcaaaatatctaaactcatttctcccctttgaatagaggatatagcaatttctcttggatttatcagtctaagtaggagacaatatactttgatattattgatcattttttgatttaaagaatcatcccatctcaattgaaaacgtaaataccttttaaatcaagctcggcttccgtgttgctcttatattgttttttctttctacgttttttcatatcggagcttgcataatcttctccaatatcttcttgatttcgattctctaattcaatcgattttttcattcgaaaatagaaaaaaatttaaaagaagtagttggattggtatgatccacggtttcataagatatgtatcagcacaaattctggaaagaaccaaaggtttagatttgatatgggacgacttagtatttcttcattcattcccatccaatcaaaaaggtcttttgttggatgccgtaattcttccattttgggaaattttaagataaaaaagacctttttgatccattttatctgtaaatttatccagatttagaatatcatcatcttctaaattaatagggataatacctcctggcatattaattaatttactgtaattataagaagatacataaatatgtgaatccttcttattttcataattaatcgatttatatgagaaaaggttatccatagtatttttgaaggttatattttgaatttgatttttgtaattaattaatattaattgatctttttcatctgaatgccttttgtttaaatctttattttgcactatacgtgcttgattgaatctatttcggccccttaaccagtttccattgaatcatttccgaattcaaaatatttttatgttttaattcagaataaaaaaaataatcctttatttgattcttaagatgttccgtgatagtgaaggccatatcttaacttatacaaattacaaatttgcgtttgatataattggtaaaatacatatccttgtgagaaggatctttgaattttatttatcgatcattttttttgaattatcaaaaaaaagttgtatagtgatcctgggactattaatgatacagagaagtatatctatatatatactttcaattaaaaatttgaaaaaagaatatgatttacggattaatcgaatttcttcttttgaatttctttaatttctgccaaatattttttattgatgctaatagtttattaggataacttttttattagaactaatatttctattgatttccggagttaaaaatccttttttcttatcttttgtaattttttctatttgattcctgattgtgctggttctatgagccagatctttcatttttttttctgtcaatgaaaatccaWaaatcgaatttgaatggacgattcattaatcatcccattactgattaccccatttttttcttttttagtttcactcaattcatatatttctcttaatccaaataattgaattgggtttcttttgaaagttcttttattattcctttaaaaaatagaatggttttcatgacccatttttttctttcttttgaaaaggaaaaaaaaatggattctttcttttaaaacctgtataactaaaaaagaattctttttcaatttgataattttttttctgagttctttaaaaatgggttcaaaaaatgaacgttgttttcggggagaaccaaaaggaagttcagtttccattccccaaactgttaaaaaacaaaaatcgtttttttgctctttatttctcagcagatctttctggggtggcaccttagatctgtgccaaggtttaaggcaaaaaggaaataggatctttatctgaataccgtctgtcaaccaattttttggaaattcggtttctgataattgaataccattataggtgcatttaacatgcatttctctattccaatcttttaagtcttcggaccactcgggaaattgaaataataacatacgggctatatttttagctattatcaatgaagggaatagaatatattttctaagaaaagattgggttactaatagggatcctcttattacttgagcaaataaaatgctatcccaggcttccgctatttctattcgtgctttctcttctcttttgtattcttcttttttttcttcctctttttttttctcattttcttttttcttttcctctgttgtttttttatacatccagtttttcaaaatgaattttatcatcccggagatatcaaaagaaaaaaggggtttgtctattctgtccaaaaaaagaagagaatgcacatttgcttgaaacaatttacaaataactgttttacgtctttgagcacgcatagagcctttgattatgtctcgacgaaaatccgattgttgtgaataacgtatcaaagccacttcgtcggcttgatcaggattattagtatttttgctattagcatcagtattttgctggttatcagtaaaaattactacacgtttggcttttctggaacgaatctgatgatcctctgcaacgttttcttcgttttctccctcctgttgttccaaatcgttgattaatttgtatgaccatggaggaacttttttacttattttagatttttttttaattcttttagtctcagttataactgcgttgaagaaaattttcaaaattttgatttgatgttgataatgaatttctatcaaatgcatctatttgttcttccaatttttcctgatcagtagtaaaaagtataccatgaatcttatttatccaacctgtctcgatgtaattttttatggaaattttatttagtattggggatgaaaataaaaatttgacccttctacgacggggcccattcaaaaaaggatcagatattttagacaagtattcttttttattttcatcactacccaatctatttcttttttcgaatacatctagattaatggatcctttatttagagctttcattcgatttttaaattttttgctcaagtttttctttttttgttcattggtataaatccaatgatcatacaattcgtcagagggtagtttttctcttgtcaacaaagaaatttttctttgtatcatttccaaaaaagttgacaaactggggggatacgtaaaagatattctttcttttccattgtttcgacatgtataaaaaaagtattgtgacacttcattccttacggcattttgattgttttttatatatcgtaatggacgattccatcgtttatagtcgaaaagaagag
[truncated: 14,534,161 more chars]
