# Supplementary material for: Chloroplast variation is incongruent with classification of the Australian bloodwood eucalypts (genus Corymbia, family Myrtaceae)
Source: PLoS One. 2018 Apr 18;13(4):e0195034. doi: 10.1371/journal.pone.0195034 (PMC5905893; doi:10.1371/journal.pone.0195034)
Supplement: S3 File — Alignment (663 base pairs) of nrITS sequences for 119 accessions of eucalypts (phylip file format). (PHY) [file pone.0195034.s003.phy]

119 663
ArilastrumAF058454                                                                                   TCGAATCATGCCCAGCGGAA--TGA-CCAGAGAACCA-GTAACAAACTCAAC-GGG--GGCGGCGGGCTTCGCCCGGCGTCCC--TCGACGC-CGAGGGCG---GCA----CGGGCGCCC--AGAG-------CGCTCGGGC-TTTTCCTCGGCGGCACAACGAACCCCGGCGCGGAACGCGCCAAGGAACTT-GAAC-AAGAGTGCGACGCTCCCGCCGCCCCAGACATG--GTGCGCGCGCGGGATGCCATGCAATCTCCTA-TTAGTCATAACGACTCTCGGCAACGGATATCTCGGCTCTCGCATCGATGAAGAACGTAGCGAACTGCGATACTTGGTGTGAATTGCAGAATCCCGTGAACCATCGAGTCTTTGAACGCAAGTTGCGCCCAAAGCCATGCATTTGGTAGAGGGCACGTTTGCCTGGGTGTCACACATGGCGTTG-CCCCTAA-----CCCCTCGCCCC--CGATCGGGCGGGC-GGGACTCGGGTGCGTATGTTGGCCTCCCGTGACGACCTCGTCCCGGTTGGCCCAAAATCGAGCGTTGG-AGCGATTAGCACCACGACATTCGGTGGTTGATGAGACCCCAATGA-TCAATG-CCG-CGC-GTGCCGCTCATTCACAC-GCTCCGTGAATCTACTCCTCACTTWAC
patens_FJ494724                                                                                      TCGAATCCTGCCCAGCAGAA--TGA-CCAGAGAACCG-GTAACAAACTCAAT-GGG--GACGGCGGGCTCCGCCCGACGTCCCCCTCGACGC-CGAGGATT-CGGCT----CGGGCGCCTCAGGG--------CGCTCGGCC-CCGTCCTCGGCGGCGCAACGAACCCCGGCGCGGAATGCGCCAAGGAACTC-GAAC-AAGAGTGCGATGCTCCCGCCGCCCCATACACG--GCGCGCGCGCGGGATGCCATGCAATCTCATA-TTAGTCATAACGACTCTCGGCAACGGATATCTCGGCTCTCGCATCGATGAAGAACGTAGCGAACTGCGATACTTGGTGTGAATTGCAGAATCCCGTGAACCATCGAGTCTTTGAACGCAAGTTGCGCCCGAAGCC----TTCGGGTCGAGGGCACGTTTGCCTGGGTGTCACACATGGCGTTG-CCCCTAAT---CCCCCTCACCCCCTCAACCGGGCAAGC-GGGACTTGGGCGCGTACGATGGCCTCCCGCGACGACCACGTCCCGGCTGGCCCAAAATCGAGCGTCGG-AGCGATCAGCACCGCGACATTCGGTGGTTGATTAGACCCCAATGA-TCAGTG-TCG-CGC-GTGCCGCTCATGCGCAC-GCTCCGCGAATCTGCTCCTTACC-AAC
curtisii_AF390524                                                                                    TCGAATCCTGCCCAGCAGAA--TGA-CCAGAGAACCG-GTAACAAACTCAAC-GGG--GACGGCGGGCTCAGCCCGACGTCCCCCTCGACGC-CGAGGATG--GGCT----CGGGCGCCTCACGG--------CGCTCGGCC-TCGTCCTCGGCGGCACAACGAACCCCGGCGCGGAACGCGCCAAGGAACTT-GAAC-AAGAGTGCGATGCTCCCGCCGCCCCATACACG--GTGCGCGCGCGGGATGCCATGCAATCTCATA-TTAGTCATAACGACTCTCGGCAACGGATATCTCGGCTCTCGCATCGATGAAGAACGTAGCGAACTGCGATACTTGGTGTGAATTGCAGAATCCCGTGAACCATCGAGTCTTTGAACGCAAGTTGCGCCCGAAGCC----TTCGGGTCGAGGGCACGTTTGCCTGGGTGTCACACATGGCGTTG-CCCCTAAC---CCCCCTCGCCCTCTCAACCGGGCGAGC-GGGGCTTGGGCGCGTACGATGGCCTCCCGCGACGACCACGTCCCGGTTGGCCCAAAATCGAGCGTCGG-AGCGATCAGCACCACGGCATTCGGTGGTTGATTAGACCCCAATGA-TCAATG-CCG-CGC-GTGCCGCTCACGC-GAC-GCTCCGCGAATCTGCTCCTTACC-AAC
marginata_AF390530                                                                                   TCGAATCCTGCCAAGCAGAA--TGA-CCAGAGAACCG-GTAACAAACTCAAT-GGG--GACGGCGGGCTCAGCCCGACGTCCCCCTCGACGC-CGAGGATC-CGGCT----CGGGCGCCCCCGGG--------CGCTCGGCC-CGGTCCTCGGCGGCGCAACGAACCCCGGCGCGGAATGCGCCAAGGAACTT-GAAC-AAGAGTGCGATGCTCCCGCCGCCCCATACACG--GTGCGCGCGCGGGATGCCATGCAATCTCATA-TTAGTCATAACGACTCTCGGCAACGGATATCTCGGCTCTCGCATCGATGAAGAACGTAGCGAACTGCGATACTTGGTGTGAATTGCAGAATCCCGTGAACCATCGAGTCTTTGAACGCAAGTTGCGCCCGAAGCC----TTCGGGTCGAGGGCACGTTTGCCTGGGTGTCACACATGGCGTTG-CCCCTAAT---CCCCCTCGCCCTCTCAACCGGGCGAGC-GGGAGCTGGGCGCGTACGATGGCCTCCCGCGACGACCACGTCCCGGCTGGCCCAAAATCGAGCGTCGG-AGCGATCAGCACCACGACATTCGGTGGTTGATTAGACCCCAATGA-TCAATG-TCG-CGC-GTGCCGCTCATGCGCAC-GCTCTGCGAATCTGCTCCTTACC-AAC
diversifolia_AF058483                                                                                TCGAATCCTGCCAAGCAGAA--TGA-CCAGAGAACCC-GTAACAAACTCAAC-GGG--GGCGGCGGGCTCAGCCCGACGTCCCCCTCGACGC-CGAGGATT-TGGCT----CGGGCGCCCCAGGG--------CGCTCGGCC-CCGTCCTCGGCGGCGCAACGAACCCCGGCGCGGAATGCGCCAAGGAACTT-GAAC-AAGAGTGCGATGCTCCCGCCGCCCCATACACG--GTGCGCGCGCGGGATGCCATGCAATCTCATA-TTAGTCATAACGACTCTCGGCAACGGATATCTCGGCTCTCGCATCGATGAAGAACGTAGCGAACTGCGATACTTGGTGTGAATTGCAGAATCCCGTGAACCATCGAGTCTTTGAACGCAAGTTGCGCCCGAAGCC----TTCGGGTCGAGGGCACGTTTGCCTGGGTGTCACACATGGCGTTG-CCCCTAAT---CCCCCTCGCCCTCTCAACCGGGCGAGC-GGGACTTGGGCGCGTACGATGGCCTCCCGCGACGACCACGTCCCGGCTGGCCCAAAATCGAGCGTCGG-AGCGATCAGCACCACGACATTCGGTGGTTGATTAGACCCCAATGA-TCAATG-TCG-CGC-GTGCCGCTCATGCGCAC-GCTCTGCGAATCTGCTCCTAACC-AAC
regnans_AF058488                                                                                     TCGAATCATGCCAAGCAGAA--TGA-CCATAGAACCG-GTAACAAACTCAAC-GGG--GGCGGCGGGCTCAGCCCGACGTCCCCCTCGACGC-CGAGGATT-TGGCT----CGGGCGCCCCAGGG--------CGCTCGGCC-CGGTCCTCGGCGGCGCAACGAACCCCGGCGCGGAATGCGCCAAGGAACTT-GAAC-AAGAGTGCGATGCTCCCGCCGCCCCATACACG--GTGCGCGCGCGGGATGCCATGCAATCTCATA-TTAGTCATAACGACTCTCGGCAACGGATATCTCGGCTCTCGCATCGATGAAGAACGTAGCGAACTGCGATACTTGGTGTGAATTGCAGAATCCCGTGAACCATCGAGTCTTTGAACGCAAATTGCGCCCGAAGCC----TTCGGGTCGAGGGCACGTTTGCCTGGGTGTCACACATGGCGTTG-CCCCAAC----CCCCCTTGCCCT--------GGCGAGC-GGGGCCTGGGCGCGTACGATGGCCTCCCGCGACGACCACGTCCCGGCTGGCCCAAAATCGAGCGTCGG-AGCGATCAGCACCACGGCATTCGGTGGTTGATTAGACCCCAATGA-TCAATG-CCG-CGC-GTGCCGCTCATGCGCAC-GCTCTGCGAATCTGCTCCTTACC-AAC
umbra_AF058505                                                                                       TCGAATCCTGCCAAGCAGAA--TGA-CCAGAGAACCG-GTAACAAACTCAAC-GGG--GGCGGCGGGCTCAGCCCGACGTCCCCCTCGACGC-CGAGGATT-TGGCT----CGGGCGCCCCAGGG--------CGCTCGGCC-ACGTCCCCGGCGGCGCAACGAACCCCGGCGCGGAATGCGCCAAGGAACTT-GAAC-AAGAGTGCGATGCTCCCGCCGCCCCATACACG--GTGCGCGCGCGGGATGCCATGCAATCTCATA-TTAGTCATAACGACTCTCGGCAACGGATATCTCGGCTCTCGCATCGATGAAGAACGTAGCGAACTGCGATACTTGGTGTGAATTGCAGAATCCCGTGAACCATCGAGTCTTTGAACGCAAGTTGCGCCCGAAGCC----TTCGGGTCGAGGGCACGTTTGCCTGGGTGTCACACATGGCGTTG-CCCCTAAT---CCCCCTCGCCCTCTCAACCGGGCGAGC-GGGACATGGGCGCGTACGATGGCCTCCCGCGACGACCACGTCCCGGCTGGCCCAAAATCGAGCGTCGG-AGCGATCAGCACCACGGCATTCGGTGGTTGATTAGACCCCAATGA-TCAATG-CCG-CGC-GTGCCGCTCATGCGCAC-GCTCTGCGAATCTGCTCCTTACC-AAC
obliqua_AF058484                                                                                     TCGAATCCTGCCAAGCAGAA--TGA-CCAGAGAACCG-GTAACAWWCTCAAC-GGG--GGCGGCGGGCTCAGCCCGACGTCCCCCTCGACGC-CGAGGATT-TGGCT----CGGGCGCCCCAGGG--------CGCTCGGCC-CGGTCCTCGGCGGCGCAACGAACCCCGGCGCGGAATGCGCCAAGGAACTT-GAAC-AAGAGTGCGATGCTCCCGCCGCCCCATACACG--GTGCGCGCGCGGGATGCCATGCAATCTCATA-TTAGTCATAACGACTCTCGGCAACGGATATCTCGGCTCTCGCATCGATGAAGAACGTAGCGAACTGCGATACTTGGTGTGAATTGCAGAATCCCGTGAACCATCGAGTCTTTGAACGCAAGTTGCGCCCGAAGCC----TTCGGGTCGAGGGCACGTTTGCCTGGGTGTCACACATGGCGTTG-CCCCAAT----CCCCCTCGCCCT--------GGCGAGC-GGGGGCTGGGCGCGTACGATGGCCTCCCGCGACGACCACGTCCCGGCTGGCCCAAAATCGAGCGTCGG-AGCGATCAGCACCACGGCATTCGGTGGTTGATTAGACCCCAATGA-TCAATG-CCG-CGC-GTGCCGCTCATGCGCAC-GCTCTGCGAATCTGCTCCTTACC-AAC
baxteri_KT630974                                                                                     TCGAATCCTGCCAAGCAGAA--TGA-CCAGAGAACCG-GTAACAAACTCAAC-GGG--GGCGGCGGGCTCAGCCCGACGTCCCCCTCGACGC-CGAGGATT-TGGCT----CGGGCGCCCCAGGG--------CGCTCGGCC-CGGTCCTCGGCGGCGCAACGAACCCCGGCGCGGAATGCGCCAAGGAACTT-GAAC-AAGAGTGCGATGCTCCCGCCGCCCCATACACG--GTGCGCGCGCGGGATGCCATGCAATCTCATA-TTAGTCATAACGACTCTCGGCAACGGATATCTCGGCTCTCGCATCGATGAAGAACGTAGCGAACTGCGATACTTGGTGTGAATTGCAGAATCCCGTGAACCATCGAGTCTTTGAACGCAAGTTGCGCCCGAAGCC----TTCGGGTCGAGGGCACGTTTGCCTGGGTGTCACACATGGCGTTG-CCCCTAAC---CCCCCTCGCCCTCTCAACCGGGCGAGC-GGGGGCTGGGCGCGTACGATGGCCTCCCGCGACGACCACGTCCCGGCTGGCCCAAAATCGAGCGTCGG-AGCGATCAGCACCACGGCATTCGGTGGTTGATTAGACCCCAATGA-TCAATG-CCG-CGC-GTGCCGCTCATGCGCGC-GCTCTGCGAATCTGCTCCTTACC-AAC
verrucata_FJ494736                                                                                   TCGAATCCTGCCAAGCAGAA--TGA-CCAGAGAACCG-GTAACAAACTCAAC-GGG--GGCGGCGGGCTCAGCCCGACGTCCCCCTCGACGC-CGAGGATT-TGGCT----CGGGCGCCCCAGGG--------CGCTCGGCC-CGGTCCTCGGCGGCGCAACGAACCCCGGCGCGGAATGCGCCAAGGAACTT-GAAC-AAGAGTGCGATGCTCCCGCCGCCCCATACACG--GTGCGCGCGCGGGATGCCATGCAATCTCATA-TTAGTCATAACGACTCTCGGCAACGGATATCTCGGCTCTCGCATCGATGAAGAACGTAGCGAACTGCGATACTTGGTGTGAATTGCAGAATCCCGTGAACCATCGAGTCTTTGAACGCAAGTTGCGCCCGAAGCC----TTCGGGTCGAGGGCACGTTTGCCTGGGTGTCACACATGGCGTTG-CCCCTAAC---CCCCCTCGCCCTCTCAACCGGGCGAGC-GGGGCWTGGGCGCGTACGATGGCCTCCCGCGACGACCACGTCCCGGCTGGCCCAAAATCGAGCGTCGG-AGCGATCAGCACCACGGCATTCGGTGGTTGATTAGACCCCAATGA-TCARTG-CCG-CGC-GTGCCGCTCATGCGCAC-GCTCTGCGAATCTGCTCCTTACC-AAC
radiata_AF058482                                                                                     TCGAATCCTGCCAAGCAGAA--TGA-CCAGAGAACCG-GTAACAAACTCAAC-GGG--GGCGGCGGGCTCTGCCCGACGTCCCCCTCGACGC-CGAGGATT-TGGCT----CGGGCGCCCCAGG---------CGCTCGGCC-CGGTCCTCGGCGGCGCAACGAACCCCGGCGCGGAATGCGCCAAGGAACTT-GAAC-AAGAGTGCGATGCTCCCGCCGCCCCATACACG--GTGCGCGCGCGGGATGCCATGCAATCTCATA-TTAGTCATAACGACTCTCGGCAACGGATATCTCGGCTCTCGCATCGATGAAGAACGTAGCGAACTGCGATACTTGGTGTGAATTGCAGAATCCCGTGAACCATCGAGTCTTTGAACGCAAGTTGCGCCCGAAGCC----TTCGGGTCGAGGGCACGTTTGCCTGGGTGTCACACATGGCGTTG-CCCCTAAT---CCCCCTCGCCCTCTCAACCGGGCGAGC-GGGGCCTGGGCGCGTACGATGGCCTCCCGCGACGACCACGTCCCGGCTGGCCCAAAATCGAGCGTCGG-AGCGATCAGCACCACGGCATTCGGTGGTTGACTAGACCCCAATGA-TCAATG-CCG-CGC-GTGCCGCTCATGCGCAC-GCTCTGCGAATCTGCTCCTTACC-AAC
delegatensis_FJ494713                                                                                TCGAATCCTGCCAAGCAGAA--TGA-CCAGAGAACCG-GTAACAAACTCAAC-GGG--GGCGGCGGGCTCWGCCCGACGTCCCCCTCGACGC-CGAGGATT-TGGCT----CGGGCGCCCCAGGG--------CGCTCGGCC-CGGTCCTCGGCGGCGCAACGAACCCCGGCGCGGAATGCGCCAAGGAACTT-GAAC-AAGAGTGCGATGCTCCCGCCGCCCCATACACG--GTGCGCGCGCGGGATGCCATGCAATCTCATA-TTAGTCATAACGACTCTCGGCAACGGATATCTCGGCTCTCGCATCGATGAAGAACGTAGCGAACTGCGATACTTGGTGTGAATTGCAGAATCCCGTGAACCATCGAGTCTTTGAACGCAAGTTGCGCCCGAAGCC----TTCGGGTCGAGGGCACGTTTGCCTGGGTGTCACACATGGCGTTG-CCCCTAAT---CCCCCTCGCCCTCTCAACCGGGCGAGC-GGGGCCTGGGCGCGTACGATGGCCTCCCGCGACGACCACGTCCCGGCTGGCCCAAAATCGAGCGTCGG-AGCGATCAGCACCACGGCATTCGGTGGTTGATTAGACCCCAATGA-TCAATG-CCG-CGC-GTGCCGCTCATGCGCAC-GCTCTGCGAATCTGCTCCTTACC-AAC
elata_AF058486                                                                                       TCGAATCCTGCCAAGCAGAA--TGA-CCAGAGAACCG-GTAACAAACTCAAC-GGG--GGCGGCGGGCTCAGCCCGACGTCCCCCTCGACGC-CGAGGATT-TGGCT----CGGGCGCCCCAGGG--------CGCTCGGCC-CGGTCCTCGGCGGCGCAACGAACCCCGGCGCGGAATGCGCCAAGGAACTT-GAAC-AAGAGTGCGATGCTCCCGCCGCCCCATACACG--GTGCGCGCGCGGGATGCCATGCAATCTCATA-TTAGTCATAACGACTCTCGGCAACGGATATCTCGGCTCTCGCATCGATGAAGAACGTAGCGAACTGCGATACTTGGTGTGAATTGCAGAATCCCGTGAACCATCGAGTCTTTGAACGCAAGTTGCGCCCGAAGCC----TTCGGGTCGAGGGCACGTTTGCCTGGGTGTCACACATGGCGTTG-CCCCTAAT---CCCCCTCGCCCTCTCAACCGGGCGAGC-GGGGNCTGGGCGCGTACGATGGCCTCCCGCGACGACCACGTCCCGGCTGGCCCAAAATCGAGCGTCGG-AGCGATCAGCACCACGGCATTCGGTGGTTGATTAGACCCCAATGA-TCAATG-CCG-CGC-GTGCCGCTCATGCGCAC-GCTCTGCGAATCTGCTCCTTACC-AAC
sieberi_AF058495                                                                                     TCGAATCCTGCCAAGCAGAA--TGA-CCAGAGAACCG-GTAACAAACTCAAC-GGG--GGCGGCGGGCTCAGCCCGACGTCCCCCTCGACGC-CGAGGATT-TGGCT----CGGGCGCCCCAGGG--------CGCTCGGCC-CGGTCCTCGGCGGCGCAACGAACCCCGGCGCGGAATGCGCCAAGGAACTT-GAAC-AAGAGTGCGATGCTCCCGCCGCCCCATACACG--GTGCGCGCGCGGGATGCCATGCAATCTCATA-TTAGTCATAACGACTCTCGGCAACGGATATCTCGGCTCTCGCATCGATGAAGAACGTAGCGAACTGCGATACTTGGTGTGAATTGCAGAATCCCGTGAACCATCGAGTCTTTGAACGCAAGTTGCGCCCGAAGCC----TTCGGGTCGAGGGCACGTTTGCCTGGGTGTCACACATGGCGTTG-CCCCTAAT---CCCCCTCGCCCTCTCAACCGGGCGAGC-GGGGCATGGGCGCGTACGATGGCCTCCCGCGACGACCACGTCCCGGCTGGCCCAAAATCGAGCGTCGG-AGCGATCAGCACCACGGCATTCGGTGGTTGATTAGACCCCAATGA-TCAATG-CCG-CGC-GTGCCGCTCATGCGCAC-GCTCTGCGAATCTGCTCCTTACC-AAC
cloeziana_AF190366                                                                                   TCGAATCATGCTCAGCAGAA--TGA-CCATAGAACCG-GTAACAAACTCAAT-GGG--GACGGCGGGCTCAGCCCGACGTCCCCCTCGACGC-CGAGGACT-CGGCT----CGGGCGCCCCAGGG--------CGCCCGGCC-CCGTCTTCGGCGGCGCAACGAATCCCGGCGCGGAATGCGCCAAGGAACTT-GAAC-AAGAGTGCGATGCTCC-GCCGCCCCACACAAG--GTGCGCGCGCGGGCTGCCATGCAATCTCATA-TTAGTCATAACGACTCTCGGCAACGGATATCTCGGCTCTCGCATCGATGAAGAACGTAGCGAACTGCGATACTTGGTGTGAATTGCAGAATCCCGTGAACCATCGAGTCTTTGAACGCAAGTTGCGCCCGAAGCC----TTCGGGTCGAGGGCACGTTTGCCTGGGTGTCACACATGGCGTTG-CCCCTAAT---CCCCCTC----------------GAGC-GGGACTTGGGCGCGTACGATGGCCTCCCGCGACGACCACGTCCCGGCTGGCCCAAAATCGAGCGTCGG-AGCGATCAGCACCACGACATTCGGTGGTTGATTAGACCCCAATGA-TCAATG-TCG-CGC-GTGCCGCTCATGCGCAC-GCTCCGCGAATCTGCTCCTTACT-AAC
erythtrocorys_FJ654380                                                                               ------------------------------------------------------------------------------------------------------------------------------------------------------------------------------------------------------------------------------------------------------------------------------------------------------------------CATCGATGAAGAACGTAGCGAACTGCGATACTTGGTGTGAATTGCAGAATCCCGTGAACCATCGAGTCTTTGAACGCAAGTTGCGCCCGAAGCC----TTCGGGTCGAGGGCACGTTTGCCTGGGTGTCACACATGGCGTTG-CCCCTAAT---CCCCCTCGCCCTCTCAATCGGGCGGGC-GGGACTTGGGCGCGTACGATGGCCTCCCGCGACGACGACGTCCCGGTTGGCCCAAAATCGAGCGTCGG-AGCGATCAGCACCACGACATTCGGTGGTTGATTAGACCCCAATGA-TCAATG-TCG-CGC-GTGCCGCTCATGCGCAC-GCTCAACGAATCTGCTCCTTACC-AAC
microcorys_AF390516                                                                                  TCGAATCCTGCCCAGCAGAA--TGA-CCAGAGAACCG-GTAACAAACTCAAC-GGG--GACGGCGGGCTCAGCCCGACGTCCCTCTCGACGC-CGAGGACT-AGGCT----CGGACGCCTCACGG--------CGCTCGGCCTCGGTCCTCGGCGGCACAACGAACCCCGGCGCGGAATGCGCCAAGGAACTT-GAAC-AAGAGTGCGATGCTCCCGCCGCCCCATACACG--GTGCGCGCGCGGGATGCCATGCAATCTCATA-CTAGTCATAACGACTCTCGGCAACGGATATCTCGGCTCTCGCATCGATGAAGAACGTAGCGAACTGCGATACTTGGTGTGAATTGCAGAATCCCGTGAACCATCGAGTCTTTGAACGCAAGTTGCGCCCGAAACC----TTCGGGTCGAGGGCACGTTTGCCTGGGTGTCACACATGGCGTTG-CCCCTAAT---CCCCTCCGCCCTCTCAACCGGGCGAGC-GGGACTCGGGCGCGTACGATGGCCTCCCGCGACGACCACGTCCCGGTTGGCCCAAAATCGAGCGTCGG-AGCGATCAGCACCACGGCATTCGGTGGTTGATGAGACCCCAATGA-ACAATG-TCG-CGC-GTGCCGCTCA-GCGCAC-GCTCCGCGAATCTGCTCCTTACC-AAC
guilfoylei_AF390511                                                                                  TCGAATCCTGCCTAGCAGAA--TGA-CCAGAGAACCG-GTAACAAACTCAAC-GGG--GACGGCGGGCTCAGCTCGACGTCCCCCTCGACGC-CGAGGATT-TGGCT----CGGGCGCCTCAGGG--------CGCTCGGCC-TCGTCCTCGACGGCACAACGAACCCCGGCGCGGAATGCGCCAAGGAACTT-GAAC-AAGAGTGCGATGCTCCCGCCGCCCCGTACACG--GTGCGCGCGCGGGACGCCATGCAATCTCATA-TTAGTCATAACGACTCTCGGCAACGGATATCTCGGCTCTCGCATCGATGAAGAACGTAGCGAACTGCGATACTTGGTGTGAATTGCAGAATCCCGTGAACCATCGAGTCTTTGAACGCAAGTTGCGCCCGAAACC----TTCGGGTCGAGGGCACGTTTGCCTGGGTGTCACACATGGCGTTG-CCCCTAAT---CCCCTCCGCCCTCTCAACCGGGCGAGC-GGGACTTGGGCGCGTACGATGGCCTCCCGCGACGACCACGTCCCGGTTGGCCCAAAATCGAGCGTCGG-AGCGATCAGCACCACGACATTCGGTGGTTGACTAGACCCCAATGA-TCAGTG-TCG-CGC-GTGCCGCTCAT-CGCAC-GCTCCGCGAATCTGCTCCTTACC-AAC
grandis_AF058475                                                                                     TCGAATCCTGCCCAGCAGAA--TGA-CCAGAGAACCG-GTAACAAACTCAAT-GGG--GACGGCGGGCTCAGCCCGACGTCCCTCTCGACGT-CGAGGATCGGGGCT----CGAGCACYTCAGGG--------CGCTCGGCCTTTGTCCTCGGCGGCGCAACRAACCCCGGCGCGGAATGCGCCAAGGAACTT-TAAC-AAGAGTGCGATGCTCCCGCCGCCCCATACACG--GTGCGCGCGCGGGATGCCATGCAATCTCATA-TTACTCATAACGACTCTCGGCAACGGATATCTCGGCTCTCGCATCGATGAAGAACGTAGCGAACTGCGATACTTGGTGTGAATTGCAGAATCCCGTGAACCATCGAGTCTTTGAACGCAAGTTGCGCCCGAAACC-----TTTGGTCGAGGGCACGTTTGCCTGGGTGTCACACATGGCGTTG-CCCCCAAT---CCCCTCCGCCCTTTCAACGGGGCGAGC-GGGACTCGGGCGCGTACGATGGCCTCCCGCGACGAACACGTCCCGGTTGGCCCAAAATCGAGCGTCGG-AGCGATCAGCACCACGACATTCGGTGGTTGATTAGACCCCAATGA-TCAATG-TCG-CGC-GTGCCGCTCAT-CGCGC-GCTCCGCGAATCTG-TCCTTACC-AAC
saligna_KT631326                                                                                     TCG-ATCCTGCCCAGCAGAA--TGA-CCAGAGAACCG-GTAACAAACTCAAT-GGG--GACGGCGGGCTCAGCCCGACGTCCCTCTCGACGCTCGAGGATTGGGGCT----CGAGCTCCTCAGGG--------CGCTCGGCCTTTGTCCTCGGCGGCGCAACGAACCCCGGCGCGGAATGCGCCAAGGAACTT-TAAC-AAGAGTGCGATGCTCCCGCCGCCCCATACACG--GTGCGCGCGCGGGATGCCATGCAATCTCATA-TTACTCATAACGACTCTCGGCAACGGATATCTCGGCTCTCGCATCGATGAAGAACGTAGCGAACTGCGATACTTGGTGTGAATTGCAGAATCCCGTGAACCATCGAGTCTTTGAACGCAAGTTGCGCCCGAAACC-----TTTGGTCGAGGGCACGTTTGCCTGGGTGTCACACATGGCGTTG-CCCCCAAT---CCCCTCCGCCCTTTCAACGGGGCGAGC-GGGACTCGGGCGCGTACGATGGCCTCCCGCGACGAACACGTCCCGGTTGGCCCAAAATCGAGCGTCGG-AGCGATCAGCACCACGACATTCGGTGGTTGATTAGACCCCAATGA-TCAATG-TCG-CGC-GTGCCGCTCAT-CGCGC-GCTCCGCGAATCTGCTCCTTACC-AAC
camaldulensis_AF058473                                                                               TCGAATCCTGCCCAGCAGAA--TGA-CCAGAGAACCG-GTAACAAACTCAAC-GGG--GACGGCGGGCTCAGCCCGACGTCCCTCTCGACGC-GGAGGATCGGGGCT----CGGGCACCTCAGGG--------CGCTCGGCCTTTGTCCTCGGCGGCGCAACGAACCCCGGCGCGGAATGCGCCAAGGAACTT-TAAC-AAGAGTGCGATGCTCCCGCCGCCCCATACACG--GTGCGCGCGCGGGATGCCATGCAATCTCATA-TTAGTCATAACGACTCTCGGCAACGGATATCTCGGCTCTCGCATCGATGAAGAACGTAGCGAACTGCGATACTTGGTGTGAATTGCAGAATCCCGTGAACCATCGAGTCTTTGAACGCAAGTTGCGCCCGAAACC-----TTTGGTCGAGGCAACGTTTGCCTGGGTGTCACACATGGCGTTG-CCCCCAAT---CCCCTCCGCCCTCTGAACGGGGCGAGC-GGGACTCGGGCGCGTACGATGGCCTCCCGCGACGACCACGTCCCGGTTGGCCCAAAATCGAGCGTCGG-AGCGATCAGCACCACGACATTCGGTGGTTGATTAGACCCCAATGA-TCAATG-TCG-CGC-GTGCCGCTCAT-CGCAC-GCTCCGCGAATCTGCTCCTTACC-AAC
globulus_AF058467                                                                                    TCGAATCCTGCCCAGCAGAA--CGA-CCAGAGAACCG-GTAACAAACTCAAC-GGG--GACGGCGGGCTCAGCCCGACGTCCCTATCGACGC-CGGGGATC-GGGGT----CGGGCTCCTCAGGG--------CGCTCGGTCCTCGTCCTCGGCGGCGCAACGAACCCCGGCGCGGAATGCGCCAAGGAACTT-GAAC-AAGAGTGCGATGCTCCCGCCGCCCCATACACG--GTGCGCGCGCGGGATGCCATGCAATCTCATA-TTACTCATAACGACTCTCGGCAACGGATATCTCGGCTCTCGCATCGATGAAGAACGTAGCGAACTGCGATACTTGGTGTGAATTGCAGAATCCCGTGAACCATCGAGTCTTTGAACGCAAGTTGCGCCCGAAACC-----TTTGGTCGAGGGCACGTTTGCCTGGGTGTCACACATGGCGTTG-CCCCCAAT---CCCCTCCGCCCTCTCAACGGGGCGAGC-GGGACTCGGGCGCGTAGGATGGCCTCCCGCGACGACCACGTCCCGGTTGGCCCAAAATCGAGCGTCGG-AGCGATCAGCACCACGACATTCGGTGGTTGATTAGACCCCAATGA-TCAATG-TCG-CGC-GTGCCGCTCAT-CGCGC-GCTCCGCGAATCTGCTCCTTACT-AAC
nitens_AF058470                                                                                      TCGAATCCTGCCCAGCAGAA--CGA-CCAGAGAACCG-GTAACAAACTCAAC-GGG--GACGGCGGGCTCAGCCCGACGTCCCTATCGACGC-CGGGGATC-GGGGT----CGGGCTCCTCAGGG--------CGCTCGGTCCTCGTCCTCGGCGGCGCAACGAACCCCGGCGCGGAATGCGCCAAGGAACTT-GAAC-AAGAGTGCGATGCTCCCGCCGCCCCATACACG--GTGCGCGCGCGGGATGCCATGCAATCTCATA-TTACTCATAACGACTCTCGGCAACGGATATCTCGGCTCTCGCATCGATGAAGAACGTAGCGAACTGCGATACTTGGTGTGAATTGCAGAATCCCGTGAACCATCGAGTCTTTGAACGCAAGTTGCGCCCGAAACC----TTCGGGTCGAGGGCACGTTTGCCTGGGTGTCACACATGGCGTTG-CCCCCAAT---CCCCTCCGCCCTCTCAACGGGGCGAGC-GGGACTCGGGCGCGTAGGATGGCCTCCCGCGACGACCACGTCCCGGTTGGCCCAAAATCGAGCGTCGG-AGCGATCAGCACCACGACATTCGGTGGTTGATTAGACCCCAATGA-TCAATG-TCG-CGC-GTGCCGCTCAT-CGCGC-GCTCCGCGAATCTGCTCCTTACC-AAC
aromaphloia_AF058465                                                                                 TCGAATCCTGCCCAGCAGAA--CGA-CCAGAGAACCG-GTAACAAACTCAAC-GGG--GACGGCGGGCTCAGCCCGACGTCCCTATCGACGC-CGGGGATC-GGGGT----CGGGCTCCTCAGGG--------CGCTCGGTCCTCGTCCTCGGCGGCGCAACGAACCCCGGCGCGGAATGCGCCAAGGAACTT-GAAC-AAGAGTGCGATGCTCCCGCCGCCCCATACACG--GTGCGCGCGCGGGACGCCATGCAATCTCATA-TTACTCATAACGACTCTCGGCAACGGATATCTCGGCTCTCGCATCGATGAAGAACGTAGCGAACTGCGATACTTGGTGTGAATTGCAGAATCCCGTGAACCATCGAGTCTTTGAACGCAAGTTGCGCCCGAAACC-----TTTGGTCGAGGGCACGTTTGCCTGGGTGTCACACATGGCGTTG-CCCCCAAT---CCCCTCCGCCCTCTCAACGGGGCGAGC-GGGACTCGGGCGCGTAGGATGGCCTCCCGCGACGACCACGTCCCGGTTGGCCCAAAATCGAGCGTCGG-AGCGATCAGCACCACGACATTCGGTGGTTGACTAGACCCCAATGA-TCAATG-TCG-CGC-GTGCCGCTCAT-CGCGC-GCTCCGCGAATCTGCTCCTTACC-AAC
polybractea_KT631281                                                                                 TCGAATCCTGCACAGCAGAA--TGA-CCAGAGAACCG-GTAACAAACTCAAC-GGG--GACGGCGGGCTCAGCTCGACGTCCCTCTCGACGC-CGAGGACC-RGGCT----CGGGCGCCTCAGGG--------CGCTCGGCC-TTGTCCCCGGCGGCACAACGAACCCCGGCGCGGAATGCGCCAAGGAACTT-GAAC-AAGAGTGCGATGCTCCCGCCGCCCCATACACG--GTGCGCGCGCGGGACGCCATGCAATCTCATA-TTAGTCATAACGACTCTCGGCAACGGATATCTCGGCTCTCGCATCGATGAAGAACGTAGCGAACTGCGATACTTGGTGTGAATTGCAGAATCCCGTGAACCATCGAGTCTTTGAACGCAAGTTGCGCCCGAAACC-----TTTGGTCGAGGGCACGTTTGCCTGGGTGTCACACATGGCGTTG-CCCCTAA----TCCCTCCCCCCTCTCAACGGGGSGATMGGGGACTTGGGCGCGTAAGATGGCCTCCCGCGACGATCACGTCCCGGTTGGCCCAAAATCGAGCGTCGG-AGCGATCAGCACCACGACATTCGGTGGTTGATTAGACCCCAATGA-TCAATG-TCG-CGC-GTGCCGCTCAT-CGCAC-GCTCCGCGAATCTGCTCCTTACC-AAC
spathulata_AF058477                                                                                  TCGAATCCTGCCAAGCAGAA--TGA-CCAGAGAACCG-GTAACAAACTCAAT-GGG--GACGGGGGGCTCAGCTCGACGTCCCTTTCGACGC-CGAGGATCAAGGCT----CGGGCGCTTCAGGG--------TGCTGGGCCTTTGTCCCCGGCGGCACAACGAACCCGGGCGCGGAATGCGCCAAGGAACCTTTAAC-AAGAGTGCGATGCTCCCGCCGCCCCATACACG--GTGCGCGCGCGGGATGCCATGCAACCTCATA-TTAGTCATAACGACTCTCGGCAACGGATATCTCGGCTCTCGCATCGATGAAGAACGTAGCGAACTGCGATACTTGGTGTGAATTGCAGAATCCCGTGAACCATCGAGTCTTTGAACGCAAGTTGCGCCCGAAACC-----TTTGGTCGAGGGCACGTTTGCCTGGGTGTCACACATGGCGTTG-CCCCTAAT---CCCCTCCGCCCTTTCAACGGGGCGAGC-GGGACTTGGGCGCGTAAGATGGCCTCCCGTGACGACCACGTCCCGGTTGGCCCAAAATCGAGCGTCGG-AGCGATCAGCACCACGACATTCGGTGGTTGATTAGACCCCAATGA-TCAATG-TCG-CGC-GTGCCGCTCAT-CGCAC-GCTCCGCGAATCTGCTCCTTACC-AAC
diversicolor_AY039753                                                                                TCGAATCCTGCCCAGCAGAA--CGA-CCAGAGAACCG-GTAACAAACTCAAC-GGG--GACGGCGGGCTCAGCCCGACGTCCCCCTCGACGC-CGGGGATC-GGGCT----CGGGCGCCTCAGGG--------CGCTCGGCC-TTGTCCTCGGCGGCACAACGAACCCCGGCGCGGAATGCGCCAAGGAACTT-GAAC-AAGAGTGCGACGCTCCCGCCGCCCCATACACG--GTGCGCGCGCGGGATGCCATGCAATCTCATA-TTACTCATAACGACTCTCGGCAACGGATATCTCGGCTCTCGCATCGATGAAGAACGTAGCGAACTGCGATACTTGGTGTGAATTGCAGAATCCCGTGAACCATCGAGTCTTTGAACGCAAGTTGCGCCCGAAACC-----TTTGGTCGAGGGCACGTTTGCCTGGGTGTCACACATGGCGTTG-CCCCTAAT---CCCCTCAGCCCTCTCAACGGGGCGAGC-GGGACTTGGGCGCGTACGATGGCCTCCCGCGACGACCACGTCCCGGTTGGCCCAAAATCGAGCGTCGG-AGCGATCAGCACCACGACATTCGGTGGTTGACTAGACCCCAATGA-TCAGTG-TCG-CGC-GTGCCGCTCAT-CGCAC-GCTCCGCGAATCTGCTCCTTACC-AAC
salmonophloia_AF390509                                                                               TCGAATCCTGCCCAGCAGAA--TGA-CCAGAGAACCG-GTAACAAACTCAAC-GGG--GACGGCGGGCTTAGCCCGACGTCCCTCTCGACGC-CGGGGATC-GGGCC----CGGGCGCCTCAGGG--------CGCTCGGCC-TTGTCCTCGGCGGCGCAACGAACCCCGGCGCGGAATGCGCCAAGGAACTT-GAAC-AAGAGTGCGATGCTCCCGCCGCCCCATACACG--GTGCGCGCGCGGGATGCCATGCAATCTCATA-TTACTCATAACGACTCTCGGCAACGGATATCTCGGCTCTCGCATCGATGAAGAACGTAGCGAACTGCGATACTTGGTGTGAATTGCAGAATCCCGTGAACCATCGAGTCTTTGAACGCAAGTTGCGCCCGAAACC----TTTTGGTCGAGGGCACGTTTGCCTGGGTGTCACACATGGCGTTG-CCCCTAAT---CCCCTCCGCCCTCTCAACGGGGCGAGC-GGGACTTGGGCGCGTAAGATGGCCTCCCGCGACGACCACGTCCCGGTTGGCCCAAAATCGAGCGTCGG-AGCGATCAGCACCACGACATTCGGTGGTTGACTAGACCCCAATGA-TCAGTG-TCG-CGC-GTGCCGCTCAT-CGCAC-GCTCCGCGAATCTGCTCCTTACC-AAC
deglupta_AF390518                                                                                    TCGAATCCTGCACAGCAGAA--TGA-CCAGAGAACCG-GTAACAAACTCAAC-GGG--GACGGCGGGCACAGCCCGACGTCCCTCTCGACGC-CGAGGATC-CGGCT----CGGGCTCCTTAGGG--------CGCTCGGTCTTTGTCCTCGGCGGCACAACGAACCCCGGCGCGGAATGCGCCAAGGAACTT-GAAC-AAGAGTGCGATGCTCCCGCCGCCCCATACACG--GTGCGCGCGCGGGATGCCATGCAATCTCATATTTACTCATAACGACTCTCGGCAACGGATATCTCGGCTCTCGCATCGATGAAGAACGTAGCGAACTGCGATACTTGGTGTGAATTGCAGAATCCCGTGAACCATCGAGTCTTTGAACGCAAGTTGCGCCCGAAACC----TTCGGGTCGAGGGCACGTTTGCCTGGGTGTCACACATGGCGTTG-CCCCTAAT---CCCCTCCGCCCTTTCAACGGGGCGAGC-GGGACTTGGGCGCGTACGATGGCCTCCCGCGACAACCACATCCCGGTTGGCCCAAAATCGAGCGTCGG-AGCGATCAGCACCACGACATTCGGTGGTTGATTAGACCCCAATGA-TCAATG-TCG-CGC-GTGCCGCTCAT-CGCAC-GCTCCGCGAATCTGCTCCTTACC-AAC
cladocalyx_EF488228                                                                                  TCGAATCCTGCCCAGCAGAA--TGA-CCAGAGAACCG-GTAACAAACTCAAC-GGG--GACGGCGGGCTCAGCTCGACGTCCCCCTCGACGC-CGAGGATC-GGGCT----CGGGCACCTCAGGG--------CGCTCGGCC-TTGTCCCCGGCGGCACAACGAACCCCGGCGCGGAATGCGCCAAGGAACTT-GAAC-AAGAGTGCGATGCTCCCGCCGCCCCATACACG--GTGCGCGCGCGGGATGCCATGCAATCTCATA-TTAGTCATAACGACTCTCGGCAACGGATATCTCGGCTCTCGCATCGATGAAGAACGTAGCGAACTGCGATACTTGGTGTGAATTGCAGAATCCCGTGAACCATCGAGTCTTTGAACGCRAGTTGCGCCCGAAACC-----TTTGGTCGAGGGCACGTTTGCCTGGGTGTCACACATGGCGTTG-CCCCTAA----TCCCTCCGCCCTTTCAACGGGGCGTGCGGGGACTTGGGCGCGTAAGATGGCCTCCCGCGACGATCACGTCCCGGTTGGCCCAAAATCGAGCGTCGG-AGCGATCAGCACCACGACATTCGGTGGTTGATTAGACCCCAATGA-TCAATG-TCG-CGC-GTGCCGCTCAT-CGCAC-GCTCCGCGAATCTGCTCCTTACC-AAC
melliodora_AF390514                                                                                  TCGAATCCTCCCCAGCAGAA--TGA-CCAGAGAACCG-GTAACAAACTCAAT-GGG--GACGGCGGGCTCAGCCCGACGTCCCTCTCGACGT-CGAGGATCAAGGCT----CGGGCGCCTCAGGG--------CGCTCGGCC-TTGTCCCCGGCGGCACAACGAACCCCGGCGCGGAATGCGCCAAGGAACTT-GAAC-AAGAGTGCGATGCTCCCGCCGCCCCATACACG--GTGCGCGCGCGGGACGCCATGCAATCTCATA-TTAGTCATAACGACTCTCGGCAACGGATATCTCGGCTCTCGCATCGATGAAGAACGTAGCGAACTGCGATACTTGGTGTGAATTGCAGAATCCCGTGAACCATCGAGTCTTTGAACGCAAGTTGCGCCCGAAACC-----TTTGGTCGAGGGCACGTTTGCCTGGGTGTCACACATGGCGTTG-CCCCTAA----TCCCTCCGCCCTTTCAACGGGGCGAGCGGGGACTTGGGCGCGTACGATGGCCTCCCGCGACGATCACGTCCCGGTTGGCCCAAAATCGAGCGTCGG-AGCGATCAGCACCACGACATTCGGTGGTTGATTAGACCCCAATGA-TCAATG-TCG-CGC-GTGCCGCTCAT-CGCAC-GCTCCGCGAATCTGCTCCTTACC-AAC
torquata_AF390499                                                                                    TCGAATCCTGCCCAGCAGAA--TGA-CCAGAGAACCG-GTAACAAACTCAAA-GGG--GACGGCGGGCTCAGCCCGACGTCCCTCTCGACGC-CGAGGATCAAGGCT----CGGGCGCCTCAGGG--------CGCTCGGCCTTTGTCCCCGGCGGCACAACGAACCCCGGCGCGGAATGCGCCAAGGAACTT-GAAC-AAGAGTGCGATGCTCCCGCCGCCCCATACACG--GTGCGCGCGCGGGATGCCATGCAATCTCATA-TTAGTCATAACGACTCTCGGCAACGGATATCTCGGCTCTCGCATCGATGAAGAACGTAGCGAACTGCGATACTTGGTGTGAATTGCAGAATCCCGTGAACCATCGAGTCTTTGAACGCAAGTTGCGCCCGAAACC-----TTTGGTCGAGGGCACGTTTGCCTGGGTGTCACACATGGCGTTG-CCCCTAAT---CCCCTCCGCCCTTTCAACGGGGCGAGC-GGGACTTGGGCGCGTACGATGGCCTCCCGCGACGACCACGTCCCGGTTGGCCCAAAATCGAGCGTCGG-AGCGATCAGCACCACGACATTCGGTGGTTGATTAGACCCCAATGA-TCAATG-TCG-CGC-GTGCCGCTCAT-CGCAC-GCTCCGCGAATCTGCTCCTTACC-AAC
catenariaKT630910                                                                                    --------------------------------------------------------------------------------------------------------------------------------------CCGCGCGT-CC-TCGTCGGCAGCACAACGAACCCCGGCGCGGAATGCGCCACGCACCTCGGAAC-AAGAGTGCGACGCTCCCGCCGCCCCGGACACG--GTGCGCGCGCGGGATGCTGTGCAATCTCCTA-TTAGTCATAACGACTCTCGGCAACGGATATCTCGGCTCTCGCATCGATGAAGAACGTAGCGAACTGCGATACTTGGTGTGAATTGCAGAATCCCGTGAACCATCGAGTCTTTGAACGCAAGTTGCGCCTGAAGCT-----TTTAGCCGAGGGCACGTTTGCCTGGGTGTCACACATGGCGTTG-CCCCCAG----CCCCCTCGCCCC--GAAACGGGCGGAC-GGGGCTTGGGCGCGTACGTTGGCCTCCCGTGACGATCTCGTCCCGGTTGGCCCAAAATCGAGCGTCGGAAAAGGTTAGCACCACGGCATTCGGTGGTTG----GACCCCAATGATTCTTTA-CCGTCGC-GCGCCGCCCGTGCAGAC-GCTC-AAAAATCTACTCCTTACC-AAC
bunitesKT630906                                                                                      TCGAATCCTGCCCAGCAGAA--CGA-CCAGAGAACCG-GTAAAAAACTCGAT-GGG--GACGGCAAGCTACGCTGGCCGTCCC--TCGATGC-CGCGAATC---GCG----CGGGCGCCGT-TGG------CGCCCGCGCGT-CCTTCCTCGGCAGCACAACGAACCCCGGCGCGGAATGCGCCAAGGAACTC-GAAC-AAGAGTGCGACGCTCCCGCCGCCCCGGACACG--GTGCACGCGCGGGATGCTGTGCAATCTCCTA-TTAGTCATAACGACTCTCGGCAACGGATATCTCGGCTCTCGCATCGATGAAGAACGTAGCGAACTGCGATACTTGGTGTGAATTGCAGAATCCCGTGAACCATCGAGTCTTTGAACGCAAGTTGCGCCTGAAGCT-----TTTAGCCGAGGGCACGTTTGCCTGGGTGTCACACATGGCGTTG-CCCCCAG----CCCCCTCGCCCC--GAAACGGGCGGAC-GGGGCTCGGGCGCGTACGTTGGCCTCCCGTGACGATCCCGTCCCGGTTGGCCCAAAATCGAGCGTCGG-AGCGATTAGCACCACGGCATTCGGTGGTTG----GACCCCAATGA-TCAGTG-CCG-CGC-GCGCCGCCCGTGTAGAC-GCTC--CGAATCTACTCCTTACC-AAC
dimorphaGQ366362                                                                                     TCGAATCCTGCCTAGCAGAA--CGA-CCAGAGAACCG-GTAAAAAACTCGAC-GGG--GACGGCGAGCTGCGCTGGCCGTCCC--TCGATGC-CGCGAATC---GCG----CGGGCGCCGC-TGG------CGCCCGCGCGT-CC-TCCTCGGCAGCACAACGAACCCCGGCGCGGAATGCGCCAAGGAACTC-GAAC-AAGAGTGCGACGCTCCCGCCGCCCCGGACACG--GTGCGCGYGCGGGATGCTGTGCAATCTCCTA-TTAGTCATAACGACTCTCGGCAACGGATATCTCGGCTCTCGCATCGATGAAGAACGTAGCGAACTGCGATACTTGGTGTGAATTGCAGAATCCCGTGAACCATCGAGTCTTTGAACGCAAGTTGCGCCTGAAGCT-----TTTAGCCGAGGGCACGTTTGCCTGGGTGTCACACATGGCGTTG-CCCCCAG----CCCCCTCGCCCC--GAAACGGGCGGAC-GGGGCTTGGGCGCGTACGTTGGCCTCCCGTGACGATCTCGTCCCGGTTGGCCCAAAATCGAGCGTCGG-AGCGATTAGCACCACGGCATTCGGTGGTTG----GACCCCAATGA-TCAGTG-CCG-CGC-GCGTCGCCCATGCAGAC-GCTC--CGAATCTACTCCTTACC-AAC
catenariaGQ366357                                                                                    TCGAATCCTGCCCAGCAGAA--CGA-CCAGAGAACCG-GTAAAAAACTCGAC-GGG--GACGGCGAGCTSCGCTGGCCGTCCC--TCGATGC-CGCGAATC---GCG----CGGGCGCCGC-TGG------CGCCCGCGCGT-CC-TCGTCGGCAGCACAACGAACCCCGGCGCGGAATGCGCCAAGGAACTC-GAAC-AAGAGTGCGACGCTCCCGCCGCCCCGGACACG--GTGCGCGCGCGGGATGCTGTGCAATCTCCTA-TTAGTCATAACGACTCTCGGCAACGGATATCTCGGCTCTCGCATCGATGAAGAACGTAGCGAACTGCGATACTTGGTGTGAATTGCAGAATCCCGTGAACCATCGAGTCTTTGAACGCAAGTTGCGCCTGAAGCT-----TTTAGCCGAGGGCACGTTTGCCTGGGTGTCACACATGGCGTTG-CCCCCAG----CCCCCTCGCCCC--GAAACGGGCGGAC-GGGGCTYGGGCGCGTACGTTGGCCTCCCGTGACGATCTCGTCCCGGTTGGCCCAAAATCGAGCGTCGG-AGCGATTAGCACCACGGCATTCGGTGGTTG----GACCCCAATGA-TCAGTG-CCG-CGC-GCGCCGCCCGTGCAGAC-GCTC--CGAATCTACTCCTTACC-AAC
scabridaGQ366371                                                                                     TCGAATCCTGCCCAGCAGAA--CGA-CCAGAGAACCG-GTAAAAAACTCGAC-GGG--GACGGCGAGCTGCGCTGGCCGTCCC--TCGATGC-CGCGAATC---GCG----CGGGCGCCGC-TGG------CGCCCGCGCGT-CC-TCGTCGGCAGCACAACGAACCCCGGCGTGGAATGCGCCAAGGAACTC-GAAC-AAGAGTGCGACGCTCCCGCCGCCCCGGACACG--GTGCGCGCGCGGGATGCTGTGCAATCTCCTA-TTAGTCATAACGACTCTCGGCAACGGATATCTCGGCTCTCGCATCGATGAAGAACGTAGCGAACTGCGATACTTGGTGTGAATTGCAGAATCCCGTGAACCATCGAGTCTTTGAACGCAAGTTGCGCCTGAAGCT-----TTTAGCCGAGGGCACGTTTGCCTGGGTGTCACACATGGCGTTG-CCCCCAG----CCCCCTCGCCCC--GAAACGGGCGGAC-GGGGCTCGGGCGCGTACATTGGCCTCCCGTGACGATCTCGTCCCGGTTGGCCCAAAATCGAGCGTCGG-AGCGATTAGCACCACGGCATTCGGTGGTTG----GACCCCAATGA-TCAGTG-CCG-CGC-GCGCCGCCCGTGCAGAC-GCTC--CGAATCTACTCCTTACC-AAC
bunitesGQ366355                                                                                      TCGAATCCTGCCCAGCAGAA--CGA-CCAGAGAACCG-GTAAAAAACTCGAC-GGG--GACGGCGAGCTCCGCTGGTCGTCCC--TCGATGC-CGCGAATC---GCG----CGGGCGCCGT-TGG------CGCCCGCGCGT-CC-TCCTCGGCAGCACAACGAACCCCGGCGCGGAATGCGCCAAGGAACTC-GAAC-AAGAGTGCGACGCTCCTGCCGCCCCGGACACG--GTGCGCGCGCGGGATGCTGTGCAATCTCCTA-TTAGTCATAACGACTCTCGGCAACGGATATCTCGGCTCTCGCATCGATGAAGAACGTAGCGAACTGCGATACTTGGTGTGAATTGCAGAATCCCGTGAACCATCGAGTCTTTGAACGCAAGTTGCGCCTGAAGCT-----TTTAGCCGAGGGCACGTTTGCCTGGGTGTCACACATGGCGTTG-CCCCCAG----CCCCCTCGCYCC--GAAACGGGCGGGC-GGGGCTCGGGCGCGTACGTTGGCCTCCCGTGACGATCTCGTCCCGGTTGGCCCAAAATCGAGCGTCGG-AGCGATTAGCACCACGGCATTCGGTGGTTG----GACCCCAATGA-TCAGTG-CCG-CGC-GCGCCGCCCGTGCAGAC-GCTC--CGAATCTACTCCTTACC-AAC
eximiaAF390464                                                                                       TCGAATCCTGCCCAGCAGAA--CGA-CCAGAGAACCG-GTAAAAAACTCGAC-GGG--GACGGCGAGCTCCGCTGGCCGTCCC--TCGATGC-CGCGGATC---GCG----CGGGCGCCCTCCGG------CGCCCGTGCGT-CC-TCCTCGGCAGCACAACGAACCCCGGCGCGGAATGCGCCAAGGAACTC-GAAC-AAGAGTGCGACGCTCCCGCCGCCCCGGACACG--GTGCGCGCGCGGGATGCTGTGCAATCTCCTA-TTAGTCATAACGACTCTCGGCAACGGATATCTCGGCTCTCGCATCGATGAAGAACGTAGCGAACTGCGATACTTGGTGTGAATTGCAGAATCCCGTGAACCATCGAGTCTTTGAACGCAAGTTGCGCCTGAAGCT-----TTTAGCCGAGGGCACGTTTGCCTGGGTGTCACACATGGCGTTG-CCCCCAG----CCCCCTCGCCCC--GAAACGGGCGGGC-GGGGCTCGGGCGCGTACGTTGGCCTCCCGTGACGATCTCGTCCCGGTTGGCCCAAAATCGAGCGTCGG-AGCGATTAGCACCACGGCATTCGGTGGTTG----GACCCCAATGA-TCAGTG-CCG-CGC-GCGCCGCCCGTGCAGAC-GCTC--CGAATCTACTCCTTACC-AAC
torellianaGQ366373                                                                                   TCGAATCCTGCCCAGCAGAA--CGA-CCAGAGAACCG-GTAAAAAACTCGAT-GGG--GACGGCGAGCTCCGCTGGCCGTCCC--TCGATGC-YGCGGATC---GCG----CGGGCGCCGC-TGG------CGCCCGCGCGT-CC-TCGTCGGCAGCACAACGAACCCCGGCGCGGAATGCGCCAAGGAACTC-GAAC-AAGAGTGCGAYGCTCCCGCCGCCCCGGACRCG--GTGCGCGCGCGGGATGCCGTGCAATCTCCTA-TTAGTCATAACGACTCTCGGCAACGGATATCTCGGCTCTCGCATCGATGAAGAACGTAGCGAACTGCGATACTTGGTGTGAATTGCAGAATCCCGTGAACCATCGAGTCTTTGAACGCAAGTTGCGCCCGAAGCC----ATTTGGCCGAGGGCACGTTTGCCTGGGTGTCACACATGGCGTTGCCCCCCAG----CCCCCTCGCCCC--GAAACGGGCGGGC-GGGGCTYAGGCGCGTACGTTGGCCTCCCGTGACGATCTCRTCCCGGCTGGCCCAAAATCGAGCATCGG-AGCGATTAGCACCGCGGCATTCGGTGGTTG----GACCCCAATGA-TCAGTG-CTG-CGT-GCGCCGCCCGTGCAGAC-GCTC--CGAATCTACTCCTTACC-AAC
maculataAF058461                                                                                     TCGAATCATGCCTAGCAGAA--CGA-CCAGAGAACCG-GTAAAAAACTCGAT-GGG--GATGGCGAGCTCCGCTGGCCGTCCC--TCGATGT-CGGGGATC---GCG----CGGGCGCCTC-TGG------TGCCCGCGCGT-CC-TCCTCGGCAGCACAACGAACCCCGGCGCGGAACGCGCCAAGGAACTC-AAAC-AAGAGTGCGACGCTCCCGCCGCCCCGGACACG--GTGCGCGCGCGGGATGCCGTGCAATCTCCTA-TTAGTCATAACGACTCTCGGCAACGGATATCTCGGCTCTCGCATCGATGAAGAACGTAGCGAACTGCGATACTTGGTGTGAATTGCAGAATCCCGTGAACCATCGAGTCTTTGAACGCAAGTTGCGCCCGAAGCC----ATTTGGCCGAGGGCACGTTTGCCTGGGTGTCACACATGGCGTTG-CCCCCAG----CCCCCTCGCCCC--GAAACGGGCAGGC-GGGGCTCAGGCGCGTACGTTGGCCTCCCGTGACGATCCTGTCCCGGTTGGCCCAAAATCGAGCGTCGG-AGCGATTAGCACCACGGCATTCGGTGGTTG----GACCCCAATGA-TCAGTG-CCG-CGC-GTGCCGCCCGTGCGAAC-GCTC--CGAATCTA--CCTTACCTAAC
citriodoraAF390461                                                                                   TCGAATCCTGCCTAGCAGAA--CGA-CCAGAGAACCG-GTAAAAAACTCGAT-GGG--GATGGCGAGCTCCGCTGGCCGTCCC--TCGATGT-CGGGGATC---GCG----CGGGTGCCTC-CGG------CGCCCGTGCGT-CC-TCCTCGGCAGCACAACGAACCCCGGCGCGGAACGCGCCAAGGAACTC-GAAC-AAGAGTGCGACGCTCCCGCCGCCCCGGACACG--GTGCGCGCGCGGGATGCCGTGCAATCTCCTA-TTAGTCATAACGACTCTCGGCAACGGATATCTCGGCTCTCGCATCGATGAAGAACGTAGCGAACTGCGATACTTGGTGTGAATTGCAGAATCCCGTGAACCATCGAGTCTTTGAACGCAAGTTGCGCCCGAAGCC----ATTTGGCCGAGGGCACGTTTGCCTGGGTGTCACACATGGCGTTG-CCCCCAG----CCCCCTCGCCCC--GAAACGGGCGGGC-GGGGCTCGGGCGCGTACGTTGGCCTCCCGTGACGATCCCGTCCCGGTTGGCCCAAAATCGAGCGTCGG-AGCGATTAGCACCACGGCATTCGGTGGTTG----GACCCCAATGA-TCAGTG-CCG-CGC-GCGCCGCCCGTGCAGAC-GCTC--CGAATCTACTCCTTACC-AAC
variegataAF390462                                                                                    TCGAATCCTGCCTAGCAGAA--CGA-CCAGAGAACCG-GTAAAAAACTCGAT-GGG--GATGGCGAGCTCCGCTGGCCGTCCC--TCGATGT-CGGGGATC---GCG----CGGGTGCCTC-CGG------CGCCCGTGCGT-CC-TCCTCGGCAGCACAACGAACCCCGGCGCGGAACGCGCCAAGGAACTC-GAAC-AAGAGTGCGACGCTCCCGCCGCCCCGGACACG--GTGCGCGCGCGGGATGCCGTGCAATCTCCTA-TTAGTCATAACGACTCTCGGCAACGGATATCTCGGCTCTCGCATCGATGAAGAACGTAGCGAACTGCGATACTTGGTGTGAATTGCAGAATCCCGTGAACCATCGAGTCTTTGAACGCAAGTTGCGCCCGAAGCC----ATTTGGCCGAGGGCACGTTTGCCTGGGTGTCACACATGGCGTTG-CCCCCAG----CCCCCTCGCCCC--GAAACGGGCGGGC-GGGGCTCGGGCGCGTACGTTGGCCTCCCGTGACGATCCCGTCCCGGTTGGCCCAAAATCGAGCGTCGG-AGCGATTAGCACCACGGCATTCGGTGGTTG----GACCCCAATGA-TCAGTG-CCG-CGC-GCGCCGCCCGTGCAGAC-GCTC--CGAATCTACTCCTTACC-AAC
henryiAF390457                                                                                       TCGAATCCTGCCTAGCAGAA--CGA-CCAGAGAACCG-GTAAAAAACTCGAT-GGG--GACGGCGAGCTCCGCTGGCCGTCCC--TCGATGT-CGGGGATC---GCG----CGGGTGCCTC-CGG------CGCCCGTGCGT-CC-TCCTCGGCAGCACAACGAACCCCGGCGCGGAACGCGCCAAGGAACTC-GAAC-AAGAGTGCGACGCTCCCGCCGCCCCGGACACG--GTGCGCGCGCGGGATGCCGTGCAATCTCCTA-TTAGTCATAACGACTCTCGGCAACGGATATCTCGGCTCTCGCATCGATGAAGAACGTAGCGAACTGCGATACTTGGTGTGAATTGCAGAATCCCGTGAACCATCGAGTCTTTGAACGCAAGTTGCGCCCGAAGCC----ATTTGGCCGAGGGCACGTTTGCCTGGGTGTCACACATGGCGTTG-CCCCCAG----CCCCCTCGCCCC--GAAACGGGCGGGC-GGGGCTCGGGCGCGTACGTTGGCCTCCCGTGACGATCCCGTCCCGGTTGGCCCAAAATCGAGCGTCGG-AGCGATTAGCACCACGGCATTCGGTGGTTG----GACCCCAATGA-TCAGTG-CCG-CGC-GCGCCGCCCGTGCAGAC-GCTC--CGAATCTACTCCTTACC-AAC
ferriticolaKT630920                                                                                  TCGAATCCTGCCCAGCAGAA--CGA-CCAGAGAACCG-GTAAAAAACTCGAT-GGG--GATGGCCAGCGCAGCTGGCCGTCCC--TCGATGC-CGCGAATC---GCG----CGGGCGCCGC-TGG------CGCCCGCGCGT-CC-TCCTCGGCAGCACAACGAACCCCGGCGCGGAATGCGCCAAGGAACTC-GAAC-AAGAGTGCGAYGCTCCCGCCGCCCCGGACAMG--GTGCGCGCGCGGGATGCTGTGCAATCTCCTA-TTAGTCATAACGACTCTCGGCAACGGATATCTCGGCTCTCGCATCGATGAAGAACGTAGCGAACTGCGATACTTGGTGTGAATTGCAGAATCCCGTGAACCATCGAGTCTTTGAACGCAAGTTGCGCCCGAAGCC----ATTTGGCCGAGGGCACGTTTGCCTGGGTGTCACACATGGCGTTG-CCCCCAG----CCCCCTCGCCCC--GAAACGGGCGGGC-GGGGCTCGGGCGCGTACGTTGGCCTCCCGTGACGATCCCGTCCCGGCTGGCCCAAAATCGAGCGTCGG-AGCGATTAGCACCACGGCATTCGGTGGTTG----GACCCCAATGA-TCAGTG-CCG-CGC-GCGCCGCCCGTGCAGAC-GCTC--CGAATCTACTCCTTACC-AAC
denromerinxGQ366360                                                                                  TCGAATCCTGCCCAGCAGAA--CGA-CCAGAGAACCG-GTAAAAAACTCGAC-GGG--GACGGCGAGCTCCGCTGGCCGTCCC--TCGATGC-CGCGAATC---GCG----CGGGCGCCGC-TGG------CGCCCGCGCGT-CT-KCGTCGGCAGCACAACGAACCCCGGCGCGGAACGCGCCAAGGAACTC-GAAC-AAGAGTGCGACGCTCCCGCCGCCCCGGACACG--GTGCGCGCGCGGGATGCTGTGCARTCTCCTA-TTAGTCATAACGACTCTCGGCAACGGATATCTCGGCTCTCGCATCGATGAAGAACGTAGCGAACTGCGATACTTGGTGTGAATTGCAGAATCCCGTGAACCATCGAGTCTTTGAACGCAAGTTGCGCCCGAAGCC----ATTTGGCCGAGGGCACGTTTGCCTGGGTGTCACACATGGCGTTG-CCCCCAG----CCCCCTCGCCYC--GAAACGGGCGGGC-GGTGCTCGGGCGCGTACGTTGGCCTCCCGTGACGATCCCGTCCCGGYTGGCCCAAAATCGAGCGTCGG-AGCGATTAGCACCACGGCATTCGGTGGTTG----GACCCCAATGA-TCAGTG-CCG-YGC-GYGCCGCCCGTGCAGAC-GCTC--CGAATCTACTCCTTACC-AAC
tessellarisAF058457                                                                                  TCGAATCCTGCCCAGCAGAA--CGA-CCAGAGAACCG-GTAAAAAACTCGAT-GGG--GACGGCGAGCTCCGCTGGCCGTCCC--TCGATGC-CGCGAATC---GCGCGGTCGGGCGCCTC-AGGGCGCTCGGCCCGCGCGT-CC-TCGTCGGCAGCACAACGAACCCCGGCGCGGAACGCGCCAAGGAACTC-GAAC-AAGAGTGCGATGCTCCCGCCGCCCCGGACACG--GTGCGCGCGCGGGATGCTGTGCAATCTCCTA-TTAGTCATAACGACTCTCGGCAACGGATATCTCGGCTCTCGCATCGATGAAGAACGTAGCGAACTGCGATACTTGGTGTGAATTGCAGAATCCCGTGAACCATCGAGTCTTTGAACGCAAGTTGCGCCCGAAGCC----ATTTGGCCGAGGGCACGTTTGCCTGGGTGTCACACATGGCGTTG-CCCCCAG----CCCCCTCGCCCC--GAAACGGGCGGGC-GGTGCTCGGGCGCGTACGTTGGCCTCCCGTGACGATCCCGTCCCGGCTGGCCCAAAATCGAGCGTCGG-AGCGATTAGCACCACGGCATTCGGTGGTTG----GACCCCAATGA-TCAGTG-CCG-CGC-GCGCCGCCCGTGCAGAC-GCTC--CGAATCTACTCCTTACC-AAC
candidaKT630909                                                                                      TCGAATCCTGCCCAGCAGAA--CGA-CCAGAGAACCG-GTAAAGAACTCGAT-GGG--GACGGCGAGCTCCGCTGGCCGTCCC--TCGATGC-CGCGAATC---GCG----CGGGCGCCGC-TGG------CGCCCGCGCGT-CC-TCCACGGCAGCACAACGAACCCCGGCGCGGAATGCGCCAAGGAACTC-AAAC-AAGAGTGCGATGCTCCCGCCGCCCCGGATAAG--GTGCGCGCGCGGGATGCTGTGCAATCTCCTA-TTAGTCATAACGACTCTCGGCAACGGATATCTCGGCTCTCGCATCGATGAAGAACGTAGCGAACTGCGATACTTGGTGTGAATTGCAGAATCCCGTGAACCATCGAGTCTTTGAACGCAAGTTGCGCCCGAAGCC----ATTTGGCCGAGGGCACGTTTGCCTGGGTGTCACACATGGCGTTG-CCCCCAA----CCCCCTCGCCCC--GAAACGGGCGGGC-GGGGCTCGGGCGCGTACGTTGGCCTCCCGTGACGATCCCGTCCCGGCTGGCCCAAAATCGAGCGTCGG-AGCGATTAGCACCACGGCATTCGGTGGTTG----GACGCCAATGA-TCAGTG-CCG-CGC-GCGCCGCCCGTGCAGAC-GCTC--CGAATCTACTCCTTACC-AAC
aparrerinjaAF390459                                                                                  TCGAATCCTGCCCAGCAGAA--CGA-CCAGAGAACCG-GTAAAGAACTCGAT-GGG--GACGGCGAGCTCCGCTGGCCGTCCC--TCGATGC-CGCGAATC---GCG----CGGGCGCCGC-TGG------CGCCCGCGCGT-CC-TCCACGGCAGCACAACGAACCCCGGCGCGGAATGCGCCAAGGAACTC-GAAC-AAGAGTGCGACGCTCCCGCCGCCCCGGACAAG--GTGCGCGCGCGGGATGCTGTGCAATCTCCTA-TTAGTCATAACGACTCTCGGCAACGGATATCTCGGCTCTCGCATCGATGAAGAACGTAGCGAACTGCGATACTTGGTGTGAATTGCAGAATCCCGTGAACCATCGAGTCTTTGAACGCAAGTTGCGCCCGAAGCC----ATTTGGCCGAGGGCACGTTTGCCTGGGTGTCACACATGGCGTTG-CCCCCAG----CCCCCTCGCCCC--GAAACGGGCGGGC-GGGGCTCGGGCGCGTACGTTGGCCTCCCGTGACGATCCCGTCCCGGCTGGCCCAAAATCGAGCGTCGG-AGCGATTAGCACCACGGCATTCGGTGGTTG----GACCCCAATGA-TCAGTG-CCG-CGC-GCGCCGCCCGTGCAGAC-GCTC--CGAATCTACTCCTTACC-AAC
aparreGQ366351                                                                                       TCGAATCCTGCCCAGCAGAA--CGA-CCAGAGAACCG-GTAAAGAACTCGAT-GGG--GACGGCGAGCTCCGCTGGCCGTCCC--TCGATGC-CGCGAATC---GCG----CGGGCGCCGC-TGG------CGCCCGCGCGT-CC-TCCACGGCAGCACAACGAACCCCGGCGCGGAATGCGCCAAGGAACTC-GAAC-AAGAGTGCGATGCTCCCGCCGCCCCGGACAAG--GTGCGCGCGCGGGATGCTGTGCAATCTCCTA-TTAGTCATAACGACTCTCGGCAACGGATATCTCGGCTCTCGCATCGATGAAGAACGTAGCGAACTGCGATACTTGGTGTGAATTGCAGAATCCCGTGAACCATCGAGTCTTTGAACGCAAGTTGCGCCCGAAGCC----ATTTGGCTGAGGGCACGTTTGCCTGGGTGTCACACATGGCGTTG-CCCCCAA----CCCCCTCGCCCC--GAAACGGGCGGGC-GGGGCTCGGGCGCGTACGTTGGCCTCCCGTGACGATCCCGTCCCGGCTGGCCCAAAATCGAGCGTCGG-AGCGATTAGCACCACGGCATTCGGTGGTTG----GACCCCAATGA-TCAGTG-CCG-CGC-GCGCCGCCCGTGCAGAC-GCTC--CGAATCTACTCCTTACC-AAC
aparrerinjaAF390458                                                                                  TCGAATCCTGCCCAGCAGAA--CGA-CCAGAGAACCG-GTAAAGAACTCGAT-GGG--GACGGCGAGCTCCGCTGGCCGTCCC--TCGATGC-CGCGAATC---GCG----CGGGCGCCGC-TGG------CGCCCGCGCGT-CC-TCCACGGCAGCACAACGAACCCCGGCGCGGAATGCGCCAAGGAACTC-GAAC-AAGAGTGCGACGCTCCCGCCGCCCCGGACAAG--GTGCGCGCGCGGGATGCTGTGCAATCTCCTA-TTAGTCATAACGACTCTCGGCAACGGATATCTCGGCTCTCGCATCGATGAAGAACGTAGCGAACTGCGATACTTGGTGTGAATTGCAGAATCCCGTGAACCATCGAGTCTTTGAACGCAAGTTGCGCCCGAAGCC----ATTTGGCTGAGGGCACGTTTGCCTGGGTGTCACACATGGCGTTG-CCCCCAA----CCCCCTCGCCCC--GAAACGGGCGGGC-GGGGCTCGGGCGCGTACGTTGGCCTCCCGTGACGATCCCGTCCCGGCTGGCCCAAAATCGAGCGTCGG-AGCGATTAGCACCACGGCATTCGGTGGTTG----GACCCCAATGA-TCAGTG-CCG-CGC-GCGCCGCCCGTGCAGAC-GCTC--CGAATCTACTCCTTACC-AAC
aparrerinjaKT630902                                                                                  TCGAATCCTGCCCAGCAGAA--CGA-CCAGAGAACCG-GTAAAGAACTCGAT-GGG--GACGGCGAGCTCCGCTGGCCGTCCC--TCGATGC-CGCGAATC---GCG----CGGGCGCCGC-TGG------CGCCCGCGCGT-CC-TCCACGGCAGCACAACGAACCCCGGCGCGGAATGCGCCAAGGAACTC-GAAC-AAGAGTGCGATGCTCCCGCCGCCCCGGACAAG--GTGCGCGCGCGGGATGCTGTGCAATCTCCTA-TTAGTCATAACGACTCTCGGCAACGGATATCTCGGCTCTCGCATCGATGAAGAACGTAGCGAACTGCGATACTTGGTGTGAATTGCAGAATCCCGTGAACCATCGAGTCTTTGAACGCAAGTTGCGCCCGAAGCC----ATTTGGCCGAGGGCACGTTTGCCTGGGTGTCACACATGGCGTTG-CCCCCAA----CCCCCTCGCCCC--GAAACGGGCGGGC-GGGGCTCGGGCGCGTACGTTGGCCTCCCGTGACGATCCCGTCTCGGCTGGCCCAAAATCGAGCGTCGG-AGCGATTAGCACCACGGCATTCGGTGGTTG----GACCCCAATGA-TCAGTG-CCG-CGC-GCGCCGCCCGTGCAGAC-GCTC--CGAATCTACTCCTTACC-AAC
flavescensKT630922                                                                                   TCGAATCCTGCCCAGCAGAA--CGA-CCAGAGAACCG-GTAAAGAACTCGAT-GGG--GACGGCGAGCTCCGCTGGCCGTCCC--TCGATGC-CGCGAATC---GCG----CGGGCGCCGC-TGG------CGCCCGCGCGT-CC-TCCACGGCAGCACAACGAACCCCGGCGCGGAATGCGCCAAGGAACTC-GAAC-AAGAGTGCGATGCTCCCGCCGCCCCGGACAAG--GTGCGCGCGCGGGATGCTGTGCAATCTCCTA-TTAGTCATAACGACTCTCGGCAACGGATATCTCGGCTCTCGCATCGATGAAGAACGTAGCGAACTGCGATACTTGGTGTGAATTGCAGAATCCCGTGAACCATCGAGTCTTTGAACGCAAGTTGCGCCCGAAGCC----ATTTGGCCGAGGGCACGTTTGCCTGGGTGTCACACATGGCGTTG-CCCCCAA----CCCCCTCGCCCC--GAAACGGGCGGGC-GGGGCTCGGGCGCGTATGTTGGCCTCCCGTGACGATCCCGTCCCGGCTGGCCCAAAATCGAGCGTCGG-AGCGATTAGCACCACGGCATTCGGTGGTTG----GACCCCAATGA-TCAGTG-CCG-CGC-GCGCCGCCCGTGCAGAC-GCTC--CGAATCTACTCCTTACC-AAC
grandifoliaKT630924                                                                                  TCGAATCCTGCCCAGCAGAA--CGA-CCAGAGAA----------------------------------------------------------------------------------------------------------------------------CAACGAACCCCGGCGCGGAATGCGCCAAGGAACTC-GAAC-AAGAGTGCGATGCTCCCGCCGCCCCGGACAAG--GTGCGCGCGCGGGATGCTGTGCAATCTCCTA-TTAGTCATAACGACTCTCGGCAACGGATATCTCGGCTCTCGCATCGATGAAGAACGTAGCGAACTGCGATACTTGGTGTGAATTGCAGAATCCCGTGAACCATCGAGTCTTTGAACGCAAGTTGCGCCCGAAGCC----ATTTGGCCGAGGGCACGTTTGCCTGGGTGTCACACATGGCGTTG-CCCCCAA----CCCCCTCGCCCC--GAAACGGGCGGGC-GGGGCTCGGGCGCGTACGTTGGCCTCCCGTGACGATCCCGTCCCGGCTGGCCCAAAATCGAGCGTCGG-AGCGATTAGCACCACGGCATTCGGTGGTTG----GACCCCAATGA-TCAGTG-CCG-CGC-GCGCCGCCCGTGCAGAC-GCTC--CGAATCTACTCCTTACC-AAC
dallachianaKT630915                                                                                  TCGAATCCTGCCCAGCAGAA--CGA-CCAGAGAACCG-GTAAAGAACTCGAT-GGG--GACGGCGAGCTCCGCTGGCCGTCCC--TCGATGC-CGCGAATC---GCG----CGGGCGCCGC-TGG------CGCCCGCGCGT-CT-GCCTCGGCAGCACAACGAACCCCGGCGCGGAAYGCGCCAAGGAACTC-GAAC-AAGAGTGCGACGCTCCCGCCGCCCCGGACAMG--GTGCGCGCGCGGGAWGCTGTGCAATCTCCTA-TTAGTCATAACGACTCTCGGCAACGGATATCTCGGCTCTCGCATCGATGAAGAACGTAGCGAACTGCGATACTTGGTGTGAATTGCAGAATCCCGTGAACCATCGAGTCTTTGAACGCAAGTTGCGCCCGAAGCC----ATTTGGCCGAGGGCACGTTTGCCTGGGTGTCACACATGGCGTTG-CCCCCAR----CCCCCTCGCCCC--GAAACGGGCGGGC-GGGGCTCGGGCGCGTACGTTGGCCTCCCGYGACGATCCCGTCCCGGCTGGCCCAAAATCGAGCGTCGG-AGCGATTAGCACCACGGCATTCGGTGGTTG----GACCCCAATGA-TCAGTG-CCG-CGC-GCGCCGCCCGTGCAGAC-GCTC--CGAATCTACTCCTTACC-AAC
confertifloraKT630914                                                                                TCGAATCCTGCCCAGCAGAA--TGA-CCAGAGAACCG-GTAAAAAACTCGAT-GGG--GACGGCGAGCTCCGCTGGCCGTCCC--TCGATGC-CGCGAATC---GCG----CGGGCGCCGC-TGG------CGCCCGCGCGT-CT-GCGTCGGCAGCACAACGAACCCCGGCGCGGAACGCGCCAAGGAACTC-GAAC-AAGAGTGCGACGCTCTCGCCGCCCCGGACACG--GTGCGCGCGCGGGAAGCTGTGCAATCTCCTA-TTAGTCATAATGACTCTCGGCAACGGATATCTCGGCTCTCGCATCGATGAAGAACGTAGCGAACTGCGATACTTGGTGTGAATTGCAGAATCCCGTGAACCATCGAGTCTTTGAACGCAAGTTGCGCCCGAAGCC----ATTTGGCCGAGGGCACGTTTGCCTGGGTGTCACACATGGCGTTG-CCCCCAG----CCCCCTCGCCCC--GAAAYGGGCGGGC-GGTGCTCGGGCGCGTACGTTGGCCTCCCGTGAYGATCCCGTCCCGGCTGGCCCAAAATCGAGCGTCGG-AGCGATTAGCACCACGGCATTCGGTGGTTG----GACCCCAATGA-TCAGTG-CCG-CGC-GCGCCGCCCGTGCAGAC-GCTC--CGAATCTACTCCTTACC-AAC
paucisetaKT630929                                                                                    TCG-ATCCTGCCCAGCAGAA--CGA-CCAGAGAACCG-GTAAAAAACTCGAT-GGG--GACGGCGAGTTCCGCTGGCCGTCCC--TCGATGC-CGCGAATC---GCG----CGGGCGCCGC-TGG------CGCCCGCGCGT-CT-GCGTCGGCAGCACAACGAACCCCGGCGCGGAACGCGCCAAGGAACTC-GAAC-AAGAGTGCGACGCTCCCGCCGCCCCGGACACG--GTGCGCGCGCGGGAAGCTGTGCAATCTCCTA-TTAGTCATAACGACTCTCGGCAACGGATATCTCGGCTCTCGCATCGATGAAGAACGTAGCGAACTGCGATACTTGGTGTGAATTGCAGAATCCCGTGAACCATCGAGTCTTTGAACGCAAGTTGCGCCCGAAGCC----ATTTGGCCGAGGGCACGTTTGCCTGGGTGTCACACATGGCGTTG-CCCCCAG----CCCCCTCGCCTC--GAAACGGGCGGGC-GGTGCTCGGGCGCGTACGTTGGCCTCCCGTGACGATCCCGTCCCGGCTGGCCCAAAATCGAGCGTCGG-AGCGATTAGCACCACGGCATTCGGTGGTTG----GACCCCAATGA-TCAGTG-CCG-CGC-GCGCCGCCCGTGCAGAC-GCTC--CGAATCTACTCCTTACC-AAC
arafuricaKT630903                                                                                    TCGAATCCTGCCCAGCAGAA--CGA-CCAGAGAACCG-GTAAAAAACTCGAT-GGG--GACGGCGAGCTCCGCTGGCCGTCCC--TCGATGC-CGCGAATC---GCG----CGGGCGCCGC-TGG------CGCCCGCGCGT-CT-GCGTCGGCAGCACAACGAACCCCGGCGCGGAACGCGCCAAGGAACTC-GAAC-AAGAGTGCGACGCTCCCGCCGCCCCGGACACG--GTGCGCGCGCGGGATGCTGTGCAATCTCCTA-TTAGTCATAACGACTCTCGGCAACGGATATCTCGGCTCTCGCATCGATGAAGAACGTAGCGAACTGCGATACTTGGTGTGAATTGCAGAATCCCGTGAACCATCGAGTCTTTGAACGCAAGTTGCGCCCGAAGCC----ATTTGGCCGAGGGCACGTTTGCCTGGGTGTCACACATGGCGTTG-CCCCCAG----CCCCCTCGCCCC--GAAACGGGCGGGC-GGTGCTCGGGCGCGTAAGTTGGCCTCCCGTGACGATCCCGTCCCGGCTGGCCCAAAATCGAGCGTCGG-AGCGATTAGCACCACGGCATTCGGTGGTTG----GACCCCAATGA-TCAGTG-CCG-CGC-GCGCCGCCCGTGCAGAC-GCTC--CGAATCTACTCCTTACC-AAC
polysciadiaKT630932                                                                                  TCGAATCCTGCCCAGCAGAA--CGA-CCAGAGAACCG-GTAAAAAACTCGAT-GGG--GACGGCGAGCTCCGCTGGCCGTCCC--TCGATGC-CGCGAATC---GCG----CGGGCGCCGC-TGG------CGCCCGCGCGT-CT-GCGTCGGCAGCACAACGAACCCCGGCGCGGAACGCGCCAAGGAACTC-GAAC-AAGAGTGCGACGCTCCCGCCGCCCCGGACACG--GTGCGCGCGCGGGATGCTGTGCAATCTCCTA-TTAGTCATAACGACTCTCGGCAACGGATATCTCGGCTCTCGCATCGATGAAGAACGTAGCGAACTGCGATACTTGGTGTGAATTGCAGAATCCCGTGAACCATCGAGTCTTTGAACGCAAGTTGCGCCCGAAGCC----ATTTGSCCGAGGGCACGTTTGCCTGGGTGTCACACATGGCGTTG-CCCCCAG----CCCCCTCGCCCC--GAAACGGGCGGGC-GGTGCTCGGGCGCGTAAGTTGGCCTCCCGTGACGATCCCGTCCCGGCTGGCCCAAAATCGAGCGTCGG-AGCGATTAGCACCACGGCATTCGGTGGTTG----GACCCCAATGA-TCAGTG-CCG-CGC-GCGCCGCCCGTGCAGAC-GCTC--CGAATCTACTCCTTACC-AAC
StockwelliaAF058452                                                                                  TCGAATCCTGCCCAGCAGAA--CGA-CCAGAGAACCG-GTAACAAACTCAAT-GGG--GACGGCGGGCTTCGCCCGACGTCCC--TCGACGC-CGAGGACG---GCT----CCGGC---------------------------CTTCCTTCGGCGGCACAACGAACCCCGGCGCGGAATGCGCCAAGGAACTT-GAAC-ACGAGTGCGATGCTCCCGCCGCCCCGGACACGGCGCGCGCGCGCGGGATGCCATGCAAACTCCCA-TTAGTCATAACGACTCTCGGCAACGGATATCTCGGCTCTCGCATCGATGAAGAACGTAGCGAACTGCGATACTTGGTGTGAATTGCAGAATCCCGTGAACCATCGAGTCTTTGAACGCAAGTTGCGCCCGAAGCC----ATTTGGCGGAGGGCACGTTTGCCTGGGTGTCACACATGGCGTTG-CCCCTAG-----CCCCTCGCCCC--CAAGGGGGCGGGC-GGGGCTCGGGCGCGTACGTTGGCCTCCCGCGACGACCTCGTCCCGGTTGGCCCAAAATCGAGCGTCGG-AGCGATTAGCGCCGCGACATTCGGTGGTTGATGAGACCCCAATGA-TCAATG-CCG-CGC-GCGCCGCCCGTGCACGC-GCTCAGCGAATCTAC-CTTCACC-AAC
StockwelliaAF390445                                                                                  TCGAATCCTGCCCAGCAGAA--CGA-CCAGAGAACCG-GTAACAAACTCAAT-GGG--GACGGCGGGCTTCGCCCGACGTCCC--TCGACGC-CGAGGACG---GCT----CCGGC---------------------------CTTCCTTCGGCGGCACAACGAACCCCGGCGCGGAATGCGCCAAGGAACTT-GAAC-ACGAGTGCGATGCTCCCGCCGCCCCGGACACGGCGCGCGCGCGCGGGATGCCATGCAAACTCCCA-TTAGTCATAACGACTCTCGGCAACGGATATCTCGGCTCTCGCATCGATGAAGAACGTAGCGAACTGCGATACTTGGTGTGAATTGCAGAATCCCGTGAACCATCGAGTCTTTGAACGCAAGTTGCGCCCGAAGCC----ATTTGGCGGAGGGCACGTTTGCCTGGGTGTCACACATGGCGTTG-CCCCTAG-----CCCCTCGCCCC--CAAGGGGGCGGGC-GGGGCTCGGGCGCGTACGTTGGCCTCCCGCGACGACCTCGTCCCGGTTGGCCCAAAATCGAGCGTCGG-AGCGATTAGCGCCGCGACATTCGGTGGTTGATGAGACCCCAATGA-TCAATG-CCG-CGC-GCGCCGCCCGTGCACGC-GCTCAGCGAATCTAC-CTTCACC-AAC
EucalyptopsisAF190354                                                                                TCGTATCCTGCCTAGCAGAA--CGA-CTAGAGAACCA-GTCACAAACTCAAC-GGG--GACAGCGGGCTTCGCCAGATGTCCC--TCGACGC-CGAGGACG---GCT----CGGGCGCCCT--GA-------GCGCTCGAGC-CTTGATTCGGAGGCACAACGAACCTCGGCGCAGAATGCGCCAAGGAACTT-GAAC-ACGAGTGCGATGCTCCCGCCGCCCCAGACATG--GTGCGCGCGCGGGATGCCATGCAATCTCCCA-TTAGTCATAACGACTCTCGGCAACGGATATCTCGGCTCTCGCATCGATGAAGAACGTAGCGAACTGCGATACTTGGTGTGAATTGCAGAATCCCGTGAACCATCGAGTCTTTGAACGCAAGTTGCGCCCGAAGCC----ATTTGGCGGAGGGCACGTTTACCTGGGTGTCACACATGGCGTTG-CCCCTAG-----CCCCTCGCCCC-TCAAGGGGATGGGT-GGGATTCGGGCCTGTACTTTGGCCTCCCACGACGACCTAGTCCCGGTTGGCCCAAAATCGAGCGTTGG-AGCGATTACCGCCGC-ACATTCAGTGGTTGATGAAACCCCAATGA-TCAATG-TCG-CGC-GTGCCGCTCATGCACTC-GCTCAGCGAATCTAC-CTTTACC-AAC
AllosyncarpaAF058453                                                                                 TCGAATCCTGCCTAGCAGAA--GGA-CCAGAGAACCA-GTAACAAATTCAAT-GGG--GACGGGGGGCATCGCCCATCGTCCY--TCGACGC-TGAGGACG---GCT----CTGGCGCCCC--GA-------GCGCTCGAGC-TTTTCTTGGGCGGCACAACGAACCCCGGCGCGGAATGCGCCAAGGAACTT-GAAC-ACGAGTGGGATGTTCCCGCCGCCCCAGACATG--GTGCGCGCGCGGGATGCCATGCAATCTCATA-TTAGTCATAACGACTCTCGGCAACGGATATCTCGGCTCTCGCATCGATGAAGAACGTAGCGAACTGCGATACTTGGTGTGAATTGCAGAATCCCGTGAACCATCGAGTCTTTGAACGCAAGTTGCGCCCGAAGCC----ATTTGGCAGAGGGCACGTTTGCCTGGGTGTCACACATGGCGTTG-CCCCTAA-----CCCCTCGCCCT--CAACGGGGCGGGG-AGGACTTGGGCGCGTACGTTGGCCTCCCGCGACGACCTCGTCCCGGTTGGCCCAAAATCGAGCGTTGG-AGCGATTAGCGCCACGACATTCGGTGGTTGATGAGACCCCAGTGA-TCAATG-TCG-CGC-GCGCCGCTCGTGCGCAC-GCTCCGCGAATCTAC-CTTTACC-AAC
AllosyncarpaAF190353                                                                                 TCGAATCCTGCCTAGCAGAA--CGA-CCAGAGAACCA-GTAACAAACTCAAT-GGG--GACGGCGGGCATCGCCCATCGTCCC--TCGACGC-TGAGGACG---GCT----CTGGCGCCCC--GA-------GCGCTCGAGC-TTTTCTTCGGCGGCACAACGAACCCCGGCGCGGAATGCGCCAAGGAACTT-GAAC-ACGAGTGCGATGCTCCCGCCGCCCCAGACATG--GTGCGCGCGCGGGATGCCATGCAATCTCATA-TTAGTCATAACGACTCTCGGCAACGGATATCTCGGCTCTCGCATCGATGAAGAACGTAGCGAACTGCGATACTTGGTGTGAATTGCAGAATCCCGTGAACCATCGAGTCTTTGAACGCAAGTTGCGCCCGAAGCC----ATTTGGCAGAGGGCACGTTTGCCTGGGTGTCACACATGGCGTTG-CCCCTAA-----CCCCTCGCCCT--CAACGGGGCGGGG-AGGACTTGGGCGCGTACGTTGGCCTCCCGCGACGACCTCGTCCCGGTTGGCCCAAAATCGAGCGTTGG-AGCGATTAGCGCCACGACATTCGGTGGTTGATGAGACCCCAGTGA-TCAATG-TCG-TGC-GCGCCGCTCGTGCGCAC-GCTCCGCGAATCTAC-CTTTACC-AAC
AllosyncarpiaAF390446                                                                                TCGAATCCTGCCTAGCAGAA--CGA-CCAGAGAACCA-GTAACAAACTCAAT-GGG--GACGGCGGGCATCGCCCATCGTTCC--TCGACGC-TGAGGACG---GCT----CTGGCGCCCC--GA-------GCGCTCGAGC-TTTTCTTCGGCGGCACAACGAACCCCGGCGCGGAATGCGCCAAGGAACTT-GAAC-ACGAGTGCGATGCTCCCGCCGCCCCAGACATG--GTGCGCGCGCGGGATGCCATGCAATCTCATA-TTAGTCATAACGACTCTCGGCAACGGATATCTCGGCTCTCGCATCGATGAAGAACGTAGCGAACTGCGATACTTGGTGTGAATTGCAGAATCCCGTGAACCATCGAGTCTTTGAACGCAAGTTGCGCCCGAAGCC----ATTTGGCAGAGGGCACGTTTGCCTGGGTGTCACACATGGCGTTG-CCCCTAA-----CCCCTCGCCCT--CAACGGGGCGGGG-AGGACTTGGGCGCGTACGTTGGCCTCCCGCGACGACCTCGTCCCGGTTGGCCCAAAATCGAGCGTTGG-AGCGATTAGCGCCACGGCATTCGGTGGTTGATGAGACCCCAGTGA-TCAATG-TCG-TGC-GCGCCGCTCGTGCGCAC-GCTCCGCGAATCTAC-CTTTACC-AAC
greenianaKT630925                                                                                    TCGAATCCTGCCCAGCAGAA--CGA-CCAGAGAACCG-GTAAAAAATTCAATGGGG--GAAGGCCGGCTCCGCTGGTCGTCCC--TCGACGC-CGGGGATC---TCG----CGGGCGCCCTCTGG-------GCGGTCGAGC-CC-TCCCCGGCGGCACAACGAACCAMGGCGCGGAACGCGCCAAGGAACTC-GAAC-AAGAGTGCGACGCTCCCGCCGCCCCGGACACG--GCGCGTGCGCGGGATGCCGTGCAATCTCCTA-TTAGTCATAACGACTCTCGGCAACGGATATCTCGGCTCTCGCATCGATGAAGAACGTAGCGAACTGCGATACTTGGTGTGAATTGCAGAATCCCGTGAACCATCGAGTCTTTGAACGCAAGTTGCGCCCGAAGCC----ATTCGGCCGAGGGCACGTTTGCCTGGGTGTCACACATGSCGTTG-CCCCCAG----CCCCCTCGCCCC--GAATCGGGCGGGC-GGGGCTCGGGCGCGTACGTTGGCCTCCCGCGACGATCCCGTCCCGGTTGGCCCAAAATCGAGCGTCGG-AGCGATTAGCACCACGGCATTCGGTGGTTG----GACCCCAATGA-TCAGTG-CCT-CG--ACGCCGCCCGTGCAGAC-GCTC--CGAATCTACTCATTACC-AAC
dampieriGQ366359                                                                                     --GAATCCTGCCCAGCAGAA--CGA-CCAGAGAACCG-GTAAAAAATTCGAT-GGG--GAAGGCCGGCTTCGCTGGCTGTCCT--CCGACGC-CGGGGATC---GCG----CGGGCGCCCTCTGG-------GCGGTCGAGC-CC-TCCCCGGCGGCACAACGAACCCCGGCGCGGAACGCGCCAAGGAACTC-GAAC-AAGAGTGCGACGCTCCCGCCGCCCCGGACACG--GCGCGCGCGCGGGATGCCGTGCAATCTCCTA-TTAGTCATAACGACTCTCGGCAACGGATATCTCGGCTCTCGCATCGATGAAGAACGTAGCGAACTGCGATACTTGGTGTGAATTGCAGAATCCCGTGAACCATCGAGTCTTTGAACGCAAGTTGCGCCCGAAGCC----ATTCGGCYGAGGGCACGTTTGCCTGGGTGTCACACATGGCGTTG-CCCCCAG----CCCCCTCGCCCC--GAATCGGGCGGGC-GGGGCTCGGGCGCGTACGTTGGCCTCCCGCGACGATCCCGTCCCGGTTGGCCCAAAATCGAGCGTCGG-AGCGATTAGCACCACGGCATTCGGTGGTTG----GACCCCAATGA-TCAGTG-CCGTCS--GCGTCGCCCGTGCAGAC-GCTC--CGAATCTACTCATTACC-AA-
ptychoKT630933                                                                                       TCGAATCCTGCCCAGCAGAA--CGA-CCAGAGAACCG-GTAAAAAATTCAAT-GGG--GAAGGCCGGCTTCGCTAGCCGTCCC--TCGACGC-CGGGGATC---GCG----CGGGCGCCCTCTGG-------GCGGTCGAGC-CC-TCCTCGGCGGCACAACGAATCCCGGCGCGGAACGCGCCAAGGAACTC-GAAC-AAGAGTGCGACGCTCCCGCCGCCCCGGACACG--GCGCGCGCGCGGGATGCCGTGCAATCTCCTA-TTAGTCATAACGACTCTCGGCAACGGATATCTCGGCTCTCGCATCGATGAAGAACGTAGCGAACTGCGATACTTGGTGTGAATTGCAGAATCCCGTGAACCATCGAGTCTTTGAACGCAAGTTGCGCCCGAAGCTGAAGATTCGGCCGAGGGCACGTTTGCCTGGGTGTCACACATGGCGTTG-CCCCCAG----CCCCCTCGCCCC--GAATCGGGCGAGC-GGGACTCGGGCGCGTACGTTGGCCTCCCGCGACGATCCCGTCCCGGTTGGCCCAAAATCGAGCGTCGG-AGCGATTAGCACCACGGCATTCGGTGGTTG----GACCCCAATGA-TCAGTG-CCGTCG--GCGCCGCCCGTGCAGAC-GCTC--CGAATCTACTCATTACC-AAC
cadophoraGQ366356                                                                                    TCGAATCCTGCCCAGCAGAA--CGA-CCAGAGAACCG-GTGAAAAATTCGAT-GGG--GAAGGCCGGCTCCGCTGGCCGTCCC--TCGACGT-CGGGGATC---GCG----CGGGCGCCCTCTGG-------GCGGCCGAGC-CC-TCCTCGGCGGCACAACGAACCCCGGCGCGGAACGCGCCAAGGAACTC-GAACAAAGAGTGCGACGCTCCCGCCGCCCCGGACACG--GCGCGCGCGCGGGATGCCGTGCAATCTCCTA-TTAGTCATAACGACTCTCGGCAACGGATATCTCGGCTCTCGCATCGATGAAGAACGTAGCGAACTGCGATACTTGGTGTGAATTGCAGAATCCCGTGAACCATCGAGTCTTTGAACGCAAGTTGCGCCCGAAGCC----ATTCGGCCGAGGGCACGTTTGCCTGGGTGTCACACATGGCGTTG-CCCCCAG----CCCCCTCGCCTC--GAATCGGGCGGGC-GGGGCTCGGGCGCGTACGTTGGCCTCCCGCGACGATCCCGTCCCGGTTGGCCCAAAATCGAGCGTCGG-AGCGATTAGCACCACGGCATTCGGTGGTTG----GACCCCAATGA-TCAGTG-CCGTCG--GCGCCGCCCGTGCGGAC-GCTC--CGAATCTACTCATTACC-AAC
cadophoraKT630907                                                                                    TCGAATCCTGCCCAGCAGAA--CGA-CCAGAGAACCG-GTGAAAAATTCGAT-GGG--GAAGGCCGGCTCCGCTGGCCGTCCC--TCGACGT-CGGGGATT---GCG----CGGGCGCCCTTTGG-------GCGGCCGAGC-CC-TCCTCGGCGGCACAACGAACCCCGGCGCGGAACGCGCCAAGGAACTC-GAACAAAGAGTGCGACGCTCCCGCCGCCCCGGACACG--GCGCGCGCGCGGGATGCCGTGCAATCTCCTA-TTAGTCATAACGACTCTCGGCAACGGATATCTCGGCTCTCGCATCGATGAAGAACGTAGCGAACTGCGATACTTGGTGTGAATTGCAGAATCCCGTGAACCATCGAGTCTTTGAACGCAAGTTGCGCCCGAAGCC----ATTCGGCCGAGGGCACGTTTGCCTGGGTGTCACACATGGCGTTG-CCCCCAG----CCCCCTCGCCTC--GAATCGGGCGGGC-GGGGCTCGGGCGCGTACGTTGGCCTCCCGTGACGATCCCGTCCCGGTTGGCCCAAAATCGAGCGTCGG-AGCGATTAGCACCACGGCATTCGGTGGTTG----GACCCCAATGA-TCAGTG-CCGTCG--GCGCCGCCCGTGCGGAC-GCTC--CGAATCTACTCATTACC-AAC
plenaKT630931                                                                                        TCG-ATCCTGCCCAGCGGAA--TGA-CCAGAGAACCG-GTAAAAAATTCGATGGGG--GAAGGCCGGCTCCGCTGGTCGTCCC--TCGACGC-CGGGGATC---GCG----CGGGCGCCTCTGGG--------CGGTCGAGC-CC-TCCCCGGC-GCACAACGAACCCCGGCGCGGAACGCGCCAAGGAACTC-GAAC-AAGAGTGCGACGCTCCCGCCGCCCCGGACACG--GCGCGCGCGCGGGATGCCGTGCAATCTCCTA-TTAGTCATAACGACTCTCGGCAACGGATATCTCGGCTCTCGCATCGATGAAGAACGTAGCGAACTGCGATACTTGGTGTGAATTGCAGAATCCCGTGAACCATCGAGTCTTTGAACGCAAGTTGCGCCCGAAGCC----ATTCGGCCGAGGGCACGTTTGCCTGGGTGTCACACATGGCGTTG-CCCCCAG----CCCCCTCGCCCC--GAATCGGGCGGGC-GGGGCTCGGGCGCGTACGTTGGCCTCCCGCGACGATCCCGTCCCGGTTGGCCCAAAATCGAGCGTCGG-AGCGATTAGCACCACGGCATTCGGTGGTTG----GACCCCAATGA-TCAGTA--CGTCG--GCGCCGCCCGTTCAGAC-GCTC--CGAATCTACTCA---------
ficifoliaAF058460                                                                                    TCGAATCCTGCCCAGCAGAA--CGA-CCAGAGAACCG-GTAAAAAATTCAATGGGG--GAAGGCCGGCTCCGCTGGCCGTCCC--TCGACGC-CGGGGATC---GCG----CGGGCGCCCTCTGG-------GCGGCCGAGC-CC-TCCTCGGCGGCACAACGAACCCCGGCGCGGAACGCGCCAAGGAACTC-GAAC-AAGAGTGCGACGCTCCCGCCGCCCCGGACACG--GCGCGCGCGCGGGATGCCGTGCAATCTCCTA-TTAGTCATAACGACTCTCGGCAACGGATATCTCGGCTCTCGCATCGATGAAGAACGTAGCGAACTGCGATACTTGGTGTGAATTGCAGAATCCCGTGAACCATCGAGTCTTTGAACGCAAGTTGCGCCCGAAGCC----ATTTGGCCGAGGGCACGTTTGCCTGGGTGTCACACATGGCGTTG-CCCCCAG----CCCCCTCGCCCC--GAATCGGGCGGGC-GGGGCTCGGGCGCGTACGTTGGCCTCCCGCGACGATCCCGTCCCGGTTGGCCCAAAATCGAGCGTCGG-AGCGATTAGCACCACGGCATTCGGTGGTTG----GACCCCAATGA-TCAGTG-CCGTCGT-GCGCCGCCCGTGCACAC-GCTC--GGAATCTACTCATTACTTWAC
ligansGQ366368                                                                                       TCGAATCCTGCCCAGCRGAA--CGA-CCAGAGAACCG-GTAAAAAATTCGATGGGG--GAAGGCCGGCTCCGCTGGCCGTCCC--TCGACGC-CTGGGATC---GWG----CGGGCGCCCTCTGG-------GCGGCCAAGC-CC-TCCCTGGCGGCACAACGAACCCCGGCGCGGAACGCGCCAAGGAACTC-AAAC-AAGAGTGCGACGCTCCCGCCGCCCCGGACACG--GCGCGCGCGCGGGATGCCGTGCAATCTCCTA-TTAGTCATAACGACTCTCGGCAACGGATATCTCGGCTCTCGCATCGATGAAGAACGTAGCGAACTGCGATACTTGGTGTGAATTGCAGAATCCCGTGAACCATCGAGTCTTTGAACGCAAGTTGCGCCCGAAGCC----ATTCGGCCGAGGGCACGTTTGCCTGGGTGTCACACATGGCGTTG-CCCCCAG----CCCCCTCGCCCC--GAATCGGGCGGGC-GGGGCTCGGGCGCGTACGTTGGCCTCCCGCGACGATCCCGTCCCGGTTGGCCCAAAATCGAGCGTCGG-AGCGATTAGCACCACGGCATTCGGTGGTTG----GACCCCAATGA-TCAGTG-CCGTCG--GCGCCGCCCGTGCASAC-GCTC--CGAATCTACTCATTACC-AAC
dunlopianaKT630917                                                                                   TCGAATCCTGCCCAGCAGAA--CGA-CCAGAGAACCG-GTAAAAAATTCGAT-GGG--GAAGGCTGGCTCCGCTGGTCGTCCC--TCGACGC-CTGGGATC---GCG----CGGGCGCCCTCTGG-------GCGGCCGAGC-CC-TCCTCGGCGGCACAACGAACCCCGGCGCGGAACGCGCCAAGGAACTC-GAAC-AAGAGTGCGACGCTCCCGCCGCCCCGGACACG--GCGCGCGCGCGGGATGCCGTGCAATCTCCTA-TTAGTCATAACGACTCTCGGCAACGGATATCTCGGCTCTCGCATCGATGAAGAACGTAGCGAACTGCGATACTTGGTGTGAATTGCAGAATCCCGTGAACCATCGAGTCTTTGAACGCAAGTTGCGCCCGAAGCC----ATTCGGCCGAGGGCACGTTTGCCTGGGTGTCACACATGGCGTTG-CCCCCAG----CCCCCTCGCCCC--GAATCGGGCGGGC-GGGGCTCGGGCGCGTACGTTGGCCTCCCGTGACGATCCCGTCCCGGTTGGCCCAAAATCGAGCGTCGG-AGCGATTAGCACCACGGCATTCGGTGGTTG----GACCCCAATGA-TCAGTG-CCGTCG--GCGCCGCCCGTGCAGAT-GCTC--CGAATCTACTCATTACC-AAC
hendersoniiGQ366365                                                                                  TCGAATCTTGCCCAGCAGAA--CGA-CCAGAGAACCG-GTAAAAAATTCAATGGGG--GAAGGCCGGCTCCGCTGGCCGTCCC--TCGACGC-YGGGGATC---GCG----CGGGCGCCCTCTGG-------GCGGTCGAGC-CC-TCCCTGGCGGCACAACGAACCCCGGCGCGGAACGCGCCAAGGAACTC-GAAC-AAGAGTGCGACGCTCCCGCCGCCCCGGACACG--GCGCGCGCGCGGGATGCCGTGCAATCTCCTA-TTAGTCATAACGACTCTCGGCAACGGATATCTCGGCTCTCGCATCGATGAAGAACGTAGCGAACTGCGATACTTGGTGTGAATTGCAGAATCCCGTGAACCATCGAGTCTTTGAACGCAAGTTGCGCCCGAAGCC----ATTCGGCCGAGGGCACGTTTGCCTGGGTGTCACACATGGCGTTG-CCCCCAG----CCCCCTCGCCTC--GAATCGGGCGGGC-GGGGCTCGGGCGCGTACGTTGGCCTCCCGCGACGATCCCGTCCCGGTTGGCCCAAAATCGAGCGTCGG-AGCGATTAGCACCACGGCATTCGGTGGTTG----GACCCCAATGA-TCAGTG-CCGTCG--GCGCCGCCCGTGCAGAC-GCTC--CGAATCTACTCATTACC-AAC
intermediaAF390454                                                                                   TCGAATCCTGCCCAGCAGAA--CGA-CCAGAGAACCG-GTAAAAAATTCAATGGGG--GAAGGCCGGCTCCGCTGGCCGTCCC--TCGACGT-TGGGGATC---GCG----CGGGCGCCCTCTGG-------GCGGTCGAGC-CC-TCCCTGGCGGCACAACGAACCCCGGCGCGGAACGCGCCAAGGAACTC-GAAC-AAGAGTGCGACGCTCCCGCCGCCCCGGACACG--GCGCGCGTGCGGGATGCCGTGCAATCTCCTA-TTAGTCATAACGACTCTCGGCAACGGATATCTCGGCTCTCGCATCGATGAAGAACGTAGCGAACTGCGATACTTGGTGTGAATTGCAGAATCCCGTGAACCATCGAGTCTTTGAACGCAAGTTGCGCCCGAAGCC----ATTCGGCCGAGGGCACGTTTGCCTGGGTGTCACACATGGCGTTG-CCCCCAG----CCCCCTCGCCTC--GAATCGGGCGGGC-GGGGCTCGGGCGCGTACGTTGGCCTCCCGCGACGATCCCGTCCCGGTTGGCCCAAAATCGAGCGTCGG-AGCGATTAGCACCACGGCATTCGGTGGTTG----GACCCCAATGA-TCAGTG-CCGTCG--GCGCCGCTCGTGCAGAC-GCTC--CGAATCTACTCATTACC-AAC
intermediaKT630928                                                                                   TCGAATCCTGCCCAGCAGAA--CGA-CCAGAGAACCG-GTAAAAAATTCAATGGGG--GAAGGCCGGCTCCGCTGGCCGTCCC--TCGACGT-TGGGGATC---GCG----CGGGCGCCCTCTGG-------GCGGTCGAGC-CC-TCCCTGGCGGCACAACGAACCCCGGCGCGGAACGCGCCAAGGAACTC-GAAC-AAGAGTGCGACGCTCCCGCCGCCCCGGACACG--GCGCGCGTGCGGGATGCCGTGCAATCTCCTA-TTAGTCATAACGACTCTCGGCAACGGATATCTCGGCTCTCGCATCGATGAAGAACGTAGCGAACTGCGATACTTGGTGTGAATTGCAGAATCCCGTGAACCATCGAGTCTTTGAACGCAAGTTGCGCCCGAAGCC----ATTCGGCCGAGGGCACGTTTGCCTGGGTGTCACACATGGCGTTG-CCCCCAG----CCCCCTCGCCTC--GAATCGGGCGGGC-GGGGCTCGGGCGCGTACGTTGGCCTCCCGCGACGATCCCGTCCCGGTTGGCCCAAAATCGAGCGTCGG-AGCGATTAGCACCACGGCATTCGGTGGTTG----GACCCCAATGA-TCAGTG-CCGTCG--GCGCCGCTCGTGCAGAC-GCTC--CGAATCTACTCATTACC-AAC
clarksonKT630912                                                                                     TCGAATCCTGCCCAGCAGAA--CGA-CCAGAGAACCG-GTAAAAAATTCAATGGGG--GAAGGC-GGCTCCGCTGGCCGTCCC--TCGACGT-TGGGGATC---GCG----CGGGCGCCCTCTGG-------GCGGTCGAGC-CC-TCCCTGGCGGCACAACGAACCCCGGCGCGGAACGCGCCAAGGAACTC-GAAC-AAGAGTGCGACGCTCCCGCCGCCCCGGACACG--GCGCGCGCGCGGGATGCCGTGCAATCTCCTA-TTAGTCATAACGACTCTCGGCAACGGATATCTCGGCTCTCGCATCGATGAAGAACGTAGCGAACTGCGATACTTGGTGTGAATTGCAGAATCCCGTGAACCATCGAGTCTTTGAACGCAAGTTGCGCCCGAAGCC----ATTCGGCCGAGGGCACGTTTGCCTGGGTGTCACACATGGCGTTG-CCCCCAG----CCCCCTCGCCTC--GAATCGGGCGGGC-GGGGCTCGGGCGCGTACGTTGGCCTCCCGCGACGATCCCGTCCCGGTTGGCCCAAAATCGAGCGTCGG-AGCGATTAGCACCACGGCATTCGGTGGTTG----GACCCCAATGA-TCAGTG-CCGTCG--GCGCCGCCCGTGCAGAC-GCTC--CGAATCTACTCATTACC-AAC
trachyphloiaAF390455                                                                                 TCGAATCCTGCCCAGCAGAA--CGA-CCAGAGAACCG-GTAAAAAATTCAATGGGG--GAAGGCCGGCTCCGCTGGCCGTCCC--TCGACGT-TGGGGATC---GCG----CGGGCGCCCTCTGG-------GCGGTCGAGC-CC-TCCCTGGCGGCACAACGAACCCCGGCGCGGAACGCGCCAAGGAACTC-GAAC-AAGAGTGCGACGCTCCCGCCGCCCCGGACACG--GCGCGCGCGCGGGATGCCGTGCAATCTCCTA-TTAGTCATAACGACTCTCGGCAACGGATATCTCGGCTCTCGCATCGATGAAGAACGTAGCGAACTGCGATACTTGGTGTGAATTGCAGAATCCCGTGAACCATCGAGTCTTTGAACGCAAGTTGCGCCCGAAGCC----ATTCGGCCGAGGGCACGTTTGCCTGGGTGTCACACATGGCGTTG-CCCCCAG----CCCCCTCGCCTC--GAATCGGGCGGGC-GGGGCTCGGGCGCGTACGTTGGCCTCCCGCGACGATCCCGTCCCGGTTGGCCCAAAATCGAGCGTCGG-AGCGATTAGCACCACGGCATTCGGTGGTTG----GACCCCAATGA-TCAGTG-CCGTCG--GCGCCGCCCGTGCAGAC-GCTC--CGAATCTACTCATTACC-AAC
AbergianaGQ366350                                                                                    TCGAATCCTGCCCAGCAGAA--CGA-CCAGAGAACCG-GTAAAAAATTCAAT-GGG--GAAGGCCGGCTCCGCTGGCCGTCCC--TCGACGT-CGGGGATC---GCG----CGGGCGCCCTCTGG-------GTGGCCGAGC-CC-TCCCCGGCGGCACAACGAACCCCGGCGCGGAACGCGCCAAGGAACTC-GAAC-AAGAGTGCGACGCTCCCGCCGCCCCGGACACG--GCGCGCGCGTGGGATGCCGTGCAATCTCCTA-TTAGTCATAACGACTCTCGGCAACGGATATCTCGGCTCTCGCATCGATGAAGAACGTAGCGAACTGCGATACTTGGTGTGAATTGCAGAATCCCGTGAACCATCGAGTCTTTGAACGCAAGTTGCGCCCGAAGCC----ATTTGGCCGAGGGCACGTTTGCCTGGGTGTCACACATGGCGTTG-CCCCCAG----CCCCCTCGTCCC--GAATCGGACGGGC-GGGGCTCGGGCGCGTACGTTGGCCTCCCGCGACGATCCCGTCCCGGTTGGCCCAAAATCGAGCGTCGG-AGCGATTAGCACCACGGCATTCGGTGGTTG----GACCCCAATGA-TCAGTG-CCGTCG--GCGCCGCCCGTGCAGAC-GCTC--CGAATCTACTCATTACC-AAC
terminalisGQ366372                                                                                   TCGAATCCTGCCCAGCAGAA--CGA-CCAGAGAACCG-GTAAAAAATTCGATGGGG--GAWGGCCGGYTCCGCTGGCCGTCCC--TCGACGC-CTGGGATC---GCG----CGGGCGGCCTCTGG-------GCGGCCGAGC-CC-TCCCCGGCGGCACAACGAACCCCGGCGCGGAACGCGCCAAGGAACTC-GAAC-AAGAGTGCGACGCTCCCGCCGCCCCGGACACG--GCGCGCGCGCGGGATGCCGTGCAATCTCCTA-TTAGTCATAACGACTCTCGGCAACGGATATCTCGGCTCTCGCATCGATGAAGAACGTAGCGAACTGCGATACTTGGTGTGAATTGCAGAATCCCGTGAACCATCGAGTCTYTGAACGCAAGTTGCGCCCGAAGCC----ATTCGGCCGAGGGCACGTTTGCCTGGGTGTCACACATGGCGTTG-CCCCCAG----CCCCCTCGCCCC--GAATCGGGCGGGC-GGGGCTCGGGCGCGTACGTTGGCCTCCCGCGACGATCCCGTCCCGGTTGGCCCAAAATCGAGCGTCGG-AGCGATTAGCACCACGGCATTCGGTGGTTG----GACCCCAATGA-TCAGTG-CCGTCG--GCGCCGCCCGTGCAGAC-GCTC--CGAATCTACTCATTACC-RAC
ferrugineaKT630921                                                                                   TCGAATCCTGCCCAGCAGAA--CGA-CCAGAGAACCG-GTAAAAAATTCGAT-GGG--GAAGGCCGGCTCCGCTGGCCGTCCT--YCGACGC-CGGGGATY---GCG----CGGGCGCCCTCTGG-------GCGGCCGAGC-CC-TCCCCGGCGGCACAACGAACCCCGGCGCGGAACGCGCCAAGGAACTC-GAAC-AAGAGTGCGACGCTCCCGCCGCCCCGGACACG--GCGCGCGCGCGGGATGCCRTGCAATCTCCTA-TTAGTCATAACGACTCTCGGCAACGGATATCTCGGCTCTCGCATCGATGAAGAACGTAGCGAACTGCGATACTTGGTGTGAATTGCAGAATCCCGTGAACCATCGAGTCTTTGAACGCAAGTTGCGCCCGAAGCC----ATTTGGCCGAGGGCACGTTTGCCTGGGTGTCACACATGGCGTTG-CCCCCAG----CCCCCTCGCCCC--GAATCGGGCGGGC-GGGGCTCGGGCGCGTACGTTGGCCTCCCGCGACGATCCCGTCCCGGTTGGCCCAAAATCGAGCGTCGG-AGCGATTAGCACCACGGCATTCGGTGGTTG----GACCCCAATGA-TCAGTG-CCGTCG--GCGCCGCCCGTGCAGAC-GCTC--CGAATCTACTCATTACC-AAC
deserticolaGQ366361                                                                                  TCGAATCCTGCCCAACAGAA--CGA-CCAGAGAACCG-GTAAAAAATTCGAT-GGG--GAAGGCCGGCTCCGCCGGCCGTCCT--CCGACGC-CGGGGATC---GCG----CGGGCGCCCTCCGG-------GCGGCCGAGC-CC-TCCCCGGCGGCACAACGAACCCCGGCGCGGAACGCGCCAAGGAACTC-GAAC-AAGAGTGCGACGCTCCCGCCGCCCCGGACACG--GCGCGCGCGCGGGATGCCGTGCAATCTCCTA-TTAGTCATAACGACTCTCGGCAACGGATATCTCGGCTCTCGCATCGATGAAGAACGTAGCGAACTGCGATACTTGGTGTGAATTGCAGAATCCCGTGAACCATCGAGTCTTTGAACGCAAGTTGCGCCCGAAGCC----ATTCGGCCGAGGGCACGTTTGCCTGGGTGTCACACATGGCGTTG-CCCCCAG----CCCCCTCGCCCC--GAATCGGGCGGGC-GGGGCTCGGGCGCGTACGTTGGCCTCCCGCGACGATCCCGTCCCGGTTGGCCCAAAATCGAGCGTCGG-AGCGATTAGCACCACGGCATTCGGTGGTTG----GACCCCAATGA-TCAGTGCCCGTCG--GCGCCGCCCGTGCAGAC-GCTC--CGAATCTACTCATTACC-AAC
erythrophloiaKT630919                                                                                TCGAATCCTGCCCAGCAGAA--CGA-CCAGAGAACCG-GTAAAAAATTCGATGGGG--GAAGGCCGGCTCCGCTGGCCGTCCC--TCGACGC-CGGGTATC---GAG----CGGGCGCCCTCTGG-------GCGGCCGAGC-CC-TCCCCGGCGGCACAACGAACCCCGGCGCGGAACGCGCCAAGGAACTC-GAAC-AAGAGTGCGACGCTCCCGCCGCCCCGGACACG--GCGCGCGCGCGGGATGCCGTGCAATCTCCTA-TTAKTCATAACGACTCTCGKCAACGGATATCTCGGCTCTCGCATCGATGAAGAACGTAGCGAACTGCGATACTTGGTGTGAATTGCAGAATCCCGTGAACCATCGAGTCTTTGAACKCAAGTTGCGCCCGAAGCC----ATTCGGCCGAGGGCACGTTTGCCTGGGTGTCACACATGGCGTTG-CCCCCAG----CCCCCTCGCCCC--GAATCGGGCGGGC-GGGGCTCGGGCGCGTACGTTGGCCTCCCGCGACGATCCCGTCCCGGTTGGCCCAAAATCGAGCGTCGG-AGCGATTAGCACCACGGCATTCGGTGGTTG----GACCCCAATGA-TCAGTG-CCGTCG--GCGCCGCCCGTGCAGAC-GCTC--CGAATCTACTCATTACC-AAC
ChippenKT630911                                                                                      TCG-ATCCTGCCCAGCAGAA--CGA-CCAGAGAACCG-GTAAAAAATTCGAT-GGA--GAAGGCCGGCTCCGCTGGCCGTCCC--TCGACGC-CTGGGATC---GCG----CGGGCGCCCTCTGG-------GCGGCCGAGC-CC-TCCCCGGCGGCACAACGAACCCCGGCGCGGAACGCGCCAAGGAACTC-GAAC-AAGAGTGCGACGCTCCCGCCGCCCCGGACACG--GCGCGCGCGCGGGATGCCGTGCAATCTCCTA-TTAGTCATAACGACTCTCGGCAACGGATATCTCGGCTCTCGCATCGATGAAGAACGTAGCGAACTGCGATACTTGGTGTGAATTGCAGAATCCCGTGAACCATCGAGTCTTTGAACGCAAGTTGCGCCCGAAGCC----ATTCGGCCGAGGGCACGTTTGCCTGGGTGTCACACATGGCGTTG-CCCCTAG----CCCCCTCGCCCC--GAATCGGGCGGGC-GGGGCTCGGGCGCGTACGTTGGCCTCCCGCGACGATCCCGTCCCGGTTGGCCCAAAATCGAGCGTCGG-AGCGATTAGCACCACGACATTCGGTGGTTG----GACCCCAATGA-TCAGTG-CCGTCG--GYGCCGCCCGTGCAGAC-GCTC--CGAATCTACTCATTACC-AAC
calophyllaAF390460                                                                                   TCGAATCCTGCCCAGCAGAA--CGA-CCAGAGAACCG-GTAAAAAATTCAAT-GGG--GAAGGCCGGCTCCGCTGGCCGTCCC--TCGACGC-CGGGGATC---GCG----CGGGCGCCCTCTGG-------GCGGCCGARC-CC-TCCTCGGCGGCACAACGAACCCCGGCGCGGAACGCGCCAAGGAACTC-GAAC-AAGAGTGCGACGCTCCCGCCGCCCCGGACACG--GCGCGCGCGCGGGATGCCGTGCAATCTCCTA-TTAGTCATAACGACTCTCGGCAACGGATATCTCGGCTCTCGCATCGATGAAGAACGTAGCGAACTGCGATACTTGGTGTGAATTGCAGAATCCCGTGAACCATCGAGTCTTTGAACGCAAGTTGCGCCCGAAGCC----ATTTGGCCGAGGGCACGTTTGCCTGGGTGTCACACATGGCGTTG-CCCCCAG----CCCCCTCGCCCC--GAATCGGGCGGGC-GGGGCTCGGGCGCGTACGTTGGCCTCCCGCGACGATCCCGTCCCGGTTGGCCCAAAATCGAGCGTCGG-AGCGATTAGCACCACGGCATTCGGTGGTTG----GACCCCAATGA-TCAGTG-CCGTCG--GCGCCGCTCGTGCAGAC-GCTC--CGAATCTACTCATTACC-AAC
haematoxylonKT630926                                                                                 TCGAATCCTGCCCAGCAGAA--CGA-CCAGAGAACCG-GTAAAAAATTCAAT-GGG--GAAGGCCGGCTCCGCTGGCCGTCCC--TCGACGC-CGGGGATC---GCG----CGGGCGCCCTCTGG-------GCGGCCGAGC-CC-TCCTCGGCGGCACAACGAACCCCGGCGCGGAACGCGCCAAGGAACTC-GAAC-AAGAGTGCGACGCTCCCGCCGCCCCGGACACG--GCGCGCGCGCGGGATGCCGTGCAATCTCCTA-TTAGTCATAACGACTCTCGGCAACGGATATCTCGGCTCTCGCATCGATGAAGAACGTAGCGAACTGCGATACTTGGTGTGAATTGCAGAATCCCGTGAACCATCGAGTCTTTGAACGCAAGTTGCGCCCGAAGCC----ATTTGGCCGAGGGCACGTTTGCCTGGGTGTCACACATGGCGTTG-CCCCCAG----CCCCCTCGCCCC--GAATCGGGCGGGC-GGGGCTCGGGCGCGTACGTTGGCCTCCCGCGACGATCCCGTCCCGGTTGGCCCAAAATCGAGCGTCGG-AGCGATTAGCACCACGGCATTCGGTGGTA-----GACCCCAATGA-TCAGTG-CCGTCGCGGCGCCGCTCGTGCAGAC-GCTC--CGAATCTACTCATTACC-AAC
collinaGQ366358                                                                                      TCGAATCCTGCCCAGCAGAA--CGA-CCAGAGAACTG-GTAAAAAATTCGATGGGG--GAAGGCCGGCTCCGTTGGCCGTCCC--TCGACGC-CGGGGATC---GCG----CGGGCGCCCTCTGG-------GCGGCCGAGC-CC-TCCTCGGCGGCACAACGAACCCCGGCGCGGAACGCGCCAAGGAACTC-GAAC-AAGAGTGCGACGCTCCCGCCGCCCCGGACACG--GCGCGCGCGCGGGATGCCGTGCAATCTCCTA-TTAGTCATAACGACTCTCGGCAACGGATATCTCGGCTCTCGCATCGATGAAGAACGTAGCGAACTGCGATACTTGGTGTGAATTGCAGAATCCCGTGAACCATCGAGTCTTTGAACGCAAGTTGCGCCCGAAGCC----ATTCGGCCGAGGGCACGTTTGCCTGGGTGTCACACATGGCGTTG-CCCCCAG----CCCCCTCGCCCC--GAATCGGGCGGGC-GGGGCTCGGGCGCGTACGTTGGCCTCCCGCGACGATCCCGTCCCGGTTGGCCCAAAATCGAGCGTCGG-AGCGATTAGCACCACGGCATTCGGTGGTTG----GACCCCAATGA-TCAGTG-CCGTCG--GTGCCGCCCGTGCAGAC-GCTC--CGAATCTACTCATTACC-AAC
collinaKT630913                                                                                      TCGAATCCTGCCCAGCAGAA--CGA-CCAGAGAACTG-GTAAAAAATTCGATGGGG--GAAGGCCGGCTCCGTTGGCCGTCCC--TCGACGC-CGGGGATC---GCG----CGGGCGCCCTCTGG-------GCGGCCGAGC-CC-TCCTCGGCGGCACAACGAACCCCGGCGCGGAACGCGCCAAGGAACTC-GAAC-AAGAGTGCGACGCTCCCGCCGCCCCGGACACG--GCGCGCGCGCGGGATGCCGTGCAATCTCCTA-TTAGTCATAACGACTCTCGGCAACGGATATCTCGGCTCTCGCATCGATGAAGAACGTAGCGAACTGCGATACTTGGTGTGAATTGCAGAATCCCGTGAACCATCGAGTCTTTGAACGCAAGTTGCGCCCGAAGCC----ATTCGGCCGAGGGCACGTTTGCCTGGGTGTCACACATGGCGTTG-CCCCCAG----CCCCCTCGCCCC--GAATCGGGCGGGC-GGGGCTCGGGCGCGTACGTTGGCCTCCCGCGACGATCCCGTCCCGGTTGGCCCAAAATCGAGCGTCGG-AGCGATTAGCACCACGGCATTCGGTGGTTG----GACCCCAATGA-TCAGTG-CCGTCG--GTGCCGCCCGTGCAGAC-GCTC--CGAATCTACTCATTACC-AAC
haematoxylonAF390456                                                                                 TCGAATCCTGCCCAGCAGAA--CGA-CCAGAGAACCG-GTAAAAAATTCAAT-GGG--GAAGGCCGGCTCCGCTGGCCGTCCC--TCGACGC-CGGGGATC---GCG----CGGGCGCCCTTTGG-------GCGGCCGAGC-CC-TCCCCGGTGGCACAACGAACCCCGGCGCGGAACGCGCCAAGGAACTC-GAAC-AAGAGTGCGACGCTCCCGCCGCCCCGGACACG--GCGCGCGCGCGGGATGCCGTGCAATCTCCTA-TTAGTCATAACGACTCTCGGCAACGGATATCTCGGCTCTCGCATCGATGAAGAACGTAGCGAACTGCGATACTTGGTGTGAATTGCAGAATCCCGTGAACCATCGAGTCTTTGAACGCAAGTTGCGCCCGAAGCC----ATTTGGCCGAGGGCACGTTTGCCTGGGTGTCACACATGGCGTTG-CCCCCAG----CCCCCTCGCCCC--GAATCGGGCGGGC-GGGGCTCGGGCGCGTACGTTGGCCTCCCGCGACGATCTCGTCCCGGTTGGCCCAAAATCGAGCGTCGG-AGCGATTAGCACCACGGCATTCGGTGGTTG----GACCCCAATGA-TCAGTG-CCGTCG--GCGCCGCCCGTGCAGAC-GCTC--CGAATCTACTCATTACC-AAC
foelschKT630923                                                                                      TCGAATCCTGCCCAGCAGAA--CGA-CCAGAGAACCG-GTAAAAAATTCAATGGGG--GAAGGCCGGCTCCGCTGGTCGTCCC--TCGACGC-CGGGGATC---GCG----CGGGCGCCCTCCGG-------GCGATCGAGC-CC-TCCCCGGCGGCACAACGAACCCCGGCGCGGAACGCGCCAAGGAACTC-GAAC-AAGAGTGCGACGCTCCCGCCGCCCCGGACACG--GCGCGCGCGCGGGATGCCGTGCAATCTCCTA-TTAGTCATAACGACTCTCGGCAACGGATATCTCGGCTCTCGCATCGATGAAGAACGTAGCGAACTGCGATACTTGGTGTGAATTGCAGAATCCCGTGAACCATCGAGTCTTTGAACGCAAGTTGCGCCCGAAGCC----ATTCGGCCGAGGGCACGTTTGCCTGGGTGTCACACATGGCGTTG-CCCCCAG----CCCCCTCGCCCC--GAATCGGGCGGGC-GGGGCTCGGGCGCGTACGTTGGCCTCCCGCGACGATCCCGTCCCGGTTGGCCCAAAATCGAGCGTCGG-AGCGATTAGCACCACGGCATTCGGTGGTTG----GACCCCAATGA-TCAGTG-CCGTCG--GCGCCGCCCGTGCAGAC-GCTC--CGAATCTACTCATTACC-AAC
calophyllaKT630908                                                                                   TCGAATCCTGCTCAGCAGAA--CGA-CCAGAGAACCG-GTAAAAAATTCAAT-GGG--GAAGGCCGGCTCCGCTGGCCGTCAC--TCGACGC-CGGGGATC---GCG----CGGGCGCCCTCTGG-------GCGGCCGAGC-CC-TCCTCGGCGGCACAACGAACCCCGGCGCGGAACGCGCCAAGGAACTC-GAAC-AAGAGTGCGACGCTCCCGCCGCCCCGGACACG--GCGCGCGCGCGGGATGCCGTGCAATCTCCTA-TTAGTCATAACGACTCTCGGCAACGGATATCTCGGCTCTCGCATCGATGAAGAACGTAGCGAACTGCGATACTTGGTGTGAATTGCAGAATCCCGTGAACCATCGAGTCTTTGAACGCAAGTTGCGCCCGAAGCC----ATTTGGCCGAGGGCACGTTTGCCTGGGTGTCACACATGGCGTTG-CCCCCAG----CCCCCTCGCCCC--GAATCGGGCGGGC-GGGGCTCGGGCGCGTACGTTGGCCTCCCGCGACGATCCCGTCCCGGTTGGCCCAAAATCGAGCGTCGG-AGCGATTAGCACCACGGCATTCGGTGGTTG----GACCCCAATGA-TCAGTG-CCGTCG--GCGCCGCCCGTGCAGAC-GCTC--CGAATCTACTCATTACC-AAC
zygophyllaGQ366376                                                                                   TCGAATCCTGCCCAGCAGAA--CGA-CCAGAGAACCG-GTAAAAAATTCGAT-GGG--GAAGGCCGGCTCCGCTGGCCRTCCC--TCGACGC-CGGGGATC---GYG----CGGGCGCCCTCTGG-------GCGGCCGAGC-CC-TCCCCGGCGGCACAACGAACCCCGGCGCGGAACGCGCCAAGGAACTC-GAAC-AAGAGTGCGACGCTCCCGCCGCCCCGGACACG--GCGCGCGCGCGGGATGCCGTGCAATCTCCTA-TTAGTCATAACGACTCTCGGCAACGGATATCTCGGCTCTCGCATCGATGAAGAACGTAGCGAACTGCGATACTTGGTGTGAATTGCAGAATCCCGTGAACCATCGAGTCTTTGAACGCAAGTTGCGCCCGAAGCC----ATTCGGCCGAGGGCACGTTTGCCTGGGTGTCACACATGGCGTTG-CCCCCAG----CCCCCTCGCCCC--GAATCGGGCGGGC-GGGGCTCGGGCGCGTACGTTGGCCTCCCGCGACGATCCCGTCCCGGTTGGCCCAAAATCGAGCGTCGG-AGCGATTAGCACCACGGCATTCGGTGGTTG----GACCCCAATGA-TCAGTG-CCGTCG--GCGTCGCCCGTGCAGAC-GCTC--CGAATCTACTCATTACC-AAC
arenariaKT630904                                                                                     TCGAATCCTGCCCAGCAGAA--CGA-CCAGAGAACCG-GTAAAAAATTCGAT-GGG--GAAGGCCGGCTCCGCTGGCCGTCCC--TCGACGC-CTGGGATC---GCG----CGGGCGCCCTCTGG-------GTGGCCGAGC-CC-TCCCCGGCGGCACAACGAACCCCGGCGCGGAACGCGCCAAGGAACTC-GAAC-AAGAGTGCGACGCTCCCGCCGCCCCGGACACG--GCGCGCGCGCGGGATGCCGTGCAATCTCCTA-TTAGTCATAACGACTCTCGGCAACGGATATCTCGGCTCTCGCATCGATGAAGAACGTAGCGAACTGCGATACTTGGTGTGAATTGCAGAATCCCGTGAACCATCGAGTCTTTGAACGCAAGTTGCGCCCGAAGCC----ATTCGGCCGAGGGCACGTTTGCCTGGGTGTCACACATGGCGTTG-CCCCCAGCCAGCCCCCTCGCCCC--GAATCGGGCGGGC-GGGGCTCGGGCGCGTACGTTGGCCTCCCGCGACGATCCCGTCCCGGTTGGCCCAAAATCGAGCGTCGG-AGCGATTAGCACCACGACATTCGGTGGTTG----GACCCCAATGA-TCAGTG-CCGTCG--GCGCCGCCCGTGCAGACTGCTC--CGAATCTACTCATTACC-AAC
ficifoliaAF390451                                                                                    TCGAATCCTGCCCAGCAGAA--CGA-CCAGAGAACCG-GTAAAAAATTCAATGGGG--GAAGGCCGGCTCCGCTGGCCGTCCC--TCGACGC-CGGGGATC---GCG----CGGGCGCCCTCTGG-------GCGGCCGAGC-CC-TCCCCGGYGGCACAACGAACCCCGGCGCGGAACGCGCCAAGGAACTC-GAAC-AAGAGTGCGACGCTCCCGCCGCCCCGGACACG--GCGCGCGCGCGGGATGCCGTCCAATCTCCTA-TTAGTCATAACGACTCTCGGCAACGGATATCTCGGCTCTCGCATCGATGAAGAACGTAGCGAACTGCGATACTTGGTGTGAATTGCAGAATCCCGTGAACCATCGAGTCTTTGAACGCAAGTTGCGCCCGAAGCC----ATTCGGCCGAGGGCACGTTTGCCTGGGTGTCACACATGGCGTTG-CCCCCAG----CCCCCTCGCCCC--GAATCGGGCGGGC-GGGGCTCGGGCGCGTACGTTGGCCTCCCGCGACGATCCCGTCCCGGTTGGCCCAAAATCGAGCGTCGG-AGCGATTAGCACCACGGCATTCGGTGGTTG----GACCCCAATGA-TCAGTG-CCGTCG--GCGCCGCCCGTGCAGGC-GCTC--CGAATCTACTCATTACC-AAC
ficifoliaGQ366364                                                                                    TCGAATCCTGCCCAGCAGAA--CGA-CCAGAGAACCG-GTAAAAAATTCAATGGGG--GAAGGCCGGCTCCGCTGGCCGTCCC--TCGACGC-CGGGGATC---GCG----CGGGCGCCCTCTGG-------GCGGCCGAGC-CC-TCCCCGGYGGCACAACGAACCCCGGCGCGGAACGCGCCAAGGAACTC-GAAC-AAGAGTGCGACGCTCCCGCCGCCCCGGACACG--GCGCGCGCGCGGGATGCCGTCCAATCTCCTA-TTAGTCATAACGACTCTCGGCAACGGATATCTCGGCTCTCGCATCGATGAAGAACGTAGCGAACTGCGATACTTGGTGTGAATTGCAGAATCCCGTGAACCATCGAGTCTTTGAACGCAAGTTGCGCCCGAAGCC----ATTCGGCCGAGGGCACGTTTGCCTGGGTGTCACACATGGCGTTG-CCCCCAG----CCCCCTCGCCCC--GAATCGGGCGGGC-GGGGCTCGGGCGCGTACGTTGGCCTCCCGCGACGATCCCGTCCCGGTTGGCCCAAAATCGAGCGTCGG-AGCGATTAGCACCACGGCATTCGGTGGTTG----GACCCCAATGA-TCAGTG-CCGTCG--GCGCCGCCCGTGCAGGC-GCTC--CGAATCTACTCATTACC-AAC
dolichocarpaGQ366363                                                                                 TCGAATCCTGCCCAGCAGAA--CGA-CCAGAGAACCG-GTAAAAAATTCGATGGGG--GAAGGCCGGCTCCGCTGGCCGTCCC--TCGACGC-CTGGGATC---GCG----CGGGCGCCCTCTGG-------GCGGCCGAGC-CC-TCCCCGGCGGCACAACGAACCCCGGCGCGGAACGCGCCAAGGAACTC-GAAC-AAGAGTGCGACGCTCCCGCCGCCCCGGACACG--GCGCGCGCGCGGGATGCCGTGCAATCTCCTA-TTAGTCATAACGACTCTCGGCAACGGATATCTCGGCTCTCGCATCGATGAAGAACGTAGCGAACTGCGATACTTGGTGTGAATTGCAGAATCCCGTGAACCATCGAGTCTTTGAACGCAAGTTGCGCCCGAAGCC----ATTCGGCCGAGGGCACGTTTGCCTGGGTGTCACACATGGCGTTG-CCCCCAGC---CCCCCTCGCCCC--GAAGAGGGCGGGC-GGGGCTCGGGCGCGTACGTTGGCCTCCCGCGACGATCCCGTCCCGGTTGGCCCAAAATCGAGCGTCGG-AGCGATTAGCACCACGGCATTCGGTGGTTG----GACCCCAATGA-TCAGTG-CCGTCG--GCGCCGCCCGTGCAGAC-GCTC--CGAATCTACTCATTACC-AAC
hamersleyanaKT630927                                                                                 TCGAATCCTGCCCAGCAGAA--CGA-CCAGAGAACCG-GTAAAAAATTCGAT-GGG--GAAGGCCGGCTCCGCTGGCCGTCCC--TCGACGC-CKGGGATC---GCG----CGGGCGCCCTCTGG-------GCGGCCGAGC-CC-TCCCCGGCGGCACAACGAACCCCGGCGCGGAACGCGCCAAGGAACTC-GAAC-AAGAGTGCGACGCTCCCGCCGCCCCGGACACG--GCGCGCGCGCGGGATGACGTGCAATCTCCTA-TTAGTCATAACGACTCTCGGCAACGGATATCTCGGCTCTCGCATCGATGAAGAACGTAGCGAACTGCGATACTTGGTGTGAATTGCAGAATCCCGTGAACCATCGAGTCTTTGAACGCAAGTTGCGCCCGAAGCC----ATTCGGCCGAGGGCACGTTTGCCTGGGTGTCACACATGGCGTTG-CCCCCAG----CCCCCTCGCCCC--GAATCGGGCGGGC-GGGGCTCGGGCGCGTACGTTGGCCTCCCGCGACGATCCCGTCCCGGTTGGCCCAAAATCGAGCGTCGG-AGCGATTAGCACCACGGCATTCGGTGGTTG----GACCCCAATGA-TCAGTG-CCGTCG--GCGCCGCCCGTGCAGAC-GCTC--CGAATCTACTCATTACC-AAC
gummiferaAF390463                                                                                    TCGAATCCTGCCCAGCAGAA--CGA-CCAGAGAACCG-GTAAAAAATTCAAT-GGG--GAAGGCCGGCTCCGCCGGCCGTCCC--TCGACGC-CGGGGATC---GCG----CGGGCGCCCTCTGG-------GCGGCCGAGC-CC-TCCCCGGCGGCACAACGAACCCCGGCGCGGAACGCGCCAAGGAACTC-GAAC-AAGAGTGCGACGCTCCCGCCGCCCCGGACACG--GCGCGCGCGCGGGATGCCGTGCAATCTCCTA-TTAGTCATAACGACTCTCGGCAACGGATATCTCGGCTCTCGCATCGATGAAGAACGTAGCGAACTGCGATACTTGGTGTGAATTGCAGAATCCCGTGAACCATCGAGTCTTTGAACGCAAGTTGCGCCCGAAGCC----ATTCGGCCGAGGGCACGTTTGCCTGGGTGTCACACATGGCGTTG-CCCCCAG----CCCCCTCGCCCC--GAATCGGGCGGGC-GGGGCTCGGGCGCGTACGTTGGCCTCCCGCGACGATCCCGTCCCGGTTGGCCCAAAATCGAGCGTCGG-AGCGATTAGCACCACGGCATTCGGTGGTTG----GACCCCAATGA-TCAGTG-CCGTCG--GCGCCGCCCGTGCAGGC-GCTC--CGAATCTACTCATTACC-AAC
affpolycarpaAF390453                                                                                 TCGAATCCTGCCCAGCAGAA--CGA-CCAGAGAACCG-GTAAAAAATTCGATGGGG--GAAGGCCGGCTCCGCTGGCCGTCCC--TCGACGC-CTGGGATC---GCG----CGGGCGCCCTCTGG-------GCGGCCGAGC-CC-TCCCCGGCGGCACAACGAACCCCGGCGCGGAACGCGCCAAGGAACTC-GAAC-AAGAGTGCCACGCTCCCGCCGCCCCGGACACG--GCGCGCGCGCGGGATGCCGTGCAATCTCCTA-TTAGTCATAACGACTCTCGGCAACGGATATCTCGGCTCTCGCATCGATGAAGAACGTAGCGAACTGCGATACTTGGTGTGAATTGCAGAATCCCGTGAACCATCGAGTCTTTGAACGCAAGTTGCGCCCGAAGCC----ATTCGGCCGAGGGCACGTTTGCCTGGGTGTCACACATGGCGTTG-CCCCCAG----CCCCCTCGCCCC--GAATCGGGCGGGC-GGGGCTCGGGCGCGTACGTTGGCCTCCCGCGACGATCCCGTCCCGGTTGGCCCAAAATCGAGCGTCGG-AGCGACTAGCACCACGGCATTCGGTGGTTG----GACCCCAATGA-TCAGTG-CCGTCG--GCGCCGCCCGTGCAGAC-GCTC--CGAATCTACTCATTACC-AAC
brachycarpaGQ366354                                                                                  TCGAATCCTGCCCAGCAGAA--CGA-CCAGAGAACCG-GTAAAAAATTCGAT-GGG--GAAGGCCGGCTCCGCTGGCCGTCCC--TCGACGC-CTGGGATC---GCG----CGGGCGCCCTCTGG-------GCGGCCGAGC-CC-TCCCCGGCGGCACAACGAACCCCGGCGCGGAACGCGCCAAGGAACTC-GAAC-AAGAGTGCGACGCTCCCGCCGCCCCGGACACG--GCGCGCGCGCGGGATGCCGTGCAATCTCCTA-TTAGTCATAACGACTCTCGGCAACGGATATCTCGGCTCTCGCATCGATGAAGAACGTAGCGAACTGCGATACTTGGTGTGAATTGCAGAATCCCGTGAACCATCGAGTCTTTGAACGCAAGTTGCGCCCGAAGCC----ATTCGGCCGAGGGCACGTTTGCCTGGGTGTCACACATGGCGTTG-CCCCCAG----CCCCCTCGCCCC--GAATCGGGCGGGC-GGGGCTCGGGCGCGTACGTTGGCCTCCCGCGACGATCCCGTCCCGGTTGGCCCAAAATCGAGCGTCGG-AGCGATTAGCACCACGGCATTCGGTGGTTG----GACCCCAATGA-TCAGTG-CCGTCG--GCGCCGCCCGTGCAGAC-GCTC--CGAATCTACTCATTACC-AAC
polycarpaAF390452                                                                                    TCGAATCCTACCCAGCAGAA--CGA-CCAGAGAACCG-GTAAAAAATTCGATGGGG--GAAGGCCGGCTCCGCTGGCCGTCCC--TCGACGC-CTGGGATC---GCG----CGGGCGCCCTCTGG-------GCGGCCGAGC-CC-TCCCCGGCGGCACAACGAACCCCGGCGCGGAACGCGCCAAGGAACTC-GAAC-AAGAGTGCGACGCTCCCGCCGCCCCGGACACG--GCGCGCGCGCGGGATGCCGTGCAATCTCCTA-TTAGTCATAACGACTCTCGGCAACGGATATCTCGGCTCTCGCATCGATGAAGAACGTAGCGAACTGCGATACTTGGTGTGAATTGCAGAATCCCGTGAACCATCGAGTCTTTGAACGCAAGTTGCGCCCGAAGCC----ATTCGGCCGAGGGCACGTTTGCCTGGGTGTCACACATGGCGTTG-CCCCCAG----CCCCCTCGCCCC--GAATCGGGCGGGC-GGGGCTCGGGCGCGTACGTTGGCCTCCCGCGACGATCCCGTCCCGGTTGGCCCAAAATCGAGCGTCGG-AGCGATTAGCACCACGGCATTCGGTGGTTG----GACCCCAATGA-TCAGTG-CCGTCG--GCGCCGCCCGTGCAGAC-GCTC--CGAATCTACTCATTACC-AAC
xanthopeGQ366375                                                                                     TCGAATCCTGCCCAGCAGAA--CGA-CCAGAGAACCG-GTAAAAAATTCAAT-GGG--GAAGGCCGGCTCCGCTGGCCGTCCC--TCGACGC-CGGGGATC---GCG----CGGGCGCCCTCTGG-------GCGGCCGAGC-CC-TCCCCGGCGGCACAACGAACCCCGGCGCGGAACGCGCCAAGGAACTC-GAAC-AAGAGTGCGACGCTCCCGCCGCCCCGGACACG--GCGCGCGCGCGGGATGCCGTGCAATCTCCTA-TTAGTCATAACGACTCTCGGCAACGGATATCTCGGCTCTCGCATCGATGAAGAACGTAGCGAACTGCGATACTTGGTGTGAATTGCAGAATCCCGTGAACCATCGAGTCTTTGAACGCAAGTTGCGCCCGAAGCC----ATTCGGCCGAGGGCACGTTTGCCTGGGTGTCACACATGGCGTTG-CCCCCAG----CCCCCTCGCCCC--GAATCGGGCGGGC-GGGGCTCGGGCGCGTACGTTGGCCTCCCGCGACGATCCCGTCCCGGTTGGCCCAAAATCGAGCGTCGG-AGCGATTAGCACCACGGCATTCGGTGGTTG----GACCCCAATGA-TCAGTG-CCGTCG--GCGCCGCCCGTGCAGAC-GCTC--CGAATCTACTCATTACC-AAC
eremaeaKT630918                                                                                      TCGAATCCTGCCCAGCAGAA--CGA-CCAGAGAACCG-GTAAAAAATTCGAT-GGG--GAAGGCCGGCTCCGCTGGCCGTCCC--TCGACGC-CGGGGATC---GCG----CGGGCGCCCTCTGG-------GCGGCCGAGC-CC-TCCCCGGCGGCACAACGAACCCCGGCGCGGAACGCGCCAAGGAACTC-GAAC-AAGAGTGCGACGCTCCCGCCGCCCCGGACACG--GCGCGCGCGCGGGATGCCGTGCAATCTCCTA-TTAGTCATAACGACTCTCGGCAACGGATATCTCGGCTCTCGCATCGATGAAGAACGTAGCGAACTGCGATACTTGGTGTGAATTGCAGAATCCCGTGAACCATCGAGTCTTTGAACGCAAGTTGCGCCCGAAGCC----ATTCGGCCGAGGGCACGTTTGCCTGGGTGTCACACATGGCGTTG-CCCCCAGC---CCCCCTCGCCCC--GAATCGGGCGGGC-GGGGCTCGGGCGCGTACGTTGGCCTCCCGCGACGATCCCGTCCCGGTTGGCCCAAAATCGAGCGTCGG-AGCGATTAGCACCACGGCATTCGGTGGTTG----GACCCCAATGA-TCAGTG-CCGTCG--GCGCCGCCCGTGCAGAC-GCTC--CGAATCTACTCATTACC-AAC
Ang_exsulKT630894                                                                                    TCGATCCTGCCCCAGCAGAA--CGA-CCAGAGAACCG-GTATAAAACTCAAT-GGG--GAYGGCGAGCTCCGCTGGCCATCCC--CCGACGT-CGGGGATC---GCG----CGGGCGCCCTCTGG-------GCGGCCGAGC-CC-TCCTCGGCGGCACAACGAACCCCGGCGCGGAACGCGCCAAGGAACTC-AAAC-AAGAGTGCGACGCTCCCGCCGCCCCGGACACG--GTGCGCGCGCGGGATGCTGTGCAATCTCCTA-TTAGTCATAACGACTCTCGGCAACGGATATCTCGGCTCTCGCATCGATGAAGAACGTAGCGAACTGCGATACTTGGTGTGAATTGCAGAATCCCGTGAACCATCGAGTCTTTGAACGCAAGTTGCGCCCGAAGCC----ATTTGGCCGAGGGCACGTTTGCCTGGGTGTCACACATGGCGTTGCCCCCCAGC---TCCCCTCACCCC--GAATCGGGCGGGC-GGGGCTCGGGCGCGTACGTTGGCCTCCCGCGACGATGCCGTCCCGGTTGGCCCAAAATCGAGCGTCGG-AGCGATTAGCACCACGGCATTCGGTGGTTG----GAACCCAATGA-TCAAAT-CGC-CGC-GCGCCGCCCGTGCAGAC-GCTC-AAGAATCTACTCATTACC-AAC
Ang_hispKT630896                                                                                     ------------CCGCAGGAACCGACCCCGAGAACCGCGTATAAAACTCAAT-GGGCCACTTGAAAGCTCCGCTGGCCGTCCC--CCGACGT-CGGGGATC---GCG----CGGGCGCCCTCTGG-------GCGTCCGAGC-CC-TCCTCGGCGGCACAACGAACCCCGGCGCGGAACGCGCCAAGGAACTC-AAAC-AAGAGTGCGACGCTCCCGCCGCCCCGGACACG--GTGCGCGCGCGGGATGCCGTGCAATCTCCTA-TTAGTCATAACGACTCTCGGCAACGGATATCTCGGCTCTCGCATCGATGAAGAACGTAGCGAACTGCGATACTTGGTGTGAATTGCAGAATCCCGTGAACCATCGAGTCTTTGAACGCAAGTTGCGCCCGAAGTC----ATTTGGCGGAGGGCACGTTTGCCTGGGTGTCACACATGGCGTTG-CCCCCAGC---TCCCCTCACCCC--GAATCGGGCGGGC-GGGGCTCGGGCGCGTACGTTGGCCTCCCGCGACGATCTCGTCCCGGTTGGCCCAAAATCGAGCGTCGG-AGCGATTAGCACCACGGCATTCGGTGGTTG----GAACCCAATGA-TCAGTG-CCG-CGC-GCGCCGCCCGTGCAGAC-GCTC--CGAATCTACTCCTTACC-AAC
Ang_melanoKT630898                                                                                   TCG-ATCCTGCCTAGCAGAA--CGA-CCAGAGAACCA-GTATAAAACTCAAT-GGG--GAAGGTGAGCTCCGCTGGCCGTCCC--CCGACGT-CGGGGATC---GCG----CGGGCGCCCTCTGG-------GCGGCCGAGC-CC-TCCTCGGCGGCACAACGAACCCCGGCGCGGAACGCGCCAAGGAACTC-AAAC-AAGAGTGCGACGCTCCCGCCGCCCCGGACACG--GTGCGCGCGCGGGATGCCGTGCAATCTCCTA-TTAGTCATAACGACTCTCGGCAACGGATATCTCGGCTCTCGCATTGATGAAGAACGTAGCGAACTGCGATACTTGGTGTGAATTGCAGAATCCCGTGAACCATCGAGTCTTTGAACGCAAGTTGCGCCCGAAGCC----ATTTGGCCGAGGGCACGTTTGCCTGGGTGTCACACATGGCGTTG-CCCCCAGC---TCCCCTCACCCC--GAATCGGGCGGGC-GGGGCTCGGGCGCGTACGTTGGCCTCCCGCGACGATCCCGTCCCGGTTGGCAAAAAATCGAGCGTCGG-AGAGATTAGCACCACGGCATTCGGTGGTT-----GAACCCAAT---------------------------------------------------------------
Ang_bakeriKT630893                                                                                   TCGAATCCTGCCCAGCAGAA--CGA-CCAGAGAACCG-GTATAAAACTCAAT-GGG--GACGGTGAGCTCCRCTGGCCGTCCC--CCGACGT-CGAGGATC---GCG----CGGGCGCCCTCTRG-------GCGGCCAAGC-CC-TCCTCGGCGGCACAACGAACCCCGGCGCGGAACGCGCCAAGGAACTC-AAAC-AAGAGTGCGACGCTCCCGCCGCCCCGGACACG--GTGCGCGCGCGGGATGCCGTGCAATCTCCTA-TTAGTCATAACGACTCTCGGCAACGGATATCTCGGCTCTCGCATCGATGAAGAACGTAGCGAACTGCGATACTTGGTGTGAATTGCAGAATCCCGTGAACCATCGAGTTTTTGAACGCAAGTTGCGCCCGAAGTC----ATTTGGCGGAGGGCACGTTTGCCTGGGTGTCACACATGGCGTTG-CCCCCAGC---TCCCCTCACCCC--GGATCGGGCGGGC-GGGGCTCGGGYGCGTACGTTGGCCTCCCGCGACGATCTCGTCCCGGTTGGCCCAAAATCGAGCGTCGG-AGCGATTAGCACCACGGCATTCGGTGGTTG----GAACCCAATGA-TCAGTG-CCG-CGC-GCGCCGCCCGTGCAGAC-GCTC--CGAATCTACTCATTACC-AAC
AF390447                                                                                             TCGAATCCTGCCCAGCAGAA--CGA-CCAGAGAATCG-GTATAAAACTCAAT-GGG--GACGGCGAGCTCCGCTGGCTGTCCC--CCGACGT-CGGGGATC---GCG----CGGGCGCCCTCTGG-------GCGGCCGAGC-CC-TCCTCGGCGGCACAACGAACCCCGGCGCGGAACGCGCCAAGGAACTC-AAAC-AAGAGTGCGACGCTCCCGCCGCCCCGGACACG--GTGCGCGCGCGGGATGCCGTGCAATCTCCTA-TTAGTCATAACGACTCTCGGCAACGGATATCTCGGCTCTCGCATCGATGAAGAACGTAGCGAACTGCGATACTTGGTGTGAATTGCAGAATCCCGTGAACCATCGAGTCTTTGAACGCAAGTTGCGCCCGAAGCC----ATTTGGCCGAGGGCACGTTTGCCTGGGTGTCACACATGGCGTTG-CCCCCAGC---TCCCCTCACCCC--GAATCGGGCGGGC-GGGGCTCGGGCGCGTACGTTGGCCTCCCGCGACGATCCCGTCCCGGTTGGCCCAAAATCGAGCGTCGG-AGCGATTAGCACCACGGCATTCGGTGGTTG----GAACCCAATGA-TCAGTG-CCG-CCC-GTGCCGCCCGTGTAGAC-GCTC--CGAATCTACTCATTACC-AAC
AF390450                                                                                             TCGAATCCTGCCCAGCAGAA--CGA-CCAGAGAATCG-GTATAAAACTCAAT-GGG--GACGGCGAGCTCCGCTGGCCGTCCC--CCGACGT-CGGGGATC---GCG----CGGGCGCCCTCTGG-------GCGGCCGAGC-CC-TCCTCGGCGGCACAACGAACCCCGGCGCGGAACGCGCCAAGGAACTC-AAAC-AAGAGTGCGACGCTCCCGCCGCCCCGGACACG--GTGCGCGCGCGGGATGCCGTGCAATCTCCTA-TTAGTCATAACGACTCTCGGCAACGGATATCTCGGCTCTCGCATCGATGAAGAACGTAGCGAACTGCGATACTTGGTGTGAATTGCAGAATCCCGTGAACCATCGAGTCTTTGAACGCAAGTTGCGCCCGAAGCC----ATTTGGCCGAGGGCACGTTTGCCTGGGTGTCACACATGGCGTTG-CCCCCAGC---TCCCCTCACCCC--GAATCGGGCGRGC-GGGGCTCGGGCGCGTACGTTGGCCTCCCGCGACGATCCCGTCCCGGTTGGCCCAAAATCGAGCGTCGG-AGCGATTAGCACCACGGCATTCGGTGGTTG----GAACCCAATGA-TCAGTG-CCG-CGC-GTGCCGCCCGTGYAGAC-GCTC--CGAATCTACTCATTACC-AAC
AF058456                                                                                             TCGAATCCTGCCCAGCAGAA--CGA-CCAGAGAACCG-GTATAAAACTCAAT-GGG--GACGGCGAGCTCCGCTGGCCGTCCC--CCGACGT-CGGGGATC---GCG----CGGGCGCCCTCTGG-------GCGGCCGAGC-CC-TCCTCGGCGGCACAACGAACCCCGGCGCGGAACGCGCCAAGGAACTC-AAAC-AAGAGTGCGACGCTCCCGCCGCCCCGGACACG--GTGCGCGCGCGGGATGCCGTGCAATCTCCTA-TTAGTCATAACGACTCTCGGCAACGGATATCTCGGCTCTCGCATCGATGAAGAACGTAGCGAACTGCGATACTTGGTGTGAATTGCAGAATCCCGTGAACCATCGAGTCTTTGAACGCAAGTTGCGCCCGAAGTC----ATTTGGCAGAGGGCACGTTTGCCTGGGTGTCACACATGGCGTTG-CCCCCAGC---TCCCCTCACCCC--GAATCGGGTGGGC-GGGGCTCGGGCGCGTACGTTGGCCTCCCGCGACGATCYCGTCCCGGTTGGCCCAAAATCGAGCGTCGG-AGCGATTAGCACCACGGCATTCGGTGGTTG----GAACCCAATGA-TCAGTG-CCG-CGT-GCGCCGCCCGTGCAGAC-GCTC--CGAATCTACTCATTACTTTAC
AF390448                                                                                             TCGAATCCTGCCCAGCAGAA--CGA-CCAGAGAACCG-GTATAAAACTCAAT-GGG--GACGGCGAGCTCCGCTGGCCRTCCC--CCGACGT-CGGGGATC---GCG----CGGGCGCCCTCTGG-------GCGGCCGAGC-CC-TCCTCGGCGGCACAACGAACCCCGGCGCGGAACGCGCCAAGGAACTC-AAAC-AAGAGTGCGACGCTCCCGCCGCCCCGGACACG--GTGCGCGCGCGGGATGCYGTGCAATCTCCTA-TTAGTCATAACGACTCTCGGCAACGGATATCTCGGCTCTCGCATCGATGAAGAACGTAGCGAACTGCGATACTTGGTGTGAATTGCAGAATCCCGTGAACCATCGAGTCTTTGAACGCAAGTTGCGCCCGAAGYC----ATTTGGCCGAGGGCACGTTTGCCTGGGTGTCACACATGGCGTTG-CCCCCAGC---TCCCCTCACCCC--GAATCGGGCGGGC-GGGGCTCGGGCGCGTACGTTGGCCTCCCGCGACGATCYCGTCCCGGTTGGCCCAAAATCGAGCGTCGG-AGCGATTAGCACCACGGCATTCGGTGGTTG----GAACCCAATGA-TCAGTG-CCG-CGC-GCGCCGCCCGTGCAGAC-GCTC--CGAATCTACTCATTACC-AAC
Ang_floribKT630895                                                                                   TCGAATCCTGCCCAGCAGAA--CGA-CCAGAGAACCG-GTATAAAACTCAAT-GGG--GACGGCGAGCTCCGCTGGCCGTCCC--CCGACGT-CGGGGATC---GCG----CGGGCGCCCTTTGG-------GCGGCCGAGC-CC-TCCTCGGCGGCACAACGAACCCCGGCGCGGAACGCGCCAAGGAACTC-AAAC-AAGAGTGCGACGCTCCCGCCGCCCCGGACACG--GTGCGTGCGCGGGATGCCGTGCAATCTCCTA-TTAGTCATAACGACTCTCGGCAACGGATATCTCGGCTCTCGCATCGATGAAGAACGTAGCGAACTGCGATACTTGGTGTGAATTGCAGAATCCCGTGAACCATCGAGTCTTTGAACGCAAGTTGCGCCCGAAGTC----ATTTGGCGGAGGGCACGTTTGCCTGGGTGTCACACATGGCGTTG-CCCCCAGC---TCCCCTCACCCC--GAATGGGGCGGGC-GGGGCTCGGGCGCGTACGTTGGCCTCCCGCGACGATCTCGTCCCGGTTGGCCCAAAATCGAGCGTCGG-AGCGATTAGCACCACGGCATTCGGTGGTTG----GAACCCAATGA-TCAGTG-CCG-CGC-GCGCCGCCCGTGCAGAC-GCTC--CGAATCTACTCATTACC-AAC
Ang_woodsKT630901                                                                                    TCGAATCCTGCCCAGCAGAA--CGA-CCAGAGAACCG-GTATAAAACTCAAT-GGG--GACGGCGAGCTCTGCTGGCCGTCCC--CCGACGT-CGGGGATT---GCG----CGGGCGCCCTCTGG-------GCGGCCGAGC-CC-TCCTCGGCGGCACAACGAACCCCGGCGCGGAACGCGCCAAGGAACTC-AAAC-AAGAGTGCGACGCTCCCGCCGCCCCGGACACG--GTGCGCGCGCGGGATGCCGTGCAATCTCCTA-TTAGTCATAACGACTCTCGGCAACGGATATCTCGGCTCTCGCATCGATGAAGAACGTAGCGAACTGCGATACTTGGTGTGAATTGCAGAATCCCGTGAACCATCGAGTCTTTGAACGCAAGTTGCGCCCGAAGTC----ATTTGGCGGAGGGCACGTTTGCCTGGGTGTCACACATGGCGTTG-CCCCCAGC---TCCCCTCACCCC--GAATCGGGCGGGC-GGGGCTCGGGCGCGTACGTTGGCCTCCCGCGACGATCTCGTCCCGGTTGGCCCAAAATCGAGCGTCG------------------------------------------------------------------------------------------------------------
Ang_hispGQ366349                                                                                     TYGAATCCTGCCCAGCAGAA--CGA-CCAGAGAACCG-GTATAAAACTCAAT-GGK--GACGGCGAGCTCCGCTGGCCGTCCC--CCGACGT-CGGGGATC---GCG----CGGGCGCCCTCTGG-------GCGGCCGAGC-CC-TCCTCGGCGGCACAACGAACCCCGGCGCGGAACGCGCCAAGGAACTC-AAAC-AAGAGTGCGACGCTCCCGCCGCCCCGGACACG--GTGCGCGCGCGGGATGCCGTGCAATCTCCTA-TTAGTCATAACGACTCTCGGCAACGGATATCTCGGCTCTCGCATCGATGAAGAACGTAGCGAACTGCGATACTTGGTGTGAATTGCAGAATCCCGTGAACCATCGAGTCTTTGAACGCAAGTTGCGCCCGAAGTC----ATTTGGCGGAGGGCACGTTTGCCTGGGTGTCACACATGGCGTTG-CCCCCAGC---TCCCCTCACCCC--GAATCGGGCGGGC-GGGGCTCGGGCGCGTACGTTGGCCTCCCGCGACGATCTCGTCCCGGTTGGCCCAAAATCGAGCGTCGG-AGCGATTAGCACCACGGCATTCGGTGGTTG----GAACCCAATGA-TCAGTG-CCG-CGC-GCGCCGCCCGTGCAGAC-GCTC--CGAATCTACTCATTACC-AAC
Ang_roburKT630899                                                                                    TCGAATCCTGCCCAGCAGAA--CGA-CCAGAGAACCG-GTATAAAACTCAAT-GGG--GACGGCGAGCTCCGCTGGCCGTCCC--CCGACGT-CGGGGATC---GCG----CGGGCGCCCTCTGG-------GCGGCCGAGC-CC-TCCTCGGCGGCACAACGAACCCCGGCGCGGAACGCGCCAAGGAACTC-AAAC-AAGAGTGCGACGCTCCCGCCGCCCCGGACACG--GTGCGCGCGCRGGATGCCGTGCAATCTCCTA-TTAGTCATAACGACTCTCGGCAACGGATATCTCGGCTCTCGCATCGATGAAGAACGTAGCGAACTGCGATACTTGGTGTGAATTGCAGAATCCCGTGAACCATCGAGTCTTTGAACGCAAGTTGCGCCCGAAGTC----ATTTGGCGGAGGGCACGTTTGCCTGGGTGTCACAYATGGCGTTG-CCCCCAGC---TCCCCTCACCCC--GAATCGGGCGGGC-GGGGCTCGGGCGCGTACGTTGGCCTCCCGCGACGATCTCGTCCCGGTTGGCCCAAAATCGAGCGTCGG-AGCGATTAGCACCACGGCATTCGGTGGTTG----GAACCCAATGA-TCAGTG-CCG-CGC-GCGCCGCCCGTGCAGAC-GCTC--CGAATCTACTCATTACC-AAC
AF058455                                                                                             TCGAATCCTGCCCAGCAGAA--CGA-CCAGAGAACCG-GTATAAAACTCAAT-GGG--GACGGTGAGCTCCGCTGGCCGTCCC--CCGACGT-CGGGGATC---GCG----CGGGCGCCCTCTGG-------GCGGCCGAGC-CC-TCCTCGGCGGCACAACGAACCCCGGCGCGGAACGCGCCAAGGAACTC-AAAC-AAGAGTGCGACGCTCCCGCCGCCCCGGACACG--GTGCGCGCGCGGGATGCCGTGCAATCTCCTA-TTAGTCATAACGACTCTCGGCAACGGATATCTCGGCTCTCGCATCGATGAAGAACGTAGCGAACTGCGATACTTGGTGTGAATTGCAGAATCCCGTGAACCATCGAGTCTTTGAACGCAAGTTGCGCCCGAAGTC----ATTTGGCAGAGGGCACGTTTGCCTGGGTGTCACACATGGCGTTG-CCCCCAGC---TCCCCTCACCCC--GAATCGGGTGGGC-GGGGCTCGGGCGCGTACGTTGGCCTCCCGCGACGATCTCGTCCCGGTTGGCCCAAAATCGAGCGTCGG-AGCGATTAGCACCACGGCATTCGGTGGTTG----GAACCCAATGA-TCAGTG-CCG-CGC-GCGCCGCCCGTGCAGAC-GCTC--CGAATCTACTCATTACC-AAC
AF390449                                                                                             TCGAATCCTGCCCAGCAGAA--CGA-CCAGAGAACCG-GTATAAAACTCAAT-GGG--GACGGCGAGCTCCGCTGGCCGTCCC--CCGACGT-CGGGGATC---GCG----CGGGCGCCCTCTGG-------GCGGCCGAGC-CC-TCCTCGGCGGCACAACGAACCCCGGCGCGGAACGCGCCAAGGAACTC-AAAC-AAGAGTGCGACGCTCCCGCCGCCCCGGACACG--GTGCGCGCGCGGGATGCCGTGCAATCTCCTA-TTAGTCATAACGACTCTCGGCAACGGATATCTCGGCTCTCGCATCGATGAAGAACGTAGCGAACTGCGATACTTGGTGTGAATTGCAGAATCCCGTGAACCATCGAGTCTTTGAACGCAAGTTGCGCCCGAAGTC----ATTTGGCAGAGGGCACGTTTGCCTGGGTGTCACACATGGCGTTG-CCCCCAGC---TCCCCTCACCCC--GAATCGGGYGGGC-GGGGCTCGGGCGCGTACGTTGGCCTCCCGCGACGATCTCGTCCCGGTTGGCCCAAAATCGAGCGTCGG-AGCGATTAGCACCACGGCATTCGGTGGTTG----GAACCCAATGA-TCAGTG-CCG-CGC-GCGCCGCCCGTGCAGAC-GCTC--CGAATCTACTCATTACC-AAC
Ang_subvelKT630900                                                                                   TCGAATCCTGCCCAGCAGAA--CGA-CCAGAGAACCG-GTATAAAACTCAAT-GGG--GACGGCGAGCTCCGCTGGCCGTCCC--CCGACGT-CGGGGATC---GCG----CGGGCGCCCTCTGG-------GCGGCCGAGC-CC-TCCTCGGCGGCACAACGAACCCCGGCGCGGAACGCGCCAAGGAACTC-AAAC-AAGAGTGCGACGCTCCCGCCGCCCCGGACACG--GTGCGCGCGCGGGATGCCGTGCAATCTCCTA-TTAGTCATAACGACTCTCGGCAACGGATATCTCGGCTCTCGCATCGATGAAGAACGTAGCGAACTGCGATACTTGGTGTGAATTGCAGAATCCCGTGAACCATCGAGTCTTTGAACGCAAGTTGCGCCCGAAGTC----ATTTGGCAGAGGGCACGTTTGCCTGGGTGTCACACATGGCGTTG-CCCCCAGC---TCCCCTCACCCC--GAATCGGGCGGGC-GGGGCTCGGGCGCGTACGTTGGCCTCCCGCGACGATCTCGTCCCGGTTGGCCCAAAATCGAGCGTCGG-AGCGATTAGCACCACGGCATTCGGTGGTTG----GAACCCAATGA-TCAGTG-CCG-CGC-GCGCCGCCCGTGCAGAC-GCTC--CGAATCTACTCATTACC-AAC
